# Supplementary material for: Urine-HILIC: Automated Sample Preparation for Bottom-Up Urinary Proteome Profiling in Clinical Proteomics
Source: Proteomes. 2023 Sep 28;11(4):29. doi: 10.3390/proteomes11040029 (PMC10594433; doi:10.3390/proteomes11040029)
Supplement: Supplementary file 1 [file proteomes-11-00029-s001.zip]

Archive with 3 entries (3 files):
- Supplemenatry File S2_Pilot peptide protein and candidates list.xlsx
- Supplementary Figure S1.pdf
- Supplementary File S1_Method comparison protein and peptide data.xlsx
