# Supplementary material for: Urine-HILIC: Automated Sample Preparation for Bottom-Up Urinary Proteome Profiling in Clinical Proteomics
Source: Proteomes. 2023 Sep 28;11(4):29. doi: 10.3390/proteomes11040029 (PMC10594433; doi:10.3390/proteomes11040029)
Supplement: Supplementary file 1 [file proteomes-11-00029-s001.zip › Supplemenatry File S2_Pilot peptide protein and candidates list.xlsx]

## Sheet: Pilot peptide
PEP.StrippedSequence	EG.PrecursorId	[1] RG070.wiff.EG.TotalQuantity (Settings)	[2] RG109.wiff.EG.TotalQuantity (Settings)	[3] RG060.wiff.EG.TotalQuantity (Settings)	[4] RG073.wiff.EG.TotalQuantity (Settings)	[5] RG111.wiff.EG.TotalQuantity (Settings)	[6] RC104.wiff.EG.TotalQuantity (Settings)	[7] RC109.wiff.EG.TotalQuantity (Settings)	[8] RC059.wiff.EG.TotalQuantity (Settings)	[9] RC060.wiff.EG.TotalQuantity (Settings)	[10] RC112.wiff.EG.TotalQuantity (Settings)
LLIYGASTR	_LLIYGASTR_.2	9883.2626953125	25523.02734375	43409.296875	53223.46484375	44403.9609375	8578.4951171875	25016.04296875	23780.21484375	15483.5146484375	28051.126953125
ASQSVSSSYLTWYQQKPGQAPR	_ASQSVSSSYLTWYQQKPGQAPR_.3	439.9704284667969	717.8704223632812	2378.73779296875	968.651611328125	2811.059326171875	69.72781372070312	376.8332214355469	3576.6884765625	423.01519775390625	2525.403076171875
ASQSVSSSYLTWYQQKPGQAPR	_ASQSVSSSYLTWYQQKPGQAPR_.4	Filtered	43.497589111328125	152.11764526367188	43.54148864746094	223.9262237548828	Filtered	54.42729568481445	219.38426208496094	16.496095657348633	240.1256103515625
EIVMTQSPPTLSLSPGER	_EIVMTQSPPTLSLSPGER_.3	289.88116455078125	359.36798095703125	978.9599609375	889.654052734375	787.4181518554688	1166.86865234375	928.2251586914062	1283.5533447265625	1124.5380859375	2645.228271484375
EIVMTQSPPTLSLSPGER	_EIVMTQSPPTLSLSPGER_.2	144.72352600097656	Filtered	2305.32373046875	361.70294189453125	2809.0234375	543.279052734375	468.2512512207031	719.649169921875	317.90338134765625	1258.1263427734375
EIVMTQSPPTLSLSPGER	_EIVMTQSPPTLSLSPGER_.4	Filtered	Filtered	49.98299789428711	111.92991638183594	143.2838897705078	18.634811401367188	Filtered	188.0306396484375	66.22207641601562	129.4471435546875
EIVMTQSPPTLSLSPGER	_EIVM[Oxidation (M)]TQSPPTLSLSPGER_.3	Filtered	Filtered	69.89353942871094	160.67694091796875	Filtered	107.15235137939453	144.6996307373047	118.10527038574219	Filtered	397.46075439453125
EIVMTQSPPTLSLSPGER	_EIVM[Oxidation (M)]TQSPPTLSLSPGER_.2	103.12865447998047	Filtered	Filtered	Filtered	Filtered	Filtered	Filtered	Filtered	Filtered	Filtered
LNSDGSHSKGDGIPDR	_LNSDGSHSKGDGIPDR_.4	Filtered	Filtered	Filtered	Filtered	Filtered	24.058916091918945	1.2815525531768799	Filtered	3.8919832706451416	5.589496612548828
LTCTLSSGHSSYAIAWHQQQPEK	_LTC[Carbamidomethyl (C)]TLSSGHSSYAIAWHQQQPEK_.4	Filtered	Filtered	Filtered	Filtered	Filtered	Filtered	Filtered	6.199823379516602	Filtered	Filtered
FSGSILGNK	_FSGSILGNK_.2	221.910888671875	256.76702880859375	711.2696533203125	1159.2034912109375	2499.3515625	395.3790283203125	173.5333709716797	116.0795669555664	Filtered	1088.31103515625
FSGSILGNK	_FSGSILGNK_.1	1.8826829195022583	Filtered	Filtered	5.44091796875	20.54754066467285	3.0643341541290283	Filtered	Filtered	Filtered	15.641011238098145
TLIYSTNTR	_TLIYSTNTR_.2	14.77631664276123	Filtered	177.09800720214844	294.5181884765625	331.4195861816406	56.5994758605957	63.32811737060547	Filtered	Filtered	242.85694885253906
TLIYDTSNK	_TLIYDTSNK_.2	39.13313674926758	303.7275695800781	156.88653564453125	234.4443817138672	284.1076965332031	104.21212768554688	40.77077865600586	15.931739807128906	5.316331386566162	96.56822204589844
TLIYDTSNK	_TLIYDTSNK_.1	Filtered	Filtered	Filtered	Filtered	Filtered	Filtered	Filtered	Filtered	Filtered	1.4539217948913574
VSWYQQPPGTAPK	_VSWYQQPPGTAPK_.2	29.852407455444336	201.49868774414062	1153.468505859375	38.47203826904297	114.75638580322266	103.39675903320312	1.7106854915618896	Filtered	8.582043647766113	211.93446350097656
VSWYQQPPGTAPK	_VSWYQQPPGTAPK_.3	Filtered	30.680469512939453	614.7409057617188	Filtered	77.12716674804688	46.57103729248047	Filtered	Filtered	Filtered	110.05899810791016
LMIYEVSNRPSGVPDR	_LMIYEVSNRPSGVPDR_.3	2.0735843181610107	115.19676971435547	1112.0341796875	Filtered	148.91761779785156	84.70880126953125	Filtered	Filtered	Filtered	122.60960388183594
LMIYEVSNRPSGVPDR	_LM[Oxidation (M)]IYEVSNRPSGVPDR_.3	Filtered	Filtered	713.0731201171875	Filtered	6.504578113555908	Filtered	8.278772354125977	27.289268493652344	Filtered	3.8601226806640625
LMIYEVSNR	_LMIYEVSNR_.2	Filtered	29.053457260131836	335.3014831542969	Filtered	44.72651290893555	40.81936264038086	Filtered	Filtered	Filtered	Filtered
DSERPSGIPER	_DSERPSGIPER_.3	189.7355194091797	993.6549682617188	2591.466796875	457.2225036621094	2088.09716796875	136.67445373535156	24.46515464782715	21.45932388305664	21.464792251586914	360.88201904296875
DSERPSGIPER	_DSERPSGIPER_.2	3.0086989402770996	17.232656478881836	72.17374420166016	Filtered	42.00092315673828	1.87966787815094	Filtered	Filtered	Filtered	Filtered
YAYWYQQK	_YAYWYQQK_.2	79.10896301269531	Filtered	88.53834533691406	42.93533706665039	80.4460678100586	11.776652336120605	Filtered	Filtered	Filtered	Filtered
ITCSGEALPK	_ITC[Carbamidomethyl (C)]SGEALPK_.2	24.357824325561523	Filtered	Filtered	33.656097412109375	Filtered	Filtered	Filtered	Filtered	Filtered	Filtered
FSGSNPGNTATLTISR	_FSGSNPGNTATLTISR_.3	530.0203857421875	415.2560729980469	478.06622314453125	621.6334838867188	3920.050048828125	116.32933807373047	Filtered	25.811738967895508	16.31975746154785	Filtered
FSGSNPGNTATLTISR	_FSGSNPGNTATLTISR_.2	Filtered	Filtered	519.7133178710938	Filtered	4456.52197265625	8.269604682922363	5.151297092437744	Filtered	Filtered	Filtered
SGQAPVLVIYEDSK	_SGQAPVLVIYEDSK_.2	48.52325439453125	Filtered	643.4932250976562	76.00253295898438	746.8970336914062	35.565338134765625	Filtered	Filtered	Filtered	Filtered
SGQAPVLVIYEDSK	_SGQAPVLVIYEDSK_.3	Filtered	Filtered	102.1483154296875	Filtered	181.4120635986328	Filtered	Filtered	Filtered	Filtered	Filtered
SGQAPVLVIYEDSKRPSGIPER	_SGQAPVLVIYEDSKRPSGIPER_.4	Filtered	Filtered	34.28443145751953	15.922569274902344	47.615779876708984	Filtered	Filtered	Filtered	Filtered	Filtered
PGQAPVLVIYR	_PGQAPVLVIYR_.2	426.8165283203125	36.45863723754883	537.9922485351562	125.60970306396484	296.9985046386719	33.194358825683594	3.0817301273345947	Filtered	Filtered	40.234066009521484
PGQAPVLVIYR	_PGQAPVLVIYR_.3	47.16352462768555	Filtered	36.42792510986328	1.6496590375900269	17.5655460357666	1	Filtered	Filtered	Filtered	Filtered
NVHWYQQKPGQAPVLVIYR	_NVHWYQQKPGQAPVLVIYR_.4	Filtered	Filtered	578.4205322265625	150.31028747558594	Filtered	Filtered	Filtered	Filtered	Filtered	Filtered
PGQSPQLLIYLGSNR	_PGQSPQLLIYLGSNR_.2	14.856497764587402	9.16769790649414	40.267818450927734	21.369606018066406	49.04425048828125	55.793006896972656	88.7243423461914	169.9943389892578	19.885942459106445	125.08666229248047
PGQSPQLLIYLGSNR	_PGQSPQLLIYLGSNR_.3	23.288908004760742	Filtered	75.23694610595703	22.056602478027344	52.07322311401367	59.36327362060547	107.32994079589844	213.72238159179688	54.83885192871094	129.88563537597656
SSQSLLHSNGYNYLDWYLQK	_SSQSLLHSNGYNYLDWYLQK_.3	Filtered	Filtered	Filtered	Filtered	Filtered	Filtered	Filtered	3.4365837574005127	Filtered	Filtered
NTLYLQMGSLR	_NTLYLQMGSLR_.2	38.32976150512695	Filtered	11.673028945922852	6.916525363922119	55.96807098388672	9.554092407226562	6.44272518157959	53.58090591430664	28.370267868041992	10.721275329589844
FSGSGAGTDFTLK	_FSGSGAGTDFTLK_.2	337.6434631347656	978.9951782226562	482.925048828125	372.41497802734375	379.46807861328125	287.0699768066406	368.8706970214844	502.2057800292969	340.26751708984375	543.2266845703125
SSQSLVHSDGNTYLSWLQQR	_SSQSLVHSDGNTYLSWLQQR_.3	Filtered	86.50495147705078	86.47531127929688	14.41528606414795	11.386446952819824	5.601962566375732	15.55079460144043	14.558375358581543	10.687141418457031	67.0803451538086
SSQSLVHSDGNTYLSWLQQRPGQPPR	_SSQSLVHSDGNTYLSWLQQRPGQPPR_.4	9.011787414550781	27.09051513671875	8.191913604736328	6.201024055480957	2.98600435256958	Filtered	1.8492244482040405	9.352181434631348	Filtered	14.308832168579102
FSGSGSGTDFTLK	_FSGSGSGTDFTLK_.2	3825.989013671875	9498.458984375	17965.92578125	16256.373046875	10468.685546875	5850.85595703125	11656.6533203125	18257.22265625	10904.169921875	14332.240234375
FSGSGSGTDFTLK	_FSGSGSGTDFTLK_.3	18.346193313598633	66.87979125976562	158.65138244628906	124.23583221435547	55.38439178466797	83.93836975097656	98.1963119506836	267.9078063964844	54.43605041503906	162.72604370117188
TYLYWYLQK	_TYLYWYLQK_.2	Filtered	73.87623596191406	Filtered	86.88105010986328	50.82157897949219	25.497215270996094	86.71401977539062	170.16244506835938	Filtered	Filtered
FSGVPDR	_FSGVPDR_.1	Filtered	Filtered	22.19088363647461	Filtered	Filtered	Filtered	4.00245475769043	56.25609588623047	Filtered	11.127779960632324
PGQPPQLLIYEVSNR	_PGQPPQLLIYEVSNR_.3	Filtered	30.509374618530273	137.7896270751953	Filtered	Filtered	Filtered	Filtered	Filtered	Filtered	Filtered
PGQPPQLLIYEVSNR	_PGQPPQLLIYEVSNR_.2	Filtered	Filtered	7.933219909667969	Filtered	Filtered	Filtered	Filtered	Filtered	Filtered	Filtered
FSGSGSGTDFTLKISR	_FSGSGSGTDFTLKISR_.2	Filtered	Filtered	Filtered	41.44154357910156	Filtered	Filtered	Filtered	Filtered	Filtered	Filtered
HLIYAASSLQSGVPSR	_HLIYAASSLQSGVPSR_.3	Filtered	408.8727722167969	747.2611083984375	299.24139404296875	198.9776153564453	145.80044555664062	188.0631103515625	16.81789207458496	145.24220275878906	93.7169189453125
ASQGISNYLAWYQQKPGK	_ASQGISNYLAWYQQKPGK_.3	34.75023651123047	86.29698181152344	418.1606140136719	123.90558624267578	177.29164123535156	76.33820343017578	222.6228485107422	91.36004638671875	20.208118438720703	203.9385986328125
ASQGISNYLAWYQQKPGK	_ASQGISNYLAWYQQKPGK_.2	Filtered	10.675484657287598	16.99319839477539	23.234485626220703	Filtered	8.095183372497559	16.0119686126709	15.392515182495117	Filtered	10.432347297668457
ASQGISNYLAWYQQKPGK	_ASQGISNYLAWYQQKPGK_.4	Filtered	Filtered	9.03609848022461	2.167661428451538	Filtered	Filtered	20.335968017578125	Filtered	Filtered	6.312873840332031
ASQGISNYLAWYQQK	_ASQGISNYLAWYQQK_.3	Filtered	5.733500003814697	13.050555229187012	Filtered	Filtered	3.4594171047210693	Filtered	Filtered	132.56411743164062	Filtered
ASQGISNYLAWYQQK	_ASQGISNYLAWYQQK_.2	Filtered	Filtered	5.555828094482422	Filtered	Filtered	3.5609219074249268	Filtered	3.67712140083313	Filtered	Filtered
FSGSGSGTDFTLTISSLQPEDVATYYCQK	_FSGSGSGTDFTLTISSLQPEDVATYYC[Carbamidomethyl (C)]QK_.3	Filtered	Filtered	Filtered	Filtered	Filtered	3.174194574356079	Filtered	Filtered	Filtered	Filtered
VSNWDSGVPDR	_VSNWDSGVPDR_.2	Filtered	8.206964492797852	Filtered	Filtered	Filtered	Filtered	1.5261058807373047	Filtered	Filtered	Filtered
LLIYSASNLQSGVPSR	_LLIYSASNLQSGVPSR_.3	55.84638595581055	358.07421875	340.9148254394531	286.8982238769531	184.4902801513672	192.40145874023438	323.43597412109375	353.7434997558594	175.80091857910156	39.67399597167969
LLIYSASNLQSGVPSR	_LLIYSASNLQSGVPSR_.2	Filtered	Filtered	Filtered	Filtered	Filtered	Filtered	Filtered	58.67494201660156	Filtered	Filtered
PGSPPQYLLR	_PGSPPQYLLR_.2	4.651399612426758	21.298599243164062	35.412872314453125	20.059152603149414	6.964961051940918	2.1017067432403564	Filtered	Filtered	Filtered	5.348747730255127
IYWYQQKPGSPPQYLLR	_IYWYQQKPGSPPQYLLR_.3	7.584887504577637	25.99709129333496	52.7353630065918	57.044700622558594	8.132830619812012	3.5538926124572754	Filtered	Filtered	Filtered	Filtered
LLIYGASIR	_LLIYGASIR_.2	1147.7030029296875	2610.126708984375	7673.41552734375	4706.9404296875	1992.447021484375	1253.3856201171875	3002.803955078125	8178.04541015625	4687.62646484375	5166.55615234375
ASQSVSSNLAWYQQKPGQAPR	_ASQSVSSNLAWYQQKPGQAPR_.3	130.31619262695312	270.0051574707031	1115.361083984375	2857.91455078125	1811.3157958984375	173.0458221435547	342.1086730957031	287.0087890625	93.0424575805664	531.7269287109375
ASQSVSSNLAWYQQKPGQAPR	_ASQSVSSNLAWYQQKPGQAPR_.4	28.318099975585938	637.455810546875	235.3900146484375	774.8361206054688	111.325439453125	34.47334671020508	506.46783447265625	509.6162414550781	311.58453369140625	95.24888610839844
ASQSVSSNLAWYQQK	_ASQSVSSNLAWYQQK_.2	6.818131446838379	13.11550521850586	88.98497009277344	155.48361206054688	293.5596008300781	8.914352416992188	26.274789810180664	19.974246978759766	2.2295491695404053	41.24016189575195
ASQSVSSNLAWYQQK	_ASQSVSSNLAWYQQK_.3	Filtered	20.716032028198242	234.63462829589844	263.1275634765625	569.4207153320312	21.28444480895996	55.60255432128906	82.5539779663086	Filtered	139.02584838867188
APELLIYAASTLQSGVPSR	_APELLIYAASTLQSGVPSR_.3	2.0528833866119385	42.93735122680664	115.05741119384766	25.139631271362305	36.385658264160156	26.82445526123047	726.7737426757812	34.212303161621094	5.818048000335693	59.58517837524414
ASGVPDRFSGSGSGTDFTLK	_ASGVPDRFSGSGSGTDFTLK_.3	23.032047271728516	14.962554931640625	Filtered	83.40283203125	Filtered	59.478214263916016	18.0075740814209	44.754390716552734	12.945075035095215	70.90070343017578
VEAEDVGVYYCMQR	_VEAEDVGVYYC[Carbamidomethyl (C)]MQR_.2	Filtered	Filtered	Filtered	Filtered	Filtered	14.845389366149902	1.624322533607483	23.168846130371094	Filtered	1
VEAEDVGVYYCMQR	_VEAEDVGVYYC[Carbamidomethyl (C)]MQR_.3	Filtered	Filtered	Filtered	Filtered	Filtered	10.625425338745117	Filtered	14.640145301818848	Filtered	Filtered
LLIYDASNR	_LLIYDASNR_.2	7777.41796875	8024.40087890625	28263.072265625	34344.140625	31092.345703125	13246.16015625	12462.0693359375	26611.466796875	14296.203125	31632.666015625
LLIYDASNR	_LLIYDASNR_.1	40.118045806884766	34.87758255004883	83.77124786376953	128.0426025390625	109.22017669677734	146.47731018066406	22.328441619873047	85.82817077636719	16.681304931640625	231.0283660888672
ASQSVSSYLAWYQQKPGQAPR	_ASQSVSSYLAWYQQKPGQAPR_.3	135.22508239746094	235.8116912841797	1357.2467041015625	579.098876953125	1656.0501708984375	302.6228942871094	177.7003631591797	1110.7626953125	152.86221313476562	1304.81689453125
ASQSVSSYLAWYQQKPGQAPR	_ASQSVSSYLAWYQQKPGQAPR_.4	20.58855628967285	50.49646759033203	339.9680480957031	158.17417907714844	418.4356384277344	83.12409973144531	50.79599380493164	289.9078674316406	18.920652389526367	334.1045837402344
ASQSVSSYLAWYQQK	_ASQSVSSYLAWYQQK_.3	Filtered	14.661648750305176	45.838844299316406	21.005069732666016	63.1213493347168	13.206514358520508	7.167200088500977	46.15969467163086	4.192065238952637	82.1764907836914
ASQSVSSYLAWYQQK	_ASQSVSSYLAWYQQK_.2	Filtered	6.534158229827881	9.117639541625977	2.49855637550354	13.846221923828125	6.633193492889404	6.257299900054932	46.04786682128906	1.380642056465149	47.353824615478516
FSGSNDASANAGILR	_FSGSNDASANAGILR_.2	19.41231346130371	269.0654602050781	119.10887145996094	20.216501235961914	3.2489426136016846	Filtered	Filtered	Filtered	Filtered	Filtered
FSGSNDASANAGILR	_FSGSNDASANAGILR_.3	Filtered	168.87777709960938	10.81461238861084	Filtered	Filtered	Filtered	Filtered	Filtered	Filtered	Filtered
YLLYYHSDSNK	_YLLYYHSDSNK_.2	Filtered	14.779504776000977	3.1947476863861084	Filtered	Filtered	Filtered	Filtered	Filtered	Filtered	Filtered
YLLYYHSDSNK	_YLLYYHSDSNK_.3	Filtered	181.8223114013672	Filtered	Filtered	Filtered	Filtered	Filtered	Filtered	Filtered	Filtered
WYQQKPGNPPR	_WYQQKPGNPPR_.3	15.041897773742676	37.678123474121094	Filtered	Filtered	Filtered	Filtered	Filtered	Filtered	Filtered	Filtered
WYQQKPGNPPR	_WYQQKPGNPPR_.2	Filtered	Filtered	1	Filtered	Filtered	Filtered	Filtered	Filtered	Filtered	Filtered
YLLYYHSDSNKGQGSGVPSR	_YLLYYHSDSNKGQGSGVPSR_.4	Filtered	11.255568504333496	Filtered	Filtered	Filtered	2.744720458984375	Filtered	Filtered	Filtered	Filtered
SEDTAMYYCAR	_SEDTAMYYC[Carbamidomethyl (C)]AR_.2	Filtered	Filtered	Filtered	Filtered	Filtered	1.0454915761947632	Filtered	3.9232349395751953	1.3068026304244995	Filtered
SEDTAMYYCAR	_SEDTAM[Oxidation (M)]YYC[Carbamidomethyl (C)]AR_.2	Filtered	Filtered	Filtered	Filtered	Filtered	1	Filtered	2.6405863761901855	Filtered	Filtered
GLEWVGFIR	_GLEWVGFIR_.2	406.32830810546875	1253.799560546875	1365.8502197265625	1031.4039306640625	1068.1427001953125	145.0817108154297	303.4164123535156	298.7929382324219	395.2922058105469	260.8307189941406
SIAYLQMNSLK	_SIAYLQMNSLK_.2	51.89652633666992	163.5965118408203	101.62592315673828	145.40557861328125	175.60543823242188	36.33323287963867	53.813602447509766	80.76161193847656	37.557151794433594	32.95541000366211
TEDTAVYYCTR	_TEDTAVYYC[Carbamidomethyl (C)]TR_.2	20.45343780517578	Filtered	Filtered	5.763903617858887	Filtered	6.312283515930176	16.48235511779785	36.74919509887695	17.75847053527832	1
AYGGTTEYAASVK	_AYGGTTEYAASVK_.2	1.6195080280303955	5.737475872039795	5.807679176330566	2.4670443534851074	Filtered	1	Filtered	Filtered	Filtered	Filtered
YASQSISGVPSR	_YASQSISGVPSR_.2	10.24046516418457	28.43147850036621	144.65167236328125	67.31817626953125	612.7785034179688	332.10943603515625	78.61551666259766	89.03077697753906	Filtered	59.704471588134766
YASQSISGVPSR	_YASQSISGVPSR_.3	Filtered	Filtered	Filtered	1000.9415893554688	60.678016662597656	93.91606140136719	9.536371231079102	19.944541931152344	Filtered	15.31860065460205
WTFGQGTK	_WTFGQGTK_.2	77.1268081665039	341.4923095703125	400.8252258300781	287.05279541015625	509.2855529785156	77.4955062866211	74.11851501464844	212.11117553710938	Filtered	347.1602478027344
WTFGQGTK	_WTFGQGTK_.1	Filtered	1.0751444101333618	Filtered	Filtered	Filtered	1	Filtered	Filtered	Filtered	Filtered
GLEWLGR	_GLEWLGR_.2	1611.0830078125	8372.9990234375	4462.80517578125	3097.633544921875	6056.4404296875	1391.38232421875	1112.2818603515625	973.7711181640625	2572.5341796875	1592.4444580078125
GLEWLGR	_GLEWLGR_.1	20.592233657836914	73.46842956542969	29.873737335205078	30.232257843017578	36.481224060058594	8.316141128540039	Filtered	Filtered	3.0756032466888428	8.464037895202637
ITINPDTSK	_ITINPDTSK_.2	16.6363582611084	Filtered	Filtered	36.00570297241211	146.6195526123047	72.7273941040039	Filtered	17.78058433532715	Filtered	Filtered
NTLYLQMNSLK	_NTLYLQMNSLK_.2	18.262693405151367	98.75994110107422	71.59133911132812	24.722261428833008	87.84683990478516	28.200551986694336	5.249600410461426	47.40840530395508	9.501338958740234	24.47016143798828
TDGGTTDYAAPVK	_TDGGTTDYAAPVK_.2	25.982940673828125	95.18438720703125	Filtered	Filtered	41.732093811035156	18.48699378967285	Filtered	9.345520973205566	Filtered	Filtered
SKTDGGTTDYAAPVK	_SKTDGGTTDYAAPVK_.3	7.491479873657227	21.762165069580078	5.785093784332275	Filtered	12.525309562683105	6.225316524505615	Filtered	Filtered	Filtered	Filtered
MGVSWIR	_MGVSWIR_.2	69.20298767089844	72.34908294677734	53.6357421875	146.511962890625	144.6970672607422	26.628189086914062	Filtered	78.30406188964844	113.70828247070312	12.732739448547363
GLVWVSR	_GLVWVSR_.2	2379.8388671875	2112.67919921875	3740.136962890625	4380.24169921875	4947.40966796875	1342.63134765625	1034.3035888671875	3460.972412109375	1701.595703125	1995.9073486328125
INSDGSSTSYADSVK	_INSDGSSTSYADSVK_.2	Filtered	9.822769165039062	Filtered	Filtered	5.469069004058838	1.6908040046691895	Filtered	1.6963655948638916	Filtered	Filtered
FSVLGSGLNR	_FSVLGSGLNR_.2	1289.6697998046875	Filtered	1250.5076904296875	164.55706787109375	78.90979766845703	40.93267059326172	319.22833251953125	11.919892311096191	78.19229125976562	130.76174926757812
VDWYQQRPGK	_VDWYQQRPGK_.3	28.839948654174805	Filtered	Filtered	Filtered	Filtered	Filtered	Filtered	Filtered	Filtered	Filtered
VGTGGIVGSK	_VGTGGIVGSK_.2	Filtered	Filtered	Filtered	Filtered	Filtered	Filtered	Filtered	Filtered	Filtered	7.585794448852539
NSLYLQMNSLK	_NSLYLQMNSLK_.2	20.71830940246582	35.235538482666016	29.499893188476562	Filtered	64.74763488769531	14.371729850769043	5.24896240234375	47.80430221557617	15.202364921569824	39.8018913269043
GLEWVGR	_GLEWVGR_.2	1435.9559326171875	4850.91650390625	3354.984130859375	3137.552978515625	3666.036376953125	1464.506103515625	953.13525390625	1761.0416259765625	1623.9737548828125	1226.0101318359375
GLEWVGR	_GLEWVGR_.1	18.03713035583496	12.027031898498535	Filtered	59.955875396728516	27.812562942504883	18.884347915649414	3.9797346591949463	5.409456729888916	Filtered	Filtered
TEDTAVYYCAR	_TEDTAVYYC[Carbamidomethyl (C)]AR_.2	39.453468322753906	Filtered	40.90349578857422	138.18043518066406	Filtered	83.09935760498047	59.71072769165039	176.89190673828125	174.21788024902344	20.703289031982422
ANSYTTEYAASVK	_ANSYTTEYAASVK_.2	Filtered	1.4347110986709595	Filtered	Filtered	Filtered	1	Filtered	2.295900583267212	Filtered	Filtered
MTQSPFSLSASVGDR	_MTQSPFSLSASVGDR_.2	37.18699264526367	534.7086791992188	1445.5355224609375	91.19620513916016	1229.01220703125	137.9765167236328	108.22393035888672	Filtered	72.37173461914062	57.25259780883789
MTQSPFSLSASVGDR	_MTQSPFSLSASVGDR_.3	Filtered	23.39988899230957	126.95394897460938	Filtered	81.13204956054688	8.274707794189453	Filtered	Filtered	Filtered	Filtered
MTQSPFSLSASVGDR	_M[Oxidation (M)]TQSPFSLSASVGDR_.3	Filtered	Filtered	94.88282012939453	Filtered	95.97455596923828	Filtered	Filtered	Filtered	Filtered	Filtered
LLIYDASSLESGVPSR	_LLIYDASSLESGVPSR_.3	77.4755859375	256.0072937011719	438.7466125488281	360.7945251464844	422.60595703125	154.49371337890625	43.896183013916016	152.23670959472656	47.57219696044922	643.2824096679688
LLIYDASSLESGVPSR	_LLIYDASSLESGVPSR_.2	45.998130798339844	101.74957275390625	198.7943572998047	184.1910400390625	200.7340087890625	89.02771759033203	64.8565673828125	21.793712615966797	17.667789459228516	91.7279052734375
LLIYDASSLESGVPSR	_LLIYDASSLESGVPSR_.4	Filtered	34.693878173828125	Filtered	81.84745025634766	Filtered	Filtered	Filtered	Filtered	Filtered	Filtered
ASQGISSALAWYQQKPGK	_ASQGISSALAWYQQKPGK_.3	39.422332763671875	91.45457458496094	148.271240234375	186.82269287109375	269.69720458984375	52.6756591796875	71.47101593017578	6.17827844619751	6.13527774810791	100.58454895019531
ASQGISSALAWYQQKPGK	_ASQGISSALAWYQQKPGK_.2	Filtered	Filtered	11.569397926330566	31.59989356994629	27.74063491821289	6.288210391998291	8.017807960510254	Filtered	Filtered	7.584619998931885
ASQGISSALAWYQQKPGK	_ASQGISSALAWYQQKPGK_.4	Filtered	Filtered	Filtered	Filtered	Filtered	1	Filtered	Filtered	Filtered	Filtered
ASQGISSALAWYQQK	_ASQGISSALAWYQQK_.2	Filtered	3.2172439098358154	Filtered	Filtered	Filtered	Filtered	Filtered	Filtered	Filtered	Filtered
YASQSFSGVPSR	_YASQSFSGVPSR_.2	10.450130462646484	287.1234436035156	185.9296875	50.187896728515625	Filtered	3.77461314201355	43.68373107910156	51.99052429199219	Filtered	423.46893310546875
YASQSFSGVPSR	_YASQSFSGVPSR_.3	Filtered	Filtered	Filtered	Filtered	Filtered	Filtered	1.0843799114227295	Filtered	Filtered	9.429423332214355
ASQSIGSSLHWYQQKPDQSPK	_ASQSIGSSLHWYQQKPDQSPK_.4	Filtered	Filtered	Filtered	10.327349662780762	84.60673522949219	10.6224365234375	6.115316867828369	Filtered	Filtered	13.085738182067871
ASQSIGSSLHWYQQKPDQSPK	_ASQSIGSSLHWYQQKPDQSPK_.3	Filtered	Filtered	Filtered	Filtered	16.02090072631836	1	Filtered	Filtered	Filtered	Filtered
EKVTITCR	_EKVTITC[Carbamidomethyl (C)]R_.2	Filtered	Filtered	Filtered	Filtered	Filtered	Filtered	Filtered	1	Filtered	Filtered
LLIYDASSR	_LLIYDASSR_.2	2678.34375	4602.5234375	11109.7275390625	47396.3046875	10470.0302734375	16584.30859375	10927.9521484375	18371.458984375	6250.6357421875	19840.3984375
LLIYDASSR	_LLIYDASSR_.1	Filtered	Filtered	Filtered	237.26022338867188	Filtered	249.22174072265625	53.05847930908203	81.0030517578125	Filtered	106.18368530273438
DTSASTAYMELSSLR	_DTSASTAYMELSSLR_.2	Filtered	74.93665313720703	15.851296424865723	16.359769821166992	Filtered	10.484262466430664	1.3699654340744019	Filtered	14.086929321289062	Filtered
DTSASTAYMELSSLR	_DTSASTAYMELSSLR_.3	Filtered	124.8882827758789	191.4875946044922	37.71979522705078	Filtered	6.202432155609131	Filtered	Filtered	42.362789154052734	Filtered
VTMTTDTSTSTAYMELR	_VTMTTDTSTSTAYMELR_.3	14.96243667602539	45.121124267578125	34.44069290161133	36.27402877807617	129.00375366210938	12.484938621520996	5.919809818267822	19.460172653198242	7.051856994628906	12.92739200592041
VTMTTDTSTSTAYMELR	_VTMTTDTSTSTAYMELR_.2	14.262404441833496	49.68389129638672	18.2257080078125	29.715085983276367	55.110626220703125	Filtered	5.708902359008789	7.597139358520508	1.9613219499588013	Filtered
VTMSVDTSK	_VTMSVDTSK_.2	Filtered	Filtered	16.696725845336914	Filtered	Filtered	Filtered	131.73004150390625	89.42950439453125	68.58218383789062	57.37977981567383
VTMSVDTSK	_VTM[Oxidation (M)]SVDTSK_.2	Filtered	Filtered	Filtered	Filtered	Filtered	Filtered	Filtered	Filtered	13.449503898620605	Filtered
NTLYLQTNSLR	_NTLYLQTNSLR_.2	2.8742825984954834	8.472160339355469	6.639782905578613	10.043900489807129	4.182624816894531	9.613719940185547	Filtered	9.93903636932373	10.384709358215332	2.707730770111084
AEDTAVYYCVR	_AEDTAVYYC[Carbamidomethyl (C)]VR_.2	Filtered	Filtered	12.596983909606934	19.771272659301758	Filtered	24.347124099731445	4.815659999847412	84.85223388671875	41.98261260986328	12.638618469238281
AEDTAVYYCVR	_AEDTAVYYC[Carbamidomethyl (C)]VR_.3	Filtered	Filtered	Filtered	Filtered	Filtered	10.852688789367676	Filtered	Filtered	5.919937610626221	Filtered
NTLYLQMNNLR	_NTLYLQMNNLR_.2	12.12775707244873	59.75247573852539	71.22578430175781	54.68244934082031	64.0445785522461	61.778045654296875	28.000442504882812	48.718101501464844	52.99856185913086	47.517391204833984
AEGTAVYYCAR	_AEGTAVYYC[Carbamidomethyl (C)]AR_.2	Filtered	Filtered	Filtered	Filtered	Filtered	1	Filtered	Filtered	Filtered	Filtered
YSPSFQGQVTISADK	_YSPSFQGQVTISADK_.2	17.598331451416016	148.12892150878906	113.70005798339844	84.74463653564453	101.8881607055664	51.628047943115234	43.572139739990234	32.0866813659668	12.507220268249512	18.003149032592773
GLEWMGIIYPGDSDTR	_GLEWMGIIYPGDSDTR_.2	1	6.148565292358398	1	1.4033018350601196	1.6853100061416626	1.2684106826782227	Filtered	Filtered	Filtered	Filtered
GLEWMGIIYPGDSDTR	_GLEWMGIIYPGDSDTR_.3	Filtered	1	Filtered	1.7364168167114258	6.071497917175293	Filtered	Filtered	Filtered	Filtered	Filtered
LSSVTAADTAVYYCAR	_LSSVTAADTAVYYC[Carbamidomethyl (C)]AR_.3	18.07248306274414	19.542203903198242	74.7640151977539	161.6568145751953	21.10372543334961	43.842979431152344	49.831321716308594	126.46891784667969	59.309207916259766	17.766700744628906
LSSVTAADTAVYYCAR	_LSSVTAADTAVYYC[Carbamidomethyl (C)]AR_.2	11.04315185546875	Filtered	24.620664596557617	94.03834533691406	2.179713010787964	25.366735458374023	39.86284255981445	97.69913482666016	30.440183639526367	4.858028888702393
VTISVDTSK	_VTISVDTSK_.2	879.7633666992188	1384.168701171875	955.7449340820312	1579.7733154296875	1606.0704345703125	709.58935546875	371.5447082519531	441.9382629394531	549.345458984375	318.2425842285156
VTISVDTSK	_VTISVDTSK_.1	38.997501373291016	24.602493286132812	26.373096466064453	45.86000061035156	23.29471778869629	18.6228084564209	24.862348556518555	15.790273666381836	Filtered	Filtered
LLIYAASTLQSGVPSR	_LLIYAASTLQSGVPSR_.3	324.19537353515625	1950.5498046875	2018.8441162109375	1915.8321533203125	1984.0631103515625	882.6883544921875	1899.6407470703125	2682.94384765625	417.8656005859375	2365.52880859375
LLIYAASTLQSGVPSR	_LLIYAASTLQSGVPSR_.2	285.1499328613281	1546.1351318359375	1526.02783203125	1639.531005859375	1406.728515625	685.5774536132812	1521.100341796875	2227.227783203125	342.63775634765625	2454.022216796875
LLIYAASTLQSGVPSR	_LLIYAASTLQSGVPSR_.4	8.597308158874512	28.488813400268555	134.5975341796875	15.763216972351074	37.913047790527344	14.671782493591309	30.124713897705078	110.68722534179688	Filtered	59.04594421386719
ASQGISSYLAWYQQKPGK	_ASQGISSYLAWYQQKPGK_.3	24.068126678466797	163.57452392578125	236.80126953125	193.19998168945312	197.49107360839844	43.84258270263672	17.66787338256836	80.87837219238281	5.737272262573242	90.73908996582031
ASQGISSYLAWYQQKPGK	_ASQGISSYLAWYQQKPGK_.2	3.726367235183716	35.708274841308594	51.81038284301758	53.04059600830078	29.38338851928711	20.125659942626953	4.635971546173096	43.78533935546875	Filtered	28.499637603759766
MTQSPSSFSASTGDR	_MTQSPSSFSASTGDR_.2	Filtered	40.086158752441406	11.144347190856934	Filtered	Filtered	3.649200677871704	2.6151914596557617	Filtered	Filtered	Filtered
ASQGISSYLAWYQQK	_ASQGISSYLAWYQQK_.3	Filtered	Filtered	Filtered	Filtered	Filtered	Filtered	Filtered	32.994163513183594	Filtered	Filtered
ASQGISSYLAWYQQK	_ASQGISSYLAWYQQK_.2	Filtered	Filtered	Filtered	Filtered	Filtered	Filtered	Filtered	29.34745979309082	Filtered	Filtered
LLIYAASSLQSGVPSR	_LLIYAASSLQSGVPSR_.3	170.3203887939453	2247.330078125	1974.10595703125	773.091552734375	1688.121826171875	538.6061401367188	1256.496337890625	1923.45068359375	326.0944519042969	1850.596923828125
LLIYAASSLQSGVPSR	_LLIYAASSLQSGVPSR_.2	118.04025268554688	1468.492431640625	1338.051513671875	553.0528564453125	1149.3284912109375	381.86920166015625	920.1043090820312	1453.81640625	327.9339599609375	1324.3868408203125
ASQGISSWLAWYQQKPGK	_ASQGISSWLAWYQQKPGK_.3	4.947937488555908	45.35281753540039	38.90843200683594	16.044450759887695	34.648536682128906	7.510318756103516	3.433250904083252	9.920921325683594	1.3613665103912354	13.81855583190918
ASQGISSWLAWYQQKPGK	_ASQGISSWLAWYQQKPGK_.2	Filtered	1.934237003326416	3.1725194454193115	Filtered	2.73138427734375	1.108119249343872	Filtered	Filtered	Filtered	Filtered
SGINVGTYR	_SGINVGTYR_.2	19.308853149414062	60.27456283569336	60.46536636352539	48.5361213684082	91.72657012939453	31.47513198852539	Filtered	Filtered	Filtered	Filtered
NTLYLQMSSLR	_NTLYLQMSSLR_.2	22.914377212524414	18.634239196777344	192.19427490234375	54.525875091552734	151.77529907226562	37.544342041015625	39.20966339111328	62.59785461425781	75.13615417480469	77.74699401855469
AEDTAVYYCVK	_AEDTAVYYC[Carbamidomethyl (C)]VK_.2	17.022262573242188	27.597728729248047	56.36774444580078	38.45116424560547	9.83938217163086	44.047508239746094	45.880550384521484	10.368938446044922	23.224660873413086	13.04383373260498
AEDTAVYYCVK	_AEDTAVYYC[Carbamidomethyl (C)]VK_.3	Filtered	Filtered	Filtered	Filtered	Filtered	Filtered	50.236602783203125	135.35482788085938	Filtered	Filtered
SISTAYLQWSSLK	_SISTAYLQWSSLK_.2	38.92017364501953	84.22913360595703	281.044677734375	132.1796875	127.0869369506836	38.39728927612305	30.79789924621582	55.73845672607422	40.6297607421875	18.780811309814453
SISTAYLQWSSLK	_SISTAYLQWSSLK_.3	2.9192709922790527	Filtered	15.869019508361816	12.385292053222656	11.68472957611084	3.957899808883667	Filtered	1.0496172904968262	Filtered	Filtered
GLEWMGR	_GLEWMGR_.2	Filtered	125.63265991210938	381.29559326171875	368.6982421875	Filtered	204.70462036132812	Filtered	432.8030090332031	Filtered	Filtered
ASDTAMYYCAR	_ASDTAMYYC[Carbamidomethyl (C)]AR_.2	Filtered	3.730257034301758	Filtered	19.823434829711914	Filtered	13.381146430969238	6.823731422424316	16.437009811401367	7.560622692108154	Filtered
VTHEGSTVEK	_VTHEGSTVEK_.2	33.33671569824219	Filtered	116.19328308105469	108.66849517822266	228.68565368652344	28.494211196899414	Filtered	Filtered	Filtered	16.843109130859375
PGQSPQLLIYEVSSR	_PGQSPQLLIYEVSSR_.3	Filtered	Filtered	12.160299301147461	27.72335433959961	40.20930099487305	9.562981605529785	Filtered	148.51513671875	Filtered	1.2744008302688599
PGQSPQLLIYEVSSR	_PGQSPQLLIYEVSSR_.2	Filtered	Filtered	17.64935874938965	18.387418746948242	39.250064849853516	5.621885776519775	Filtered	102.2199935913086	Filtered	5.608612537384033
LAFLAFPGR	_LAFLAFPGR_.2	8.130541801452637	Filtered	5.04731559753418	Filtered	Filtered	Filtered	Filtered	Filtered	Filtered	Filtered
STATDITGPIILQTYR	_STATDITGPIILQTYR_.3	14.186912536621094	Filtered	Filtered	2.141777276992798	Filtered	2.238884925842285	Filtered	Filtered	Filtered	Filtered
STATDITGPIILQTYR	_STATDITGPIILQTYR_.2	6.803707122802734	Filtered	Filtered	Filtered	Filtered	8.113428115844727	Filtered	Filtered	Filtered	Filtered
EMFPIEAGAINPENR	_EMFPIEAGAINPENR_.2	7.5186262130737305	Filtered	Filtered	Filtered	Filtered	1.439419150352478	Filtered	Filtered	Filtered	Filtered
EMFPIEAGAINPENR	_EMFPIEAGAINPENR_.3	2.285639762878418	Filtered	Filtered	Filtered	Filtered	Filtered	Filtered	Filtered	Filtered	Filtered
FTEIYEFHK	_FTEIYEFHK_.3	11.855461120605469	Filtered	Filtered	Filtered	Filtered	1.2240134477615356	Filtered	Filtered	Filtered	Filtered
ATLWAEPGSVISR	_ATLWAEPGSVISR_.2	Filtered	Filtered	23.14664649963379	Filtered	Filtered	18.98824119567871	182.9976348876953	145.53086853027344	42.79288101196289	278.88623046875
CQGTLEAQEYR	_C[Carbamidomethyl (C)]QGTLEAQEYR_.2	Filtered	Filtered	Filtered	Filtered	Filtered	Filtered	Filtered	6.064072608947754	Filtered	Filtered
FIFIDPK	_FIFIDPK_.2	Filtered	19.36590576171875	Filtered	98.030029296875	Filtered	20.567636489868164	32.900428771972656	150.64501953125	251.21958923339844	Filtered
TFNIQSVNR	_TFNIQSVNR_.2	Filtered	Filtered	Filtered	262.5364685058594	Filtered	33.67255783081055	91.90898895263672	235.13986206054688	416.8866882324219	Filtered
SDTLIKPVLVKPEGVLVEK	_SDTLIKPVLVKPEGVLVEK_.4	Filtered	Filtered	Filtered	91.55774688720703	Filtered	16.60641098022461	28.64856719970703	107.0655517578125	237.231689453125	Filtered
SDTLIKPVLVKPEGVLVEK	_SDTLIKPVLVKPEGVLVEK_.3	Filtered	Filtered	Filtered	67.21514892578125	Filtered	17.266637802124023	40.99867248535156	117.39319610595703	167.59866333007812	Filtered
ATSIVAWLAK	_ATSIVAWLAK_.2	Filtered	Filtered	Filtered	125.85337829589844	Filtered	23.64251708984375	58.2741813659668	190.29991149902344	394.4839782714844	Filtered
LNFPSVQK	_LNFPSVQK_.2	Filtered	Filtered	Filtered	119.01760864257812	Filtered	22.57777976989746	30.36261558532715	239.8266143798828	217.2894744873047	Filtered
AVGFLEIGYQK	_AVGFLEIGYQK_.2	Filtered	Filtered	Filtered	115.10298156738281	Filtered	18.263761520385742	22.426071166992188	70.76823425292969	209.1832275390625	Filtered
LTATIFNYLK	_LTATIFNYLK_.2	Filtered	Filtered	Filtered	35.939029693603516	Filtered	10.154848098754883	1	56.54052734375	93.23107147216797	Filtered
AMSFCTSQSR	_AMSFC[Carbamidomethyl (C)]TSQSR_.2	Filtered	Filtered	Filtered	13.541844367980957	Filtered	15.409890174865723	10.723274230957031	53.72972869873047	65.59282684326172	Filtered
LLEYSGLK	_LLEYSGLK_.2	Filtered	Filtered	3914.158935546875	530.8619384765625	Filtered	154.1663055419922	164.3595428466797	538.9318237304688	727.7978515625	Filtered
LLEYSGLK	_LLEYSGLK_.1	Filtered	Filtered	Filtered	Filtered	Filtered	Filtered	Filtered	Filtered	1	Filtered
AVDESVLLLRPDR	_AVDESVLLLRPDR_.3	Filtered	Filtered	Filtered	440.5321350097656	Filtered	28.16111183166504	84.5807113647461	433.41387939453125	618.2030029296875	Filtered
AVDESVLLLRPDR	_AVDESVLLLRPDR_.2	Filtered	Filtered	Filtered	5.196351051330566	Filtered	Filtered	Filtered	9.27933120727539	12.758622169494629	Filtered
IVTMDSNFVPVNDK	_IVTMDSNFVPVNDK_.2	Filtered	Filtered	Filtered	129.5879364013672	Filtered	16.59012794494629	17.0787410736084	161.47213745117188	249.3997344970703	Filtered
IVTMDSNFVPVNDK	_IVTMDSNFVPVNDK_.3	Filtered	Filtered	Filtered	31.297229766845703	Filtered	9.395825386047363	Filtered	52.33201599121094	83.37037658691406	Filtered
ELSTVQESFLVK	_ELSTVQESFLVK_.2	Filtered	Filtered	Filtered	32.67656326293945	Filtered	6.1693549156188965	29.25604820251465	90.60736846923828	173.6888885498047	Filtered
ELSTVQESFLVK	_ELSTVQESFLVK_.3	Filtered	Filtered	Filtered	Filtered	Filtered	Filtered	Filtered	6.113128662109375	6.240043640136719	Filtered
EAVHVTVPDAITEWK	_EAVHVTVPDAITEWK_.3	Filtered	Filtered	Filtered	103.6300048828125	Filtered	4.531495571136475	3.8027307987213135	6.7886810302734375	35.155025482177734	Filtered
EAVHVTVPDAITEWK	_EAVHVTVPDAITEWK_.2	Filtered	Filtered	Filtered	5.334799766540527	Filtered	Filtered	Filtered	Filtered	2.892061233520508	Filtered
FKVEVVEPK	_FKVEVVEPK_.2	Filtered	Filtered	Filtered	5.309374809265137	Filtered	1.5340571403503418	Filtered	22.333385467529297	12.403017044067383	Filtered
KVEFGTDTLNIYLDELIK	_KVEFGTDTLNIYLDELIK_.3	Filtered	Filtered	Filtered	1	Filtered	1	Filtered	1.2391327619552612	3.602384090423584	Filtered
YSMVELQDPNSNR	_YSMVELQDPNSNR_.2	Filtered	Filtered	Filtered	8.452013969421387	Filtered	5.8091721534729	3.8250341415405273	28.601255416870117	96.77067565917969	Filtered
YSMVELQDPNSNR	_YSMVELQDPNSNR_.3	Filtered	Filtered	Filtered	16.152368545532227	Filtered	Filtered	Filtered	18.597217559814453	30.706405639648438	Filtered
MLSGFSPMEGTNQLLLQQPLVK	_MLSGFSPMEGTNQLLLQQPLVK_.3	Filtered	Filtered	Filtered	7.1007866859436035	Filtered	3.95471453666687	12.865915298461914	18.646072387695312	124.06829833984375	Filtered
MLSGFSPMEGTNQLLLQQPLVK	_MLSGFSPM[Oxidation (M)]EGTNQLLLQQPLVK_.3	Filtered	Filtered	Filtered	Filtered	Filtered	Filtered	Filtered	Filtered	9.709863662719727	Filtered
AGLLTEEIR	_AGLLTEEIR_.2	Filtered	Filtered	Filtered	Filtered	Filtered	9.417841911315918	Filtered	6.554620265960693	7.698760986328125	Filtered
GFGLSPTVGLTAFK	_GFGLSPTVGLTAFK_.2	Filtered	Filtered	Filtered	1.993762731552124	Filtered	Filtered	Filtered	9.085152626037598	10.357425689697266	Filtered
VSGVGNNISFEEK	_VSGVGNNISFEEK_.2	Filtered	Filtered	Filtered	142.89480590820312	Filtered	28.30142593383789	46.01226806640625	111.42144012451172	290.7503356933594	Filtered
FTVTLETK	_FTVTLETK_.2	Filtered	Filtered	Filtered	65.02519226074219	Filtered	14.07154369354248	25.39923667907715	87.05418395996094	188.46803283691406	Filtered
YNILPPTNMK	_YNILPPTNMK_.2	Filtered	Filtered	Filtered	17.1685848236084	Filtered	11.064835548400879	15.481245040893555	92.78485107421875	125.81610107421875	Filtered
ILDSNEPCGGQK	_ILDSNEPC[Carbamidomethyl (C)]GGQK_.2	Filtered	Filtered	Filtered	Filtered	Filtered	12.699836730957031	4.283414363861084	56.835906982421875	128.23907470703125	Filtered
ILDSNEPCGGQK	_ILDSNEPC[Carbamidomethyl (C)]GGQK_.3	Filtered	Filtered	Filtered	Filtered	Filtered	Filtered	Filtered	Filtered	6.199765682220459	Filtered
TFGTFSVEEYVLPK	_TFGTFSVEEYVLPK_.2	Filtered	Filtered	Filtered	35.557621002197266	Filtered	5.350724220275879	8.53394889831543	36.4058723449707	116.00997161865234	Filtered
SSSNMAIVEVK	_SSSNMAIVEVK_.2	Filtered	Filtered	Filtered	4.149548053741455	Filtered	5.28673791885376	8.799686431884766	67.11088562011719	112.90181732177734	Filtered
VCLDLSPGYSDVK	_VC[Carbamidomethyl (C)]LDLSPGYSDVK_.2	Filtered	Filtered	Filtered	Filtered	Filtered	1.1530568599700928	Filtered	73.96479034423828	36.374427795410156	Filtered
SFLGIHR	_SFLGIHR_.2	Filtered	Filtered	Filtered	Filtered	Filtered	Filtered	Filtered	30.50794219970703	78.5335464477539	Filtered
YATTAYMPSEEINLVVK	_YATTAYMPSEEINLVVK_.2	Filtered	Filtered	Filtered	8.933011054992676	Filtered	Filtered	Filtered	9.859880447387695	26.852767944335938	Filtered
VASESVSLELPVDIVPDSTK	_VASESVSLELPVDIVPDSTK_.3	Filtered	Filtered	Filtered	20.127273559570312	Filtered	Filtered	Filtered	Filtered	10.361258506774902	Filtered
VASESVSLELPVDIVPDSTK	_VASESVSLELPVDIVPDSTK_.2	Filtered	Filtered	Filtered	7.457413673400879	Filtered	Filtered	Filtered	Filtered	4.341081619262695	Filtered
HLHCISFLVPPPAGGTEEVATIR	_HLHC[Carbamidomethyl (C)]ISFLVPPPAGGTEEVATIR_.3	Filtered	Filtered	Filtered	Filtered	Filtered	Filtered	Filtered	20.21697235107422	9.166651725769043	Filtered
HLHCISFLVPPPAGGTEEVATIR	_HLHC[Carbamidomethyl (C)]ISFLVPPPAGGTEEVATIR_.4	Filtered	Filtered	Filtered	Filtered	Filtered	Filtered	Filtered	1.417919635772705	2.865321397781372	Filtered
TFSLSVEIGK	_TFSLSVEIGK_.2	Filtered	Filtered	Filtered	Filtered	Filtered	Filtered	Filtered	21.1062068939209	8.032011032104492	Filtered
IVTMDSNFVPVNDKYSMVELQDPNSNR	_IVTMDSNFVPVNDKYSMVELQDPNSNR_.4	Filtered	Filtered	Filtered	Filtered	Filtered	Filtered	Filtered	6.669040679931641	7.310992240905762	Filtered
FQMEDLVYNPEQVPR	_FQMEDLVYNPEQVPR_.3	Filtered	Filtered	Filtered	Filtered	Filtered	Filtered	Filtered	1.526302695274353	2.318894147872925	Filtered
FQMEDLVYNPEQVPR	_FQMEDLVYNPEQVPR_.2	Filtered	Filtered	Filtered	Filtered	Filtered	Filtered	Filtered	2.8484954833984375	Filtered	Filtered
GSLVMEGQK	_GSLVMEGQK_.2	Filtered	Filtered	Filtered	Filtered	Filtered	Filtered	17.223600387573242	87.11321258544922	Filtered	Filtered
DGNGNTWLTAFVTK	_DGNGNTWLTAFVTK_.2	Filtered	Filtered	Filtered	Filtered	Filtered	Filtered	Filtered	5.2226080894470215	8.113520622253418	Filtered
YTYGKPMLGAVQVSVCQK	_YTYGKPMLGAVQVSVC[Carbamidomethyl (C)]QK_.3	Filtered	Filtered	Filtered	Filtered	Filtered	Filtered	Filtered	5.850943565368652	6.313623428344727	Filtered
QGNGTFVQTDKPLYTPGQQVYFR	_QGNGTFVQTDKPLYTPGQQVYFR_.3	Filtered	Filtered	Filtered	Filtered	Filtered	Filtered	Filtered	Filtered	4.5244460105896	Filtered
THSSLLCPK	_THSSLLC[Carbamidomethyl (C)]PK_.2	Filtered	Filtered	Filtered	Filtered	Filtered	Filtered	Filtered	2.252713203430176	Filtered	Filtered
WMAGNQLPSGCYANVGNLLHTAMK	_WMAGNQLPSGC[Carbamidomethyl (C)]YANVGNLLHTAMK_.3	Filtered	Filtered	Filtered	Filtered	Filtered	Filtered	Filtered	Filtered	1.3279047012329102	Filtered
PVLVKPEGVLVEK	_PVLVKPEGVLVEK_.3	Filtered	Filtered	Filtered	Filtered	Filtered	Filtered	Filtered	Filtered	1	Filtered
KVPQVSTPTLVEVSR	_KVPQVSTPTLVEVSR_.2	34875.90234375	23219.5703125	13214.6005859375	69168.1875	64596.671875	8772.49609375	8864.591796875	19861.953125	32656.7890625	10181.6884765625
KVPQVSTPTLVEVSR	_KVPQVSTPTLVEVSR_.3	903.6656494140625	29822.99609375	30557.123046875	27156.435546875	29997.384765625	7018.11962890625	21529.544921875	19042.609375	41515.94140625	19816.30859375
KVPQVSTPTLVEVSR	_KVPQVSTPTLVEVSR_.4	4197.3740234375	1865.6075439453125	406.7618103027344	7784.65087890625	6036.2783203125	733.7047729492188	649.82080078125	1517.2716064453125	2584.305419921875	700.9310302734375
RHPDYSVVLLLR	_RHPDYSVVLLLR_.3	45353.47265625	30945.37109375	11913.3017578125	120107.71875	117771.6640625	9983.2685546875	17597.646484375	59081.171875	37613.7421875	15849.25
RHPDYSVVLLLR	_RHPDYSVVLLLR_.2	3587.58935546875	1136.9141845703125	314.9721374511719	7304.03759765625	5681.662109375	365.9374084472656	646.133544921875	2708.840576171875	1128.1298828125	500.4149475097656
QTALVELVK	_QTALVELVK_.2	32665.392578125	34723.7578125	22707.322265625	67481.0390625	84972.5234375	13093.982421875	19803.486328125	42838.06640625	56100.15234375	21013.314453125
QTALVELVK	_QTALVELVK_.1	2457.495361328125	707.2153930664062	274.5733642578125	5832.4501953125	3821.53076171875	393.7331848144531	347.5545959472656	1135.73681640625	1154.275146484375	341.57110595703125
FQNALLVR	_FQNALLVR_.2	39653.63671875	21637.546875	12673.505859375	70644.3984375	56943.5390625	10629.8623046875	15426.244140625	44938.12109375	69144.4140625	14236.84765625
FQNALLVR	_FQNALLVR_.1	732.1010131835938	136.7047882080078	48.00053024291992	1853.7689208984375	392.3243103027344	128.93479919433594	72.64381408691406	414.35919189453125	430.85882568359375	82.84210968017578
RHPYFYAPELLFFAK	_RHPYFYAPELLFFAK_.3	16453.68359375	13938.9970703125	3013.15283203125	34713.71875	55035.65234375	1565.71484375	1767.89794921875	12219.5712890625	7736.626953125	3046.447021484375
RHPYFYAPELLFFAK	_RHPYFYAPELLFFAK_.4	17360.53125	8864.1103515625	1567.3453369140625	37389.74609375	48833.69140625	1045.810546875	1125.3907470703125	8323.8076171875	3788.35546875	1550.655517578125
YLYEIAR	_YLYEIAR_.2	30136.466796875	18911.8828125	4252.6865234375	72547.625	55603.8046875	8635.435546875	5200.681640625	18949.78125	21517.494140625	4406.908203125
YLYEIAR	_YLYEIAR_.1	2501.33349609375	444.1591491699219	98.49102020263672	6330.951171875	2876.677978515625	Filtered	94.12356567382812	721.0912475585938	396.9625244140625	85.40264129638672
LVNEVTEFAK	_LVNEVTEFAK_.2	11515.400390625	9875.4501953125	3176.13720703125	29730.978515625	28348.111328125	4269.8505859375	4750.14697265625	14907.1455078125	19596.486328125	3315.225830078125
VPQVSTPTLVEVSR	_VPQVSTPTLVEVSR_.2	8819.1376953125	5024.36572265625	2331.081298828125	18216.322265625	15371.37109375	2190.006103515625	1997.444580078125	4685.43408203125	8511.115234375	2153.6796875
VPQVSTPTLVEVSR	_VPQVSTPTLVEVSR_.3	7100.833984375	3956.6357421875	1817.0802001953125	14341.6708984375	8783.6396484375	1599.713134765625	1282.5147705078125	3002.794677734375	7335.2392578125	1942.4691162109375
HPYFYAPELLFFAK	_HPYFYAPELLFFAK_.3	10373.794921875	5008.79638671875	1795.2821044921875	20667.2734375	25733.662109375	1927.357666015625	1070.1090087890625	7038.69091796875	4700.74951171875	1045.99560546875
HPYFYAPELLFFAK	_HPYFYAPELLFFAK_.2	591.685546875	252.266357421875	56.561729431152344	1283.538818359375	1239.3555908203125	118.86114501953125	60.35213088989258	430.83697509765625	200.7702178955078	40.61941146850586
HPYFYAPELLFFAK	_HPYFYAPELLFFAK_.4	115.01727294921875	28.290149688720703	2.7246146202087402	236.86105346679688	246.7487335205078	16.87087059020996	3.5712647438049316	82.70032501220703	17.791637420654297	7.220101356506348
FKDLGEENFK	_FKDLGEENFK_.3	5504.96923828125	3484.368408203125	650.8538818359375	17689.365234375	11987.6318359375	2401.81005859375	612.4747924804688	5345.669921875	2754.93896484375	654.638916015625
FKDLGEENFK	_FKDLGEENFK_.2	3329.196533203125	1735.8455810546875	379.9380187988281	13471.8466796875	6823.216796875	1359.0633544921875	309.10205078125	2701.20458984375	1209.724365234375	410.3698425292969
YICENQDSISSK	_YIC[Carbamidomethyl (C)]ENQDSISSK_.2	10074.5185546875	406.0108337402344	298.8633117675781	24395.126953125	1276.5072021484375	4263.623046875	3105.84814453125	10678.080078125	9673.75	762.4199829101562
YICENQDSISSK	_YIC[Carbamidomethyl (C)]ENQDSISSK_.3	2048.35791015625	59.01946258544922	35.74525451660156	5262.76806640625	245.5957489013672	822.2021484375	627.5724487304688	1767.000732421875	1845.196044921875	80.51211547851562
HPDYSVVLLLR	_HPDYSVVLLLR_.3	8199.748046875	2739.580322265625	532.250732421875	18603.15625	12642.7216796875	1392.7882080078125	2188.471435546875	6087.525390625	5160.05419921875	2009.2620849609375
HPDYSVVLLLR	_HPDYSVVLLLR_.2	1002.6539916992188	306.0533142089844	63.748573303222656	2221.617431640625	1406.0115966796875	194.86166381835938	285.04718017578125	868.4707641601562	511.2442932128906	286.3420715332031
QNCELFEQLGEYK	_QNC[Carbamidomethyl (C)]ELFEQLGEYK_.3	2201.330322265625	1385.0987548828125	529.9779052734375	13907.4345703125	1995.865234375	1070.0025634765625	683.4464111328125	1518.545166015625	7319.203125	580.7643432617188
QNCELFEQLGEYK	_QNC[Carbamidomethyl (C)]ELFEQLGEYK_.2	2599.448486328125	1543.651611328125	549.4210205078125	12287.1806640625	1966.389892578125	1256.1793212890625	775.6503295898438	2066.17626953125	7462.7060546875	607.996337890625
LVTDLTK	_LVTDLTK_.1	10690.5419921875	2143.823974609375	813.112548828125	16830.4765625	10213.1025390625	1518.89013671875	955.8701171875	3668.262939453125	3233.557861328125	1182.9091796875
KQTALVELVK	_KQTALVELVK_.2	7667.70263671875	1978.2796630859375	906.7842407226562	13616.8427734375	9629.224609375	1147.9539794921875	959.6268920898438	2425.246826171875	3306.2333984375	1169.566650390625
QEPERNECFLQHKDDNPNLPR	_QEPERNEC[Carbamidomethyl (C)]FLQHKDDNPNLPR_.5	1660.3858642578125	218.19247436523438	101.09819030761719	6133.41015625	235.04006958007812	641.6327514648438	726.2554321289062	2844.65771484375	2587.244140625	337.7356872558594
QEPERNECFLQHKDDNPNLPR	_QEPERNEC[Carbamidomethyl (C)]FLQHKDDNPNLPR_.4	766.8305053710938	122.52434539794922	21.59632110595703	2675.060546875	133.63482666015625	304.5474548339844	324.06610107421875	1493.1220703125	1459.77099609375	102.15979766845703
QEPERNECFLQHKDDNPNLPR	_QEPERNEC[Carbamidomethyl (C)]FLQHKDDNPNLPR_.3	175.7276611328125	6.311237335205078	1	593.97705078125	13.912040710449219	61.5820198059082	105.8153076171875	540.7186889648438	197.1314697265625	10.73266315460205
KYLYEIAR	_KYLYEIAR_.2	3915.38232421875	1060.8494873046875	129.33477783203125	7740.4130859375	4809.54736328125	628.2142333984375	269.0025634765625	1602.3875732421875	1049.5889892578125	287.76458740234375
DVFLGMFLYEYAR	_DVFLGM[Oxidation (M)]FLYEYAR_.2	2081.106689453125	197.65011596679688	115.60311126708984	1399.9954833984375	453.9656677246094	189.1934356689453	147.3572540283203	743.264404296875	664.3045654296875	65.44181823730469
DVFLGMFLYEYAR	_DVFLGM[Oxidation (M)]FLYEYAR_.3	968.8829956054688	139.3522186279297	69.80316162109375	1446.3175048828125	300.61578369140625	134.568603515625	59.224822998046875	346.1063232421875	300.65643310546875	35.30711364746094
DVFLGMFLYEYAR	_DVFLGMFLYEYAR_.2	80.9613037109375	29.780946731567383	49.55913543701172	210.62350463867188	155.63694763183594	4.768426418304443	55.387107849121094	98.07353210449219	127.36148834228516	20.698936462402344
DVFLGMFLYEYAR	_DVFLGMFLYEYAR_.3	41.48847961425781	9.668983459472656	8.923185348510742	109.70294189453125	98.62353515625	2.8528449535369873	14.308391571044922	39.83529281616211	65.96642303466797	7.100340366363525
CCTESLVNR	_C[Carbamidomethyl (C)]C[Carbamidomethyl (C)]TESLVNR_.2	559.2286987304688	28.12250518798828	24.693866729736328	106.03802490234375	93.43972778320312	327.5773620605469	189.86959838867188	5099.40673828125	844.4288940429688	36.5165901184082
VFDEFKPLVEEPQNLIK	_VFDEFKPLVEEPQNLIK_.3	3241.993896484375	877.4280395507812	419.8149719238281	8872.6416015625	2455.823486328125	1529.7611083984375	3474.73828125	6446.39404296875	8608.7099609375	562.4058227539062
VFDEFKPLVEEPQNLIK	_VFDEFKPLVEEPQNLIK_.2	759.7442626953125	106.75776672363281	31.69063377380371	2756.312744140625	409.90740966796875	200.65692138671875	549.61181640625	1686.527099609375	1216.657470703125	56.838523864746094
VFDEFKPLVEEPQNLIK	_VFDEFKPLVEEPQNLIK_.4	73.7763671875	Filtered	Filtered	238.1125946044922	Filtered	12.572071075439453	48.253299713134766	125.39983367919922	120.2560043334961	Filtered
RPCFSALEVDETYVPK	_RPC[Carbamidomethyl (C)]FSALEVDETYVPK_.3	3543.501953125	440.0951232910156	438.9554748535156	15811.015625	2819.011474609375	1616.1234130859375	1360.357666015625	7209.02783203125	5610.5107421875	674.6321411132812
RPCFSALEVDETYVPK	_RPC[Carbamidomethyl (C)]FSALEVDETYVPK_.2	222.82513427734375	27.229976654052734	11.551115036010742	871.5731201171875	130.18771362304688	108.30731201171875	82.00501251220703	460.9326171875	282.7569580078125	36.620086669921875
RPCFSALEVDETYVPK	_RPC[Carbamidomethyl (C)]FSALEVDETYVPK_.4	11.18460464477539	Filtered	Filtered	165.48602294921875	6.387538433074951	6.127084255218506	Filtered	35.48404312133789	6.317007541656494	Filtered
LVAASQAALGL	_LVAASQAALGL_.2	1322.078369140625	254.01138305664062	88.02955627441406	8547.35546875	2387.55126953125	1279.6641845703125	566.4208984375	3251.2939453125	1552.6295166015625	292.2100830078125
LVAASQAALGL	_LVAASQAALGL_.1	351.0853576660156	Filtered	Filtered	2316.048095703125	908.1199340820312	303.09527587890625	119.79431915283203	712.5210571289062	210.8742218017578	161.7605438232422
SLHTLFGDK	_SLHTLFGDK_.2	1939.24169921875	206.3380584716797	31.355730056762695	6487.3564453125	744.8245849609375	548.9033203125	390.5355529785156	4774.71875	1952.3365478515625	69.78424835205078
SLHTLFGDK	_SLHTLFGDK_.1	98.23045349121094	3.165998935699463	Filtered	234.0394287109375	9.53174114227295	24.27448844909668	5.8107500076293945	310.18890380859375	15.336668014526367	Filtered
QEPERNECFLQHK	_QEPERNEC[Carbamidomethyl (C)]FLQHK_.4	1776.6953125	101.80864715576172	68.4454574584961	1856.68408203125	203.22543334960938	536.2142333984375	224.04856872558594	1336.7647705078125	669.2739868164062	139.75082397460938
QEPERNECFLQHK	_QEPERNEC[Carbamidomethyl (C)]FLQHK_.3	1500.6383056640625	85.37663269042969	42.12253189086914	2124.14013671875	160.75315856933594	506.39581298828125	133.9424591064453	1015.402587890625	525.7389526367188	115.52558898925781
QEPERNECFLQHK	_QEPERNEC[Carbamidomethyl (C)]FLQHK_.2	62.67258834838867	Filtered	Filtered	210.2569122314453	5.592834949493408	9.840254783630371	1.534911870956421	49.17603302001953	33.04185485839844	10.046347618103027
KLVAASQAALGL	_KLVAASQAALGL_.2	243.91827392578125	20.415550231933594	Filtered	1300.58251953125	490.7096862792969	135.03578186035156	81.83511352539062	573.3810424804688	227.476318359375	41.49166488647461
LVRPEVDVMCTAFHDNEETFLKK	_LVRPEVDVMC[Carbamidomethyl (C)]TAFHDNEETFLKK_.4	3328.19775390625	549.3483276367188	143.5296630859375	12907.1298828125	3620.36083984375	1569.5604248046875	417.044921875	3788.04541015625	6329.794921875	303.97039794921875
LVRPEVDVMCTAFHDNEETFLKK	_LVRPEVDVMC[Carbamidomethyl (C)]TAFHDNEETFLKK_.5	1851.1746826171875	288.4887390136719	74.31560516357422	7090.939453125	1599.059814453125	836.5697021484375	234.51239013671875	2099.50048828125	3386.91943359375	171.89898681640625
LVRPEVDVMCTAFHDNEETFLKK	_LVRPEVDVMC[Carbamidomethyl (C)]TAFHDNEETFLKK_.3	264.161376953125	24.16493034362793	Filtered	1195.4603271484375	174.7728271484375	104.32118225097656	8.861364364624023	360.2671203613281	328.91571044921875	10.339836120605469
LVRPEVDVMCTAFHDNEETFLKK	_LVRPEVDVM[Oxidation (M)]C[Carbamidomethyl (C)]TAFHDNEETFLKK_.4	89.75291442871094	15.760851860046387	Filtered	738.15869140625	63.28473663330078	46.38377380371094	8.009557723999023	22.46340560913086	192.31153869628906	4.9391865730285645
LVRPEVDVMCTAFHDNEETFLKK	_LVRPEVDVM[Oxidation (M)]C[Carbamidomethyl (C)]TAFHDNEETFLKK_.5	137.11737060546875	Filtered	Filtered	533.3402099609375	25.95842742919922	62.10082244873047	Filtered	88.12287139892578	167.63912963867188	26.082483291625977
LVRPEVDVMCTAFHDNEETFLKK	_LVRPEVDVMC[Carbamidomethyl (C)]TAFHDNEETFLKK_.6	39.143672943115234	Filtered	Filtered	250.2215118408203	Filtered	9.615731239318848	Filtered	65.33182525634766	27.197429656982422	2.566411256790161
AEFAEVSK	_AEFAEVSK_.2	759.584716796875	162.06004333496094	82.78646850585938	840.6000366210938	640.439453125	118.20178985595703	7656.8701171875	19685.0859375	613.858642578125	8414.4755859375
AEFAEVSK	_AEFAEVSK_.1	6.200540542602539	Filtered	Filtered	25.07547950744629	10.372153282165527	Filtered	505.5511169433594	1868.541015625	28.320735931396484	724.7265014648438
DDNPNLPR	_DDNPNLPR_.2	1285.583740234375	103.75648498535156	468.2289733886719	351.0090637207031	94.17571258544922	48.41165542602539	4429.65185546875	16608.6796875	8697.154296875	2856.5390625
DDNPNLPR	_DDNPNLPR_.1	4.804872512817383	Filtered	9.60473346710205	Filtered	Filtered	Filtered	107.54603576660156	884.7041015625	154.4418487548828	63.936302185058594
DLGEENFK	_DLGEENFK_.2	990.82421875	602.7411499023438	105.45370483398438	4084.682861328125	1880.6685791015625	451.43426513671875	72.19850158691406	720.2030639648438	549.7191162109375	80.0293197631836
DLGEENFK	_DLGEENFK_.1	29.249271392822266	4.662658214569092	Filtered	68.93833923339844	26.204730987548828	2.788550615310669	Filtered	20.035335540771484	Filtered	Filtered
LKECCEKPLLEK	_LKEC[Carbamidomethyl (C)]C[Carbamidomethyl (C)]EKPLLEK_.3	1084.28271484375	Filtered	44.24777603149414	1891.6131591796875	Filtered	493.5884094238281	454.370361328125	2084.09033203125	1379.2613525390625	52.906951904296875
LKECCEKPLLEK	_LKEC[Carbamidomethyl (C)]C[Carbamidomethyl (C)]EKPLLEK_.2	67.67713928222656	Filtered	Filtered	365.80126953125	Filtered	21.890918731689453	29.560531616210938	246.14215087890625	189.54083251953125	1.7113971710205078
AAFTECCQAADK	_AAFTEC[Carbamidomethyl (C)]C[Carbamidomethyl (C)]QAADK_.2	248.53839111328125	6.280148029327393	4.038187026977539	828.4970092773438	16.977602005004883	205.05043029785156	200.0052032470703	4678.77978515625	511.82281494140625	8.10704231262207
AAFTECCQAADK	_AAFTEC[Carbamidomethyl (C)]C[Carbamidomethyl (C)]QAADK_.3	11.96971607208252	Filtered	Filtered	27.00739097595215	Filtered	12.999919891357422	8.51065731048584	300.3145751953125	39.73521423339844	Filtered
NECFLQHKDDNPNLPR	_NEC[Carbamidomethyl (C)]FLQHKDDNPNLPR_.4	385.2375793457031	66.09920501708984	37.221561431884766	1656.078369140625	136.4377899169922	189.07081604003906	261.5877990722656	1355.9735107421875	921.7235717773438	82.99905395507812
NECFLQHKDDNPNLPR	_NEC[Carbamidomethyl (C)]FLQHKDDNPNLPR_.3	159.9459991455078	21.56662940979004	Filtered	604.3743286132812	20.71628761291504	69.57920837402344	99.15396881103516	490.1983642578125	289.18780517578125	22.074792861938477
NECFLQHKDDNPNLPR	_NEC[Carbamidomethyl (C)]FLQHKDDNPNLPR_.2	10.128662109375	Filtered	Filtered	44.12923049926758	Filtered	4.1876115798950195	1.9842647314071655	19.165616989135742	1.7411748170852661	Filtered
AVMDDFAAFVEK	_AVMDDFAAFVEK_.2	2240.86474609375	266.0813903808594	93.76789093017578	4529.9287109375	1347.1383056640625	604.505126953125	64.87853240966797	722.8221435546875	437.44342041015625	37.09590148925781
AVMDDFAAFVEK	_AVMDDFAAFVEK_.3	521.5314331054688	28.467817306518555	Filtered	1126.397705078125	242.59962463378906	128.17691040039062	1.5690330266952515	137.20602416992188	43.57240676879883	Filtered
AVMDDFAAFVEK	_AVM[Oxidation (M)]DDFAAFVEK_.2	75.96450805664062	4.542277812957764	Filtered	192.07427978515625	13.90967082977295	21.95914649963379	1.4596998691558838	9.003461837768555	4.341338634490967	Filtered
AVMDDFAAFVEK	_AVM[Oxidation (M)]DDFAAFVEK_.3	12.855981826782227	Filtered	Filtered	41.93491744995117	Filtered	3.113858461380005	Filtered	Filtered	Filtered	Filtered
AACLLPK	_AAC[Carbamidomethyl (C)]LLPK_.1	253.7027130126953	11.77429485321045	Filtered	748.3113403320312	48.45810317993164	130.61277770996094	Filtered	3078.388916015625	289.0107421875	Filtered
ALVLIAFAQYLQQCPFEDHVK	_ALVLIAFAQYLQQC[Carbamidomethyl (C)]PFEDHVK_.3	95.65623474121094	8.759053230285645	Filtered	989.2161254882812	280.46728515625	4.868927001953125	Filtered	92.3152847290039	15.314380645751953	1.2697802782058716
ALVLIAFAQYLQQCPFEDHVK	_ALVLIAFAQYLQQC[Carbamidomethyl (C)]PFEDHVK_.4	29.878684997558594	4.290184497833252	Filtered	456.0863952636719	161.7465362548828	2.8227806091308594	Filtered	36.623226165771484	Filtered	Filtered
QNCELFEQLGEYKFQNALLVR	_QNC[Carbamidomethyl (C)]ELFEQLGEYKFQNALLVR_.3	37.005096435546875	24.907381057739258	7.706668853759766	239.4246368408203	16.40901756286621	21.60523796081543	21.4322452545166	31.42823600769043	198.62452697753906	17.37963104248047
QNCELFEQLGEYKFQNALLVR	_QNC[Carbamidomethyl (C)]ELFEQLGEYKFQNALLVR_.4	3.5311295986175537	Filtered	Filtered	6.573757648468018	Filtered	2.004554510116577	Filtered	Filtered	25.339412689208984	Filtered
LCTVATLR	_LC[Carbamidomethyl (C)]TVATLR_.2	3714.762451171875	454.2218322753906	308.1500244140625	20578.3984375	979.161865234375	2258.281982421875	3255.41259765625	26720.044921875	12330.78125	725.5612182617188
LCTVATLR	_LC[Carbamidomethyl (C)]TVATLR_.1	Filtered	Filtered	Filtered	40.26005172729492	Filtered	Filtered	Filtered	52.95783615112305	Filtered	Filtered
TYETTLEK	_TYETTLEK_.2	132.46990966796875	Filtered	Filtered	140.63397216796875	15.173870086669922	17.37482452392578	4049.576416015625	14703.34765625	2265.635498046875	551.9952392578125
TYETTLEK	_TYETTLEK_.1	Filtered	Filtered	Filtered	2.180738687515259	Filtered	Filtered	53.37045669555664	583.245361328125	20.828107833862305	6.671149253845215
RMPCAEDYLSVVLNQLCVLHEK	_RMPC[Carbamidomethyl (C)]AEDYLSVVLNQLC[Carbamidomethyl (C)]VLHEK_.4	7.664226531982422	1	Filtered	558.1171264648438	3.992177963256836	53.34776306152344	3.753143787384033	602.203857421875	122.15057373046875	1
RMPCAEDYLSVVLNQLCVLHEK	_RMPC[Carbamidomethyl (C)]AEDYLSVVLNQLC[Carbamidomethyl (C)]VLHEK_.3	1.5086328983306885	1	Filtered	135.3667449951172	1.2746540307998657	8.383851051330566	Filtered	167.46371459960938	17.147544860839844	Filtered
RMPCAEDYLSVVLNQLCVLHEK	_RM[Oxidation (M)]PC[Carbamidomethyl (C)]AEDYLSVVLNQLC[Carbamidomethyl (C)]VLHEK_.4	1.5062580108642578	Filtered	Filtered	65.79000854492188	Filtered	16.268611907958984	2.912386417388916	56.435184478759766	61.02888870239258	Filtered
RMPCAEDYLSVVLNQLCVLHEK	_RM[Oxidation (M)]PC[Carbamidomethyl (C)]AEDYLSVVLNQLC[Carbamidomethyl (C)]VLHEK_.3	Filtered	Filtered	Filtered	15.724011421203613	1	3.342836856842041	Filtered	13.13774299621582	16.607282638549805	Filtered
RMPCAEDYLSVVLNQLCVLHEK	_RMPC[Carbamidomethyl (C)]AEDYLSVVLNQLC[Carbamidomethyl (C)]VLHEK_.5	Filtered	Filtered	Filtered	1	Filtered	Filtered	Filtered	Filtered	1	Filtered
LVRPEVDVMCTAFHDNEETFLK	_LVRPEVDVMC[Carbamidomethyl (C)]TAFHDNEETFLK_.4	605.96630859375	70.5562744140625	6.415895462036133	3124.118896484375	419.09942626953125	191.7428741455078	45.68110275268555	283.84039306640625	551.3651123046875	23.004268646240234
LVRPEVDVMCTAFHDNEETFLK	_LVRPEVDVMC[Carbamidomethyl (C)]TAFHDNEETFLK_.3	60.36516189575195	1.9490169286727905	Filtered	298.7579650878906	23.12599754333496	18.483184814453125	Filtered	21.836517333984375	45.230567932128906	Filtered
LVRPEVDVMCTAFHDNEETFLK	_LVRPEVDVM[Oxidation (M)]C[Carbamidomethyl (C)]TAFHDNEETFLK_.4	16.95176887512207	Filtered	Filtered	34.702945709228516	2.103337287902832	Filtered	Filtered	Filtered	9.035056114196777	Filtered
LVRPEVDVMCTAFHDNEETFLK	_LVRPEVDVM[Oxidation (M)]C[Carbamidomethyl (C)]TAFHDNEETFLK_.3	1	Filtered	1.266972303390503	1	Filtered	Filtered	Filtered	Filtered	Filtered	Filtered
ECCEKPLLEK	_EC[Carbamidomethyl (C)]C[Carbamidomethyl (C)]EKPLLEK_.3	Filtered	Filtered	Filtered	Filtered	254.0246124267578	Filtered	157.18017578125	731.7059326171875	595.306396484375	10.492830276489258
ECCEKPLLEK	_EC[Carbamidomethyl (C)]C[Carbamidomethyl (C)]EKPLLEK_.2	2.971590757369995	Filtered	Filtered	14.21176815032959	Filtered	Filtered	8.019577980041504	92.42012023925781	70.69507598876953	Filtered
ETYGEMADCCAK	_ETYGEMADC[Carbamidomethyl (C)]C[Carbamidomethyl (C)]AK_.2	263.3896484375	Filtered	Filtered	1037.779052734375	Filtered	266.8477783203125	211.1421356201172	1954.5894775390625	780.0394287109375	Filtered
ETYGEMADCCAK	_ETYGEMADC[Carbamidomethyl (C)]C[Carbamidomethyl (C)]AK_.3	26.338369369506836	Filtered	Filtered	105.19983673095703	Filtered	62.28557205200195	35.7791862487793	431.2384948730469	149.97900390625	Filtered
ETYGEMADCCAK	_ETYGEM[Oxidation (M)]ADC[Carbamidomethyl (C)]C[Carbamidomethyl (C)]AK_.2	Filtered	Filtered	Filtered	217.43499755859375	Filtered	Filtered	4.849004745483398	29.44860076904297	201.6922607421875	Filtered
ETYGEMADCCAK	_ETYGEM[Oxidation (M)]ADC[Carbamidomethyl (C)]C[Carbamidomethyl (C)]AK_.3	Filtered	Filtered	Filtered	Filtered	Filtered	Filtered	Filtered	1.3702399730682373	Filtered	Filtered
VHTECCHGDLLECADDRADLAK	_VHTEC[Carbamidomethyl (C)]C[Carbamidomethyl (C)]HGDLLEC[Carbamidomethyl (C)]ADDRADLAK_.4	4.071830749511719	Filtered	Filtered	72.93413543701172	Filtered	4.792901515960693	24.254268646240234	111.77123260498047	271.85748291015625	Filtered
VHTECCHGDLLECADDRADLAK	_VHTEC[Carbamidomethyl (C)]C[Carbamidomethyl (C)]HGDLLEC[Carbamidomethyl (C)]ADDRADLAK_.5	4.771985054016113	Filtered	Filtered	84.0768814086914	Filtered	5.795586109161377	36.75111770629883	58.5565071105957	254.1005401611328	Filtered
VHTECCHGDLLECADDRADLAK	_VHTEC[Carbamidomethyl (C)]C[Carbamidomethyl (C)]HGDLLEC[Carbamidomethyl (C)]ADDRADLAK_.3	Filtered	Filtered	Filtered	8.700482368469238	Filtered	1.447858214378357	3.4558486938476562	47.46596145629883	39.58317184448242	Filtered
MPCAEDYLSVVLNQLCVLHEK	_MPC[Carbamidomethyl (C)]AEDYLSVVLNQLC[Carbamidomethyl (C)]VLHEK_.3	1.7470289468765259	Filtered	Filtered	135.40570068359375	1	19.626808166503906	1	31.74694061279297	7.235849380493164	Filtered
MPCAEDYLSVVLNQLCVLHEK	_M[Oxidation (M)]PC[Carbamidomethyl (C)]AEDYLSVVLNQLC[Carbamidomethyl (C)]VLHEK_.3	1	Filtered	Filtered	24.04613494873047	1	10.726935386657715	Filtered	16.57869529724121	5.613344192504883	Filtered
MPCAEDYLSVVLNQLCVLHEK	_MPC[Carbamidomethyl (C)]AEDYLSVVLNQLC[Carbamidomethyl (C)]VLHEK_.4	1	Filtered	Filtered	17.514923095703125	Filtered	1	Filtered	3.6735873222351074	1	Filtered
MPCAEDYLSVVLNQLCVLHEK	_M[Oxidation (M)]PC[Carbamidomethyl (C)]AEDYLSVVLNQLC[Carbamidomethyl (C)]VLHEK_.4	Filtered	Filtered	Filtered	1	Filtered	Filtered	Filtered	Filtered	1	Filtered
CCAAADPHECYAK	_C[Carbamidomethyl (C)]C[Carbamidomethyl (C)]AAADPHEC[Carbamidomethyl (C)]YAK_.3	Filtered	Filtered	Filtered	Filtered	Filtered	Filtered	335.8332824707031	4520.8564453125	8.340537071228027	Filtered
CCAAADPHECYAK	_C[Carbamidomethyl (C)]C[Carbamidomethyl (C)]AAADPHEC[Carbamidomethyl (C)]YAK_.2	Filtered	Filtered	Filtered	Filtered	Filtered	Filtered	18.640844345092773	505.990966796875	Filtered	Filtered
CCAAADPHECYAKVFDEFKPLVEEPQNLIK	_C[Carbamidomethyl (C)]C[Carbamidomethyl (C)]AAADPHEC[Carbamidomethyl (C)]YAKVFDEFKPLVEEPQNLIK_.4	174.22122192382812	Filtered	Filtered	Filtered	Filtered	Filtered	197.56878662109375	552.3703002929688	444.3118896484375	Filtered
LDELRDEGK	_LDELRDEGK_.2	Filtered	Filtered	Filtered	8.336490631103516	Filtered	Filtered	56.02418518066406	551.4646606445312	Filtered	Filtered
LDELRDEGK	_LDELRDEGK_.1	Filtered	Filtered	Filtered	Filtered	Filtered	Filtered	Filtered	21.545391082763672	Filtered	Filtered
NECFLQHK	_NEC[Carbamidomethyl (C)]FLQHK_.2	Filtered	Filtered	Filtered	Filtered	Filtered	Filtered	23.391019821166992	171.328125	Filtered	Filtered
NECFLQHK	_NEC[Carbamidomethyl (C)]FLQHK_.1	Filtered	Filtered	Filtered	Filtered	Filtered	Filtered	Filtered	1	Filtered	Filtered
TCVADESAENCDK	_TC[Carbamidomethyl (C)]VADESAENC[Carbamidomethyl (C)]DK_.2	Filtered	Filtered	Filtered	Filtered	Filtered	Filtered	9.038641929626465	110.07527160644531	Filtered	Filtered
TCVADESAENCDK	_TC[Carbamidomethyl (C)]VADESAENC[Carbamidomethyl (C)]DK_.3	Filtered	Filtered	Filtered	Filtered	Filtered	Filtered	Filtered	17.486351013183594	Filtered	Filtered
VHTECCHGDLLECADDR	_VHTEC[Carbamidomethyl (C)]C[Carbamidomethyl (C)]HGDLLEC[Carbamidomethyl (C)]ADDR_.4	Filtered	Filtered	Filtered	Filtered	Filtered	Filtered	8.957364082336426	22.046024322509766	41.100101470947266	Filtered
VHTECCHGDLLECADDR	_VHTEC[Carbamidomethyl (C)]C[Carbamidomethyl (C)]HGDLLEC[Carbamidomethyl (C)]ADDR_.3	Filtered	Filtered	Filtered	Filtered	Filtered	Filtered	2.432149887084961	7.270781993865967	5.368054389953613	Filtered
PLVEEPQNLIK	_PLVEEPQNLIK_.2	5.0710906982421875	Filtered	Filtered	2.9563817977905273	Filtered	Filtered	Filtered	10.765033721923828	4.6645941734313965	Filtered
LSQRFPK	_LSQRFPK_.2	Filtered	Filtered	Filtered	Filtered	Filtered	Filtered	2.4674670696258545	1.676474928855896	Filtered	Filtered
SLHTLFGDKLCTVATLR	_SLHTLFGDKLC[Carbamidomethyl (C)]TVATLR_.4	Filtered	Filtered	Filtered	14.281432151794434	Filtered	Filtered	Filtered	19.991886138916016	Filtered	Filtered
ADDKETCFAEEGKK	_ADDKETC[Carbamidomethyl (C)]FAEEGKK_.3	Filtered	Filtered	Filtered	Filtered	Filtered	Filtered	Filtered	19.82032585144043	Filtered	Filtered
ADDKETCFAEEGKK	_ADDKETC[Carbamidomethyl (C)]FAEEGKK_.4	Filtered	Filtered	Filtered	Filtered	Filtered	Filtered	Filtered	12.58995532989502	Filtered	Filtered
ADDKETCFAEEGKK	_ADDKETC[Carbamidomethyl (C)]FAEEGKK_.2	Filtered	Filtered	Filtered	Filtered	Filtered	Filtered	Filtered	1	Filtered	Filtered
EFNAETFTFHADICTLSEKER	_EFNAETFTFHADIC[Carbamidomethyl (C)]TLSEKER_.4	Filtered	Filtered	Filtered	19.480709075927734	Filtered	Filtered	Filtered	Filtered	Filtered	Filtered
EFNAETFTFHADICTLSEKER	_EFNAETFTFHADIC[Carbamidomethyl (C)]TLSEKER_.3	Filtered	Filtered	Filtered	7.783492088317871	Filtered	Filtered	Filtered	Filtered	Filtered	Filtered
VTKCCTESLVNR	_VTKC[Carbamidomethyl (C)]C[Carbamidomethyl (C)]TESLVNR_.3	Filtered	Filtered	Filtered	20.675256729125977	Filtered	Filtered	Filtered	Filtered	Filtered	Filtered
SHCIAEVENDEMPADLPSLAADFVESK	_SHC[Carbamidomethyl (C)]IAEVENDEMPADLPSLAADFVESK_.3	2.18461275100708	Filtered	Filtered	5.39051628112793	Filtered	Filtered	Filtered	Filtered	1.6084271669387817	Filtered
SHCIAEVENDEMPADLPSLAADFVESK	_SHC[Carbamidomethyl (C)]IAEVENDEM[Oxidation (M)]PADLPSLAADFVESK_.3	Filtered	Filtered	Filtered	Filtered	Filtered	Filtered	Filtered	Filtered	11.247491836547852	Filtered
ETCFAEEGKK	_ETC[Carbamidomethyl (C)]FAEEGKK_.3	Filtered	Filtered	Filtered	Filtered	Filtered	Filtered	Filtered	9.189814567565918	Filtered	Filtered
AEFAEVSKLVTDLTK	_AEFAEVSKLVTDLTK_.3	Filtered	Filtered	Filtered	Filtered	3.019982099533081	Filtered	Filtered	Filtered	Filtered	Filtered
TCVADESAENCDKSLHTLFGDKLCTVATLR	_TC[Carbamidomethyl (C)]VADESAENC[Carbamidomethyl (C)]DKSLHTLFGDKLC[Carbamidomethyl (C)]TVATLR_.5	Filtered	Filtered	Filtered	Filtered	Filtered	Filtered	Filtered	1.2662363052368164	Filtered	Filtered
ETCFAEEGK	_ETC[Carbamidomethyl (C)]FAEEGK_.1	Filtered	Filtered	1	Filtered	Filtered	Filtered	Filtered	Filtered	Filtered	Filtered
PCFSALEVDETYVPK	_PC[Carbamidomethyl (C)]FSALEVDETYVPK_.3	Filtered	Filtered	Filtered	1	Filtered	Filtered	Filtered	Filtered	Filtered	Filtered
SHCIAEVENDEMPADLPSLAADFVESKDVCK	_SHC[Carbamidomethyl (C)]IAEVENDEMPADLPSLAADFVESKDVC[Carbamidomethyl (C)]K_.4	Filtered	Filtered	Filtered	Filtered	Filtered	Filtered	Filtered	Filtered	1	Filtered
ANRPFLVFIR	_ANRPFLVFIR_.3	4744.7685546875	6450.1923828125	6812.1796875	2106.463134765625	11114.6904296875	282.57781982421875	588.0619506835938	254.09970092773438	1227.3673095703125	1380.018798828125
ANRPFLVFIR	_ANRPFLVFIR_.2	160.18472290039062	196.66912841796875	234.2505645751953	67.12805938720703	345.310791015625	4.237678050994873	7.147511959075928	Filtered	11.996810913085938	43.39374923706055
TSDQIHFFFAK	_TSDQIHFFFAK_.3	565.8943481445312	823.2315063476562	684.5027465820312	368.03717041015625	1148.9512939453125	47.70219421386719	50.523582458496094	44.42915725708008	171.06309509277344	115.8144760131836
TSDQIHFFFAK	_TSDQIHFFFAK_.2	74.96116638183594	100.03121185302734	65.8232421875	37.05023193359375	138.45315551757812	4.754276275634766	3.2997517585754395	Filtered	8.148246765136719	8.183038711547852
LQPLDFK	_LQPLDFK_.2	4117.91015625	5995.21142578125	6059.4287109375	1878.6387939453125	6929.92822265625	335.578369140625	566.1759643554688	333.6925354003906	917.7129516601562	923.7572021484375
LQPLDFK	_LQPLDFK_.1	128.7953643798828	144.62742614746094	188.74269104003906	36.354915618896484	121.71377563476562	3.0833778381347656	Filtered	Filtered	22.529935836791992	27.685287475585938
EVPLNTIIFMGR	_EVPLNTIIFMGR_.2	1778.946533203125	3255.476806640625	3765.152587890625	715.6145629882812	4112.63916015625	148.82513427734375	229.65333557128906	110.05338287353516	553.45068359375	380.4667053222656
EVPLNTIIFMGR	_EVPLNTIIFMGR_.3	392.1687927246094	670.4606323242188	782.59765625	111.22149658203125	774.3980712890625	26.287973403930664	37.58102798461914	16.56102752685547	76.8058090209961	61.8385124206543
EVPLNTIIFMGR	_EVPLNTIIFM[Oxidation (M)]GR_.2	87.30261993408203	66.16413116455078	175.6337890625	41.928123474121094	72.11144256591797	1.0040618181228638	Filtered	Filtered	10.396285057067871	12.052763938903809
EVPLNTIIFMGR	_EVPLNTIIFM[Oxidation (M)]GR_.3	11.818609237670898	Filtered	19.357173919677734	Filtered	Filtered	Filtered	Filtered	Filtered	2.288769483566284	Filtered
VAEGTQVLELPFKGDDITMVLILPKPEK	_VAEGTQVLELPFKGDDITM[Oxidation (M)]VLILPKPEK_.4	250.25106811523438	529.4283447265625	425.5420227050781	103.47982788085938	534.6690063476562	18.886796951293945	11.41150951385498	6.181976795196533	31.755264282226562	36.881465911865234
VAEGTQVLELPFKGDDITMVLILPKPEK	_VAEGTQVLELPFKGDDITMVLILPKPEK_.4	252.09744262695312	554.877685546875	435.4833679199219	85.0179672241211	491.6008605957031	19.883150100708008	12.832000732421875	8.137909889221191	35.899662017822266	44.43586730957031
VAEGTQVLELPFKGDDITMVLILPKPEK	_VAEGTQVLELPFKGDDITMVLILPKPEK_.3	34.341514587402344	70.70368194580078	Filtered	5.935258865356445	28.85915184020996	2.035869598388672	5.362924098968506	Filtered	Filtered	2.44303297996521
VAEGTQVLELPFKGDDITMVLILPKPEK	_VAEGTQVLELPFKGDDITMVLILPKPEK_.5	31.04587173461914	46.841068267822266	18.989721298217773	6.328540325164795	19.023950576782227	1	Filtered	Filtered	Filtered	2.0892932415008545
SKLPGIVAEGRDDLYVSDAFHK	_SKLPGIVAEGRDDLYVSDAFHK_.4	448.720947265625	580.5992431640625	429.50042724609375	260.7823181152344	554.1285400390625	39.40960693359375	27.092426300048828	Filtered	109.81554412841797	40.16354751586914
SKLPGIVAEGRDDLYVSDAFHK	_SKLPGIVAEGRDDLYVSDAFHK_.3	100.2472152709961	93.2751235961914	67.9496841430664	49.474815368652344	76.09213256835938	6.71121072769165	Filtered	Filtered	3.7018301486968994	14.209096908569336
SKLPGIVAEGRDDLYVSDAFHK	_SKLPGIVAEGRDDLYVSDAFHK_.5	229.67315673828125	224.54319763183594	185.37179565429688	119.95526123046875	280.3148498535156	21.546127319335938	Filtered	Filtered	30.04520606994629	Filtered
FRIEDGFSLK	_FRIEDGFSLK_.3	440.0234069824219	749.284423828125	338.28253173828125	235.3291015625	899.6343994140625	38.41020584106445	6.053259372711182	Filtered	29.316251754760742	36.643760681152344
FRIEDGFSLK	_FRIEDGFSLK_.2	91.56764221191406	131.6907501220703	39.7250862121582	35.82295227050781	138.6837615966797	7.8993611335754395	Filtered	Filtered	Filtered	Filtered
DDLYVSDAFHK	_DDLYVSDAFHK_.3	224.56884765625	465.8179931640625	218.4642791748047	177.53895568847656	418.44659423828125	18.437740325927734	Filtered	3.9424309730529785	29.88306427001953	Filtered
DDLYVSDAFHK	_DDLYVSDAFHK_.2	119.66048431396484	193.64173889160156	63.947509765625	63.87744903564453	162.98995971679688	8.112215042114258	Filtered	Filtered	10.979238510131836	2.388326644897461
VAEGTQVLELPFK	_VAEGTQVLELPFK_.2	255.06387329101562	295.0680236816406	428.48773193359375	139.5230255126953	533.5784912109375	21.64308738708496	7.661226749420166	5.5386810302734375	59.23794937133789	55.84912872314453
VAEGTQVLELPFK	_VAEGTQVLELPFK_.3	39.04517364501953	Filtered	66.78974151611328	4.538827419281006	64.97730255126953	1.214424967765808	Filtered	Filtered	Filtered	3.6020333766937256
FATTFYQHLADSK	_FATTFYQHLADSK_.3	164.28640747070312	119.09745788574219	79.91080474853516	41.62126541137695	126.65524291992188	11.107136726379395	1.214768648147583	Filtered	27.659273147583008	7.2391557693481445
FATTFYQHLADSK	_FATTFYQHLADSK_.2	27.961889266967773	12.147209167480469	9.274216651916504	Filtered	11.535882949829102	1	1.5565686225891113	Filtered	Filtered	Filtered
SKLPGIVAEGR	_SKLPGIVAEGR_.2	241.1030731201172	203.36158752441406	59.509769439697266	67.88514709472656	193.68316650390625	7.125969886779785	Filtered	Filtered	21.177167892456055	Filtered
RVWELSK	_RVWELSK_.2	207.73765563964844	123.77229309082031	103.92564392089844	Filtered	133.77186584472656	Filtered	3.18896222114563	Filtered	6.965487957000732	6.735567092895508
KATEDEGSEQKIPEATNR	_KATEDEGSEQKIPEATNR_.4	153.26724243164062	252.6436004638672	8.79505443572998	23.646379470825195	46.83568572998047	15.044637680053711	1	Filtered	10.117349624633789	9.374052047729492
KATEDEGSEQKIPEATNR	_KATEDEGSEQKIPEATNR_.3	219.71002197265625	186.7029571533203	72.31330108642578	Filtered	56.64969253540039	Filtered	Filtered	Filtered	Filtered	Filtered
ATEDEGSEQKIPEATNR	_ATEDEGSEQKIPEATNR_.3	1279.9615478515625	989.044677734375	244.13063049316406	173.747314453125	487.0944519042969	65.40196990966797	3.7050671577453613	3.385507106781006	18.590946197509766	14.356758117675781
ATEDEGSEQKIPEATNR	_ATEDEGSEQKIPEATNR_.2	14.219820022583008	3.971909761428833	10.122543334960938	4.954613208770752	14.753313064575195	Filtered	Filtered	Filtered	Filtered	Filtered
LPGIVAEGR	_LPGIVAEGR_.2	141.0371551513672	134.64295959472656	113.24600219726562	41.48283386230469	175.43246459960938	Filtered	Filtered	Filtered	Filtered	Filtered
LPGIVAEGRDDLYVSDAFHK	_LPGIVAEGRDDLYVSDAFHK_.4	65.70201873779297	34.928466796875	7.872756481170654	38.17115783691406	54.10359573364258	Filtered	Filtered	Filtered	Filtered	Filtered
IEDGFSLK	_IEDGFSLK_.2	399.8966064453125	475.2879333496094	395.5748291015625	211.70924377441406	719.65234375	27.646469116210938	Filtered	Filtered	22.360919952392578	Filtered
DIPMNPMCIYR	_DIPMNPMC[Carbamidomethyl (C)]IYR_.2	133.0542755126953	126.7822036743164	414.2669982910156	139.20794677734375	46.955501556396484	33.7857551574707	93.03999328613281	95.68155670166016	255.10494995117188	83.04844665527344
DIPMNPMCIYR	_DIPMNPMC[Carbamidomethyl (C)]IYR_.3	3.3581292629241943	3.1157307624816895	16.786710739135742	4.649508953094482	Filtered	1	Filtered	Filtered	3.923246383666992	Filtered
DIPMNPMCIYR	_DIPMNPM[Oxidation (M)]C[Carbamidomethyl (C)]IYR_.2	2.761648416519165	Filtered	9.364075660705566	4.7805399894714355	Filtered	Filtered	Filtered	Filtered	2.8457629680633545	Filtered
DIPMNPMCIYR	_DIPM[Oxidation (M)]NPMC[Carbamidomethyl (C)]IYR_.2	Filtered	Filtered	Filtered	208.31597900390625	Filtered	Filtered	Filtered	Filtered	7.279552936553955	Filtered
GDDITMVLILPKPEK	_GDDITMVLILPKPEK_.3	139.266357421875	124.49560546875	189.95657348632812	58.67488479614258	297.3555908203125	Filtered	Filtered	1.7228965759277344	10.696971893310547	13.941627502441406
GDDITMVLILPKPEK	_GDDITMVLILPKPEK_.2	34.9085693359375	34.3348274230957	27.630786895751953	4.191686630249023	71.05233764648438	Filtered	1	Filtered	Filtered	Filtered
GDDITMVLILPKPEK	_GDDITM[Oxidation (M)]VLILPKPEK_.2	16.835189819335938	18.61667251586914	Filtered	Filtered	57.68817901611328	Filtered	Filtered	Filtered	Filtered	Filtered
GDDITMVLILPKPEK	_GDDITM[Oxidation (M)]VLILPKPEK_.3	1.6898469924926758	Filtered	Filtered	Filtered	Filtered	Filtered	Filtered	Filtered	Filtered	Filtered
LQPLDFKENAEQSR	_LQPLDFKENAEQSR_.3	128.97853088378906	151.7166748046875	110.2880859375	9.357034683227539	111.52340698242188	10.634668350219727	Filtered	Filtered	24.615142822265625	12.147412300109863
LQPLDFKENAEQSR	_LQPLDFKENAEQSR_.2	7.168416500091553	Filtered	Filtered	Filtered	Filtered	Filtered	Filtered	Filtered	Filtered	Filtered
AFLEVNEEGSEAAASTAVVIAGR	_AFLEVNEEGSEAAASTAVVIAGR_.3	47.62691879272461	77.62924194335938	20.4631404876709	42.63337707519531	95.03218078613281	8.666072845458984	Filtered	3.684471368789673	2.1427645683288574	Filtered
RVAEGTQVLELPFK	_RVAEGTQVLELPFK_.3	28.327104568481445	50.214080810546875	76.24272155761719	6.930428981781006	50.84700393676758	2.6439175605773926	Filtered	Filtered	Filtered	7.102851390838623
RVAEGTQVLELPFK	_RVAEGTQVLELPFK_.2	Filtered	4.27615213394165	7.158814430236816	Filtered	Filtered	Filtered	Filtered	Filtered	Filtered	Filtered
NDNDNIFLSPLSISTAFAMTK	_NDNDNIFLSPLSISTAFAMTK_.3	8.66956615447998	9.781530380249023	4.530207633972168	2.8188118934631348	12.25516414642334	Filtered	Filtered	Filtered	2.422173261642456	Filtered
NDNDNIFLSPLSISTAFAMTK	_NDNDNIFLSPLSISTAFAM[Oxidation (M)]TK_.3	5.3741068840026855	Filtered	Filtered	Filtered	Filtered	Filtered	Filtered	Filtered	Filtered	Filtered
EQLQDMGLVDLFSPEK	_EQLQDMGLVDLFSPEK_.3	28.750518798828125	14.108966827392578	Filtered	15.092649459838867	1.7888696193695068	1	Filtered	Filtered	Filtered	Filtered
EQLQDMGLVDLFSPEK	_EQLQDMGLVDLFSPEK_.2	33.86085891723633	18.92835235595703	Filtered	21.459606170654297	8.317194938659668	Filtered	Filtered	Filtered	Filtered	Filtered
ADGESCSASMMYQEGK	_ADGESC[Carbamidomethyl (C)]SASMMYQEGK_.2	30.465633392333984	23.044105529785156	32.221370697021484	6.650129795074463	2.4893431663513184	3.205174684524536	1.335152268409729	Filtered	2.130944013595581	3.7197415828704834
ADGESCSASMMYQEGK	_ADGESC[Carbamidomethyl (C)]SASMMYQEGK_.3	15.85166072845459	16.527294158935547	28.036678314208984	Filtered	Filtered	2.38706636428833	Filtered	Filtered	5.035934925079346	Filtered
ADGESCSASMMYQEGK	_ADGESC[Carbamidomethyl (C)]SASMM[Oxidation (M)]YQEGK_.2	1	Filtered	Filtered	Filtered	Filtered	Filtered	Filtered	Filtered	Filtered	Filtered
ATEDEGSEQKIPEATNRR	_ATEDEGSEQKIPEATNRR_.4	21.057680130004883	7.246229648590088	Filtered	Filtered	12.214599609375	Filtered	Filtered	Filtered	Filtered	Filtered
ATEDEGSEQKIPEATNRR	_ATEDEGSEQKIPEATNRR_.3	4.299893379211426	3.964195966720581	Filtered	Filtered	Filtered	Filtered	Filtered	Filtered	Filtered	Filtered
ITDVIPSEAINELTVLVLVNTIYFK	_ITDVIPSEAINELTVLVLVNTIYFK_.3	Filtered	Filtered	Filtered	Filtered	3.8134336471557617	Filtered	Filtered	Filtered	Filtered	Filtered
SEIDLFNIR	_SEIDLFNIR_.2	114.65247344970703	101.61477661132812	25.874317169189453	288.1456298828125	37.409603118896484	150.18370056152344	122.00067138671875	16.103851318359375	129.6371612548828	43.626399993896484
VLTEIIASR	_VLTEIIASR_.2	155.8263702392578	230.22767639160156	101.16392517089844	595.4152221679688	111.74008178710938	171.5260772705078	118.36189270019531	Filtered	127.67054748535156	43.199710845947266
NFATSLYSMIK	_NFATSLYSMIK_.2	38.7249641418457	63.26883316040039	32.004764556884766	138.71849060058594	28.638933181762695	66.88032531738281	27.16400718688965	Filtered	24.46088218688965	15.932671546936035
FITIFGTR	_FITIFGTR_.2	49.58197021484375	26.30758285522461	5.57790994644165	240.55885314941406	30.690601348876953	108.7692642211914	11.558834075927734	Filtered	53.6744499206543	Filtered
GLGTDEESILTLLTSR	_GLGTDEESILTLLTSR_.3	35.7945556640625	52.01503372192383	Filtered	139.6112518310547	13.376368522644043	50.909088134765625	15.0031099319458	Filtered	26.117368698120117	3.190072536468506
GLGTDEESILTLLTSR	_GLGTDEESILTLLTSR_.2	10.956646919250488	19.877243041992188	Filtered	62.52427291870117	2.418607234954834	25.753326416015625	4.895176410675049	Filtered	11.014540672302246	1.5756300687789917
QEISAAFK	_QEISAAFK_.2	68.79167175292969	58.5177001953125	Filtered	323.8251647949219	Filtered	85.1357192993164	7.519389629364014	Filtered	38.79258346557617	27.96984100341797
LYDAYELK	_LYDAYELK_.2	47.38668441772461	18.721410751342773	Filtered	183.481689453125	49.854434967041016	22.500045776367188	30.351259231567383	Filtered	5.405758380889893	Filtered
KNFATSLYSMIK	_KNFATSLYSMIK_.3	13.652121543884277	3.612025499343872	Filtered	32.89923858642578	1.7689518928527832	17.371976852416992	5.161503314971924	Filtered	Filtered	Filtered
DLLDDLKSELTGK	_DLLDDLKSELTGK_.3	52.2041130065918	62.769081115722656	Filtered	263.9031066894531	33.11732864379883	28.199562072753906	Filtered	Filtered	44.76805877685547	Filtered
DLLDDLKSELTGK	_DLLDDLKSELTGK_.2	1	Filtered	Filtered	20.6227970123291	2.163231134414673	4.787384986877441	Filtered	Filtered	Filtered	Filtered
GTVTDFPGFDER	_GTVTDFPGFDER_.2	88.16419219970703	127.92778015136719	22.347240447998047	259.7144775390625	33.14815139770508	97.15949249267578	25.933584213256836	Filtered	35.66745376586914	13.345490455627441
SIPAYLAETLYYAMK	_SIPAYLAETLYYAMK_.3	1.6706011295318604	Filtered	Filtered	12.767121315002441	Filtered	9.392557144165039	Filtered	Filtered	Filtered	Filtered
SEIDLFNIRK	_SEIDLFNIRK_.3	Filtered	Filtered	Filtered	13.242286682128906	Filtered	7.543481826782227	Filtered	Filtered	Filtered	Filtered
SEIDLFNIRK	_SEIDLFNIRK_.2	Filtered	Filtered	Filtered	Filtered	Filtered	1	Filtered	Filtered	Filtered	Filtered
ETSGNLEQLLLAVVK	_ETSGNLEQLLLAVVK_.3	Filtered	Filtered	Filtered	Filtered	Filtered	1	Filtered	Filtered	Filtered	Filtered
ETSGNLEQLLLAVVK	_ETSGNLEQLLLAVVK_.2	Filtered	Filtered	Filtered	Filtered	Filtered	1	Filtered	Filtered	Filtered	Filtered
VNHVTLSQPK	_VNHVTLSQPK_.2	20.94449806213379	37.377220153808594	124.8453598022461	6.817904472351074	11.394540786743164	Filtered	36.17515182495117	568.1474609375	38.382850646972656	3735.965087890625
VEHSDLSFSK	_VEHSDLSFSK_.2	519.8909912109375	890.4141845703125	1149.7882080078125	102.6677474975586	1366.1005859375	2.1723620891571045	Filtered	5.515010356903076	Filtered	110.88214874267578
IEKVEHSDLSFSK	_IEKVEHSDLSFSK_.3	135.29946899414062	248.91990661621094	285.9183654785156	178.64244079589844	450.7862243652344	Filtered	Filtered	Filtered	Filtered	29.75788688659668
IEKVEHSDLSFSK	_IEKVEHSDLSFSK_.2	18.414453506469727	18.583227157592773	52.493247985839844	21.85492706298828	69.0062026977539	Filtered	Filtered	Filtered	Filtered	1.029680848121643
SNFLNCYVSGFHPSDIEVDLLK	_SNFLNC[Carbamidomethyl (C)]YVSGFHPSDIEVDLLK_.3	194.01602172851562	519.8631591796875	1430.4752197265625	1288.5838623046875	126.96549987792969	5.32365608215332	2.655311107635498	194.44659423828125	38.50819778442383	389.7978820800781
SNFLNCYVSGFHPSDIEVDLLK	_SNFLNC[Carbamidomethyl (C)]YVSGFHPSDIEVDLLK_.4	7.786321640014648	10.24710750579834	12.899463653564453	55.35660171508789	Filtered	Filtered	Filtered	1.4797263145446777	Filtered	14.984004020690918
NGERIEKVEHSDLSFSK	_NGERIEKVEHSDLSFSK_.2	Filtered	Filtered	Filtered	Filtered	Filtered	1	Filtered	Filtered	Filtered	Filtered
ATEGAIHAVEEVVK	_ATEGAIHAVEEVVK_.3	Filtered	Filtered	Filtered	Filtered	Filtered	Filtered	Filtered	Filtered	5.772327899932861	4.1093902587890625
HLAQVGDSMDR	_HLAQVGDSMDR_.3	10.826786994934082	Filtered	Filtered	Filtered	16.823776245117188	3.928767442703247	2.543269157409668	3.9492149353027344	Filtered	5.478618621826172
HLAQVGDSMDR	_HLAQVGDSMDR_.2	Filtered	Filtered	Filtered	Filtered	Filtered	1	Filtered	Filtered	Filtered	Filtered
TMLVLALLLAK	_TMLVLALLLAK_.2	Filtered	Filtered	Filtered	Filtered	2.890486240386963	Filtered	Filtered	Filtered	Filtered	Filtered
VLDALQAIK	_VLDALQAIK_.2	2870.1611328125	2798.8740234375	6241.58251953125	11619.15625	4936.408203125	907.5718383789062	741.82958984375	795.681884765625	70.51722717285156	3278.982666015625
VLDALQAIK	_VLDALQAIK_.1	6.1785125732421875	Filtered	16.903837203979492	63.57304763793945	9.162898063659668	1.7808767557144165	1.1980869770050049	Filtered	1	9.020417213439941
HDTSLKPISVSYNPATAK	_HDTSLKPISVSYNPATAK_.3	47.325439453125	48.72750473022461	416.25408935546875	744.1778564453125	248.33375549316406	25.076906204223633	77.62852478027344	24.643138885498047	1	284.21661376953125
HDTSLKPISVSYNPATAK	_HDTSLKPISVSYNPATAK_.4	94.73464965820312	29.09262466430664	724.6395874023438	1434.7703857421875	371.53948974609375	23.950397491455078	125.22331237792969	95.31993865966797	Filtered	461.3712463378906
HDTSLKPISVSYNPATAK	_HDTSLKPISVSYNPATAK_.2	1	1	13.596010208129883	35.91596603393555	4.430583953857422	1	1.1302050352096558	1.4888478517532349	Filtered	23.148170471191406
ESISVSSEQLAQFR	_ESISVSSEQLAQFR_.2	136.6626434326172	56.72017288208008	248.27456665039062	516.172119140625	72.6584701538086	25.679668426513672	37.33209991455078	31.661420822143555	Filtered	82.25834655761719
ESISVSSEQLAQFR	_ESISVSSEQLAQFR_.3	68.51094818115234	2.9672791957855225	108.78096771240234	314.07952880859375	43.668731689453125	11.14301586151123	18.396474838256836	12.566963195800781	Filtered	46.63662338256836
ADGLAVIGVLMK	_ADGLAVIGVLMK_.2	2450.546142578125	675.292236328125	2779.6259765625	5225.40234375	2209.584228515625	325.4828796386719	207.6567840576172	175.80728149414062	10.751307487487793	1041.8782958984375
ADGLAVIGVLMK	_ADGLAVIGVLM[Oxidation (M)]K_.2	57.388126373291016	2.4075114727020264	44.39581298828125	139.6868438720703	6.676427841186523	3.0604031085968018	1	Filtered	Filtered	19.03899574279785
ADGLAVIGVLMK	_ADGLAVIGVLM[Oxidation (M)]K_.3	1.8965030908584595	Filtered	Filtered	5.059816837310791	Filtered	Filtered	Filtered	Filtered	Filtered	Filtered
GGPFSDSYR	_GGPFSDSYR_.2	1943.0426025390625	500.01470947265625	1025.6844482421875	4182.81689453125	1464.5828857421875	215.90936279296875	219.04515075683594	131.82403564453125	2.6580419540405273	878.2130126953125
GGPFSDSYR	_GGPFSDSYR_.1	21.932201385498047	Filtered	Filtered	54.43626022338867	Filtered	Filtered	Filtered	Filtered	Filtered	3.5304298400878906
SLLSNVEGDNAVPMQHNNRPTQPLK	_SLLSNVEGDNAVPMQHNNRPTQPLK_.4	557.6387329101562	232.2571563720703	516.9085083007812	1099.360107421875	302.3744812011719	75.45418548583984	71.49371337890625	67.07422637939453	4.389283657073975	244.50445556640625
SLLSNVEGDNAVPMQHNNRPTQPLK	_SLLSNVEGDNAVPMQHNNRPTQPLK_.3	135.61732482910156	14.520687103271484	98.37454223632812	235.4088134765625	91.40898895263672	24.816930770874023	11.026528358459473	15.761979103088379	Filtered	48.816436767578125
SLLSNVEGDNAVPMQHNNRPTQPLK	_SLLSNVEGDNAVPM[Oxidation (M)]QHNNRPTQPLK_.4	121.9167251586914	9.230979919433594	29.58751106262207	129.5127410888672	20.631521224975586	Filtered	Filtered	Filtered	Filtered	17.618911743164062
SLLSNVEGDNAVPMQHNNRPTQPLK	_SLLSNVEGDNAVPMQHNNRPTQPLK_.5	28.772018432617188	3.8239946365356445	8.391182899475098	47.24732971191406	Filtered	3.1457149982452393	Filtered	Filtered	Filtered	5.553104400634766
SLLSNVEGDNAVPMQHNNRPTQPLK	_SLLSNVEGDNAVPM[Oxidation (M)]QHNNRPTQPLK_.3	15.235593795776367	Filtered	Filtered	89.33808898925781	Filtered	Filtered	Filtered	Filtered	Filtered	Filtered
EIINVGHSFHVNFEDNDNR	_EIINVGHSFHVNFEDNDNR_.4	48.09434127807617	3.9895882606506348	Filtered	146.55563354492188	7.444099426269531	1.8941935300827026	Filtered	Filtered	Filtered	1.8893489837646484
EIINVGHSFHVNFEDNDNR	_EIINVGHSFHVNFEDNDNR_.3	30.759614944458008	4.9400177001953125	Filtered	106.56373596191406	14.679418563842773	1.2963073253631592	Filtered	Filtered	Filtered	1.0741692781448364
LYPIANGNNQSPVDIK	_LYPIANGNNQSPVDIK_.2	18.62577247619629	10.197525024414062	231.8647918701172	532.0429077148438	124.79642486572266	11.316032409667969	14.110882759094238	33.114952087402344	Filtered	262.14410400390625
LYPIANGNNQSPVDIK	_LYPIANGNNQSPVDIK_.3	10.409711837768555	Filtered	129.36636352539062	435.8266296386719	92.60090637207031	Filtered	11.716867446899414	Filtered	Filtered	228.41448974609375
YSAELHVAHWNSAK	_YSAELHVAHWNSAK_.3	125.24620056152344	45.5952262878418	59.440956115722656	160.0906982421875	90.73261260986328	10.577460289001465	14.309188842773438	Filtered	Filtered	17.199033737182617
YSAELHVAHWNSAK	_YSAELHVAHWNSAK_.4	80.07284545898438	Filtered	39.42788314819336	148.62680053710938	14.38710880279541	4.501363277435303	5.548997402191162	Filtered	Filtered	Filtered
YSAELHVAHWNSAK	_YSAELHVAHWNSAK_.2	10.452855110168457	Filtered	Filtered	6.706351280212402	Filtered	Filtered	Filtered	Filtered	Filtered	Filtered
YSSLAEAASK	_YSSLAEAASK_.2	36.284706115722656	Filtered	229.21702575683594	14.636902809143066	Filtered	Filtered	100.11827087402344	49.743778228759766	Filtered	340.581298828125
TSETKHDTSLKPISVSYNPATAK	_TSETKHDTSLKPISVSYNPATAK_.4	Filtered	Filtered	Filtered	32.385231018066406	Filtered	Filtered	1	Filtered	Filtered	Filtered
TSETKHDTSLKPISVSYNPATAK	_TSETKHDTSLKPISVSYNPATAK_.5	Filtered	Filtered	Filtered	14.155899047851562	Filtered	Filtered	Filtered	Filtered	Filtered	Filtered
ASPDWGYDDKNGPEQWSK	_[Acetyl (Protein N-term)]ASPDWGYDDKNGPEQWSK_.3	Filtered	Filtered	Filtered	39.19740295410156	7.125799655914307	Filtered	Filtered	Filtered	Filtered	Filtered
ASPDWGYDDK	_[Acetyl (Protein N-term)]ASPDWGYDDK_.2	Filtered	Filtered	Filtered	44.38008499145508	Filtered	Filtered	Filtered	Filtered	Filtered	Filtered
LFQFHFHWGSTNEHGSEHTVDGVK	_LFQFHFHWGSTNEHGSEHTVDGVK_.3	Filtered	Filtered	Filtered	Filtered	Filtered	2.905834674835205	Filtered	Filtered	Filtered	Filtered
LFQFHFHWGSTNEHGSEHTVDGVK	_LFQFHFHWGSTNEHGSEHTVDGVK_.4	Filtered	Filtered	Filtered	1	Filtered	Filtered	Filtered	Filtered	Filtered	Filtered
SLLSNVEGDNAVPMQHNNR	_SLLSNVEGDNAVPMQHNNR_.3	2.8582615852355957	Filtered	Filtered	Filtered	Filtered	Filtered	Filtered	Filtered	Filtered	Filtered
SADFTNFDPR	_SADFTNFDPR_.2	24.709667205810547	12.043911933898926	15.678895950317383	343.8079833984375	41.27880859375	106.6974868774414	144.2400665283203	8.05817699432373	28.993757247924805	31.7199764251709
GGPLDGTYR	_GGPLDGTYR_.2	39.55561447143555	Filtered	8.150941848754883	488.0069885253906	53.999420166015625	169.28054809570312	116.85040283203125	Filtered	19.149967193603516	29.402563095092773
AVQQPDGLAVLGIFLK	_AVQQPDGLAVLGIFLK_.2	10.118800163269043	4.381053447723389	Filtered	137.28628540039062	17.804019927978516	57.56977844238281	75.30611419677734	1.4563086032867432	16.142013549804688	11.127172470092773
AVQQPDGLAVLGIFLK	_AVQQPDGLAVLGIFLK_.3	1.5941280126571655	Filtered	Filtered	80.4554672241211	17.652660369873047	46.73573303222656	42.44209289550781	Filtered	7.103731155395508	9.687152862548828
VVDVLDSIK	_VVDVLDSIK_.2	136.75164794921875	74.34791564941406	60.75496292114258	1687.39990234375	189.64016723632812	519.1460571289062	622.1385498046875	43.199649810791016	84.46930694580078	180.17234802246094
VVDVLDSIK	_VVDVLDSIK_.1	Filtered	Filtered	Filtered	5.826383113861084	Filtered	Filtered	Filtered	Filtered	Filtered	Filtered
YDPSLKPLSVSYDQATSLR	_YDPSLKPLSVSYDQATSLR_.3	6.445797920227051	Filtered	4.974386692047119	170.53323364257812	25.60057830810547	57.90663146972656	120.3980941772461	4.199634075164795	15.486141204833984	45.35716247558594
YDPSLKPLSVSYDQATSLR	_YDPSLKPLSVSYDQATSLR_.4	11.779438018798828	Filtered	Filtered	Filtered	Filtered	18.482166290283203	4.4931535720825195	31.732084274291992	17.678241729736328	25.71273422241211
YDPSLKPLSVSYDQATSLR	_YDPSLKPLSVSYDQATSLR_.2	Filtered	Filtered	Filtered	19.90285873413086	Filtered	3.7468793392181396	10.0958890914917	Filtered	Filtered	1
QSPVDIDTHTAK	_QSPVDIDTHTAK_.3	Filtered	Filtered	Filtered	117.7547836303711	11.36688232421875	37.7514762878418	11.10413646697998	Filtered	2.1204566955566406	3.8465628623962402
QSPVDIDTHTAK	_QSPVDIDTHTAK_.2	Filtered	Filtered	Filtered	14.134160041809082	Filtered	1.4385608434677124	3.9619996547698975	Filtered	Filtered	Filtered
YAAELHLVHWNTK	_YAAELHLVHWNTK_.3	Filtered	Filtered	Filtered	16.575674057006836	Filtered	7.571723461151123	1.148311972618103	Filtered	Filtered	Filtered
ILNNGHAFNVEFDDSQDKAVLK	_ILNNGHAFNVEFDDSQDKAVLK_.4	Filtered	Filtered	Filtered	Filtered	Filtered	1.2436943054199219	Filtered	Filtered	Filtered	Filtered
HQGLPQEVLNENLLR	_HQGLPQEVLNENLLR_.3	114.8872299194336	288.7861633300781	2576.401123046875	88.3171615600586	24.31259536743164	295.77532958984375	8034.759765625	4960.3876953125	2304.629638671875	4157.2998046875
HQGLPQEVLNENLLR	_HQGLPQEVLNENLLR_.2	10.547289848327637	30.073936462402344	324.7023010253906	2.142050266265869	7.509819030761719	32.82921600341797	1345.6644287109375	803.1021728515625	356.7053527832031	642.5955200195312
FFVAPFPEVFGK	_FFVAPFPEVFGK_.2	147.92764282226562	502.04571533203125	10616.6083984375	142.1385498046875	254.28500366210938	410.3163146972656	9896.0966796875	6139.716796875	3531.2421875	5177.74169921875
FFVAPFPEVFGK	_FFVAPFPEVFGK_.3	1.8433024883270264	Filtered	79.494140625	Filtered	Filtered	4.648970127105713	248.45042419433594	246.46559143066406	85.23860931396484	150.28939819335938
YLGYLEQLLR	_YLGYLEQLLR_.2	67.3797836303711	230.3826141357422	1496.471435546875	107.8506851196289	158.92884826660156	170.8957061767578	2181.268310546875	1958.8812255859375	1059.641357421875	1744.56591796875
YLGYLEQLLR	_YLGYLEQLLR_.3	Filtered	Filtered	12.794983863830566	Filtered	Filtered	1.4031203985214233	51.892173767089844	52.2249755859375	15.390820503234863	23.47054100036621
HIQKEDVPSER	_HIQKEDVPSER_.3	Filtered	Filtered	Filtered	Filtered	Filtered	Filtered	115.29072570800781	162.6749267578125	Filtered	Filtered
HIQKEDVPSER	_HIQKEDVPSER_.2	Filtered	Filtered	Filtered	Filtered	Filtered	Filtered	4.7335205078125	5.080084800720215	Filtered	Filtered
FALPQYLK	_FALPQYLK_.2	241.1890869140625	561.3433227539062	4090.2109375	277.041015625	358.4820556640625	549.986572265625	7063.21240234375	5842.525390625	2800.45263671875	5411.87451171875
ALNEINQFYQK	_ALNEINQFYQK_.2	18.397449493408203	51.24599838256836	205.1561737060547	6.233687877655029	2.0186259746551514	39.44498062133789	199.2283172607422	568.2677001953125	138.08827209472656	147.84962463378906
AMKPWIQPK	_AMKPWIQPK_.2	7.832359313964844	Filtered	17.96564292907715	Filtered	Filtered	5.343717098236084	152.54898071289062	105.79913330078125	4.896609306335449	66.01457977294922
ENLCSTFCK	_ENLC[Carbamidomethyl (C)]STFC[Carbamidomethyl (C)]K_.2	Filtered	Filtered	26.843158721923828	Filtered	Filtered	9.040909767150879	333.3519592285156	502.8962707519531	109.836669921875	103.17514038085938
DMPIQAFLLYQEPVLGPVR	_DMPIQAFLLYQEPVLGPVR_.3	9.408195495605469	4.699840545654297	196.73365783691406	7.5541205406188965	3.6018097400665283	24.286758422851562	929.6527099609375	404.9653625488281	586.2284545898438	388.9501647949219
DMPIQAFLLYQEPVLGPVR	_DM[Oxidation (M)]PIQAFLLYQEPVLGPVR_.3	4.963533401489258	Filtered	93.52413940429688	3.208268642425537	Filtered	3.5156025886535645	615.1414184570312	321.7010192871094	331.91839599609375	273.8843994140625
AVPYPQR	_AVPYPQR_.2	Filtered	Filtered	Filtered	Filtered	Filtered	Filtered	5230.787109375	4677.49365234375	26.988380432128906	4218.365234375
AVPYPQR	_AVPYPQR_.1	Filtered	Filtered	Filtered	Filtered	Filtered	Filtered	6.885463714599609	9.439178466796875	Filtered	17.326087951660156
YIPIQYVLSR	_YIPIQYVLSR_.2	155.25033569335938	516.9020385742188	4195.41552734375	60.63490295410156	196.70538330078125	221.2610321044922	2469.922607421875	1785.6446533203125	1268.3050537109375	3518.109619140625
SPAQILQWQVLSNTVPAK	_SPAQILQWQVLSNTVPAK_.3	24.957618713378906	317.0028991699219	1950.393310546875	19.93598747253418	79.23374938964844	63.366085052490234	753.0889892578125	444.7283935546875	572.3093872070312	1229.26416015625
LNVITVGPR	_LNVITVGPR_.2	155.63197326660156	292.7877197265625	3.920773983001709	270.42333984375	107.63253784179688	73.851318359375	13.687690734863281	47.15907669067383	18.339357376098633	4.505875587463379
DAQIFIQK	_DAQIFIQK_.2	71.63851165771484	122.71684265136719	Filtered	171.26710510253906	32.54924392700195	58.01662826538086	4.879097938537598	19.71537971496582	Filtered	Filtered
LGPNYLHIPVNCPYR	_LGPNYLHIPVNC[Carbamidomethyl (C)]PYR_.3	72.10686492919922	169.29371643066406	10.83061695098877	226.042724609375	Filtered	59.577781677246094	Filtered	19.93410301208496	Filtered	Filtered
LGPNYLHIPVNCPYR	_LGPNYLHIPVNC[Carbamidomethyl (C)]PYR_.2	5.68488073348999	9.833578109741211	Filtered	9.725433349609375	Filtered	4.800178050994873	Filtered	Filtered	2.251744031906128	Filtered
AFYVNVLNEEQR	_AFYVNVLNEEQR_.2	45.819984436035156	91.7480239868164	Filtered	124.78866577148438	33.67961502075195	31.731853485107422	2.6317622661590576	10.469033241271973	4.423690319061279	Filtered
AFYVNVLNEEQR	_AFYVNVLNEEQR_.3	4.428561210632324	Filtered	Filtered	15.916988372802734	Filtered	8.824350357055664	Filtered	Filtered	Filtered	Filtered
FSTVAGESGSADTVRDPR	_FSTVAGESGSADTVRDPR_.3	36.076969146728516	57.332523345947266	Filtered	29.320144653320312	11.077271461486816	7.978066444396973	Filtered	Filtered	Filtered	Filtered
GPLLVQDVVFTDEMAHFDR	_GPLLVQDVVFTDEMAHFDR_.3	1	2.9984002113342285	Filtered	19.23343276977539	1.9781020879745483	1.025141716003418	Filtered	Filtered	Filtered	Filtered
ADVLTTGAGNPVGDK	_ADVLTTGAGNPVGDK_.2	41.723026275634766	90.68492889404297	Filtered	89.61468505859375	24.113483428955078	34.5687255859375	11.03296947479248	20.403440475463867	2.6143882274627686	Filtered
FNTANDDNVTQVR	_FNTANDDNVTQVR_.2	30.56439208984375	83.97171783447266	Filtered	51.927467346191406	Filtered	19.678194046020508	Filtered	2.9390709400177	1	Filtered
FNTANDDNVTQVR	_FNTANDDNVTQVR_.3	6.448458194732666	57.19580841064453	Filtered	Filtered	Filtered	Filtered	Filtered	Filtered	Filtered	Filtered
LFAYPDTHR	_LFAYPDTHR_.2	16.674039840698242	86.70455169677734	Filtered	79.83892059326172	Filtered	27.899839401245117	Filtered	Filtered	Filtered	Filtered
ADVLTTGAGNPVGDKLNVITVGPR	_ADVLTTGAGNPVGDKLNVITVGPR_.3	19.803430557250977	38.6194953918457	Filtered	68.65264129638672	13.120285034179688	18.721012115478516	2.0745487213134766	Filtered	Filtered	Filtered
ADVLTTGAGNPVGDKLNVITVGPR	_ADVLTTGAGNPVGDKLNVITVGPR_.4	Filtered	Filtered	Filtered	3.5323832035064697	Filtered	Filtered	Filtered	Filtered	Filtered	Filtered
FSTVAGESGSADTVR	_FSTVAGESGSADTVR_.2	19.084184646606445	64.72635650634766	Filtered	13.032780647277832	Filtered	5.403846740722656	Filtered	Filtered	Filtered	Filtered
ADSRDPASDQMQHWK	_[Acetyl (Protein N-term)]ADSRDPASDQMQHWK_.3	1	6.179534912109375	Filtered	1	Filtered	1	Filtered	Filtered	Filtered	Filtered
NLSVEDAAR	_NLSVEDAAR_.2	Filtered	Filtered	Filtered	350.8013000488281	67.97622680664062	154.94699096679688	Filtered	Filtered	Filtered	Filtered
GAGAFGYFEVTHDITK	_GAGAFGYFEVTHDITK_.3	27.514673233032227	43.34733963012695	Filtered	53.59096145629883	Filtered	17.202241897583008	Filtered	Filtered	Filtered	Filtered
GAGAFGYFEVTHDITK	_GAGAFGYFEVTHDITK_.2	3.7277166843414307	3.4185714721679688	Filtered	Filtered	Filtered	Filtered	Filtered	Filtered	Filtered	Filtered
DYPLIPVGK	_DYPLIPVGK_.2	7.839634895324707	5.430789470672607	Filtered	46.10795974731445	Filtered	Filtered	Filtered	Filtered	Filtered	Filtered
DLFNAIATGK	_DLFNAIATGK_.2	7.059772491455078	Filtered	Filtered	11.453448295593262	Filtered	8.605559349060059	Filtered	Filtered	Filtered	Filtered
LVNANGEAVYCK	_LVNANGEAVYC[Carbamidomethyl (C)]K_.2	Filtered	Filtered	Filtered	14.617117881774902	Filtered	1.8814458847045898	Filtered	Filtered	Filtered	Filtered
DPILFPSFIHSQK	_DPILFPSFIHSQK_.3	3.7783162593841553	2.1889445781707764	Filtered	4.760829448699951	Filtered	1.452192783355713	Filtered	Filtered	Filtered	Filtered
LSQEDPDYGIR	_LSQEDPDYGIR_.2	3.8431777954101562	4.32014274597168	Filtered	Filtered	Filtered	Filtered	Filtered	Filtered	Filtered	Filtered
RFNTANDDNVTQVR	_RFNTANDDNVTQVR_.3	Filtered	Filtered	Filtered	Filtered	23.49651527404785	Filtered	Filtered	Filtered	Filtered	Filtered
FDGILGMAYPR	_FDGILGMAYPR_.2	1088.9871826171875	898.30810546875	9966.5927734375	794.3099365234375	3903.3486328125	474.1346740722656	674.6974487304688	523.002197265625	815.0895385742188	946.156005859375
FDGILGMAYPR	_FDGILGM[Oxidation (M)]AYPR_.2	78.48423767089844	16.281147003173828	257.9132995605469	46.33900833129883	171.93934631347656	37.816368103027344	70.61465454101562	46.86377716064453	40.948936462402344	84.6058578491211
FDGILGMAYPR	_FDGILGMAYPR_.3	28.105485916137695	21.87578773498535	462.40631103515625	19.6574649810791	148.81802368164062	13.269686698913574	4.237631320953369	9.073782920837402	13.114717483520508	34.83097839355469
LSPEDYTLK	_LSPEDYTLK_.2	1087.529052734375	873.4666137695312	11750.40234375	702.9706420898438	3731.16748046875	427.85906982421875	575.954833984375	690.2510986328125	810.2493896484375	770.8221435546875
QPGITFIAAK	_QPGITFIAAK_.2	752.6176147460938	817.1322631835938	6846.5146484375	418.97406005859375	2267.836669921875	260.70013427734375	502.54193115234375	383.4840087890625	469.0245056152344	409.2762756347656
LVDQNIFSFYLSR	_LVDQNIFSFYLSR_.2	100.77249145507812	112.63491821289062	494.4449768066406	68.67110443115234	628.2179565429688	34.871307373046875	42.29389190673828	36.47632598876953	30.844331741333008	49.96364212036133
LVDQNIFSFYLSR	_LVDQNIFSFYLSR_.3	53.441768646240234	59.334678649902344	152.1280517578125	29.72039222717285	346.451171875	8.727614402770996	7.06900691986084	7.734382629394531	8.53495979309082	20.063411712646484
YSQAVPAVTEGPIPEVLK	_YSQAVPAVTEGPIPEVLK_.3	18.0112361907959	14.196757316589355	79.56926727294922	10.636307716369629	15.68625259399414	14.352926254272461	5.869974613189697	18.173229217529297	17.319177627563477	3.458824872970581
YSQAVPAVTEGPIPEVLK	_YSQAVPAVTEGPIPEVLK_.2	20.154640197753906	5.057737350463867	52.35390853881836	5.896226406097412	Filtered	10.673604965209961	1.8703848123550415	23.061391830444336	7.023569107055664	11.423844337463379
VSTLPAITLK	_VSTLPAITLK_.2	1877.1480712890625	1944.365478515625	20352.1484375	1288.903564453125	4976.36865234375	886.3521118164062	1403.83935546875	1411.5015869140625	1360.569580078125	1573.9549560546875
VSTLPAITLK	_VSTLPAITLK_.1	8.179313659667969	11.541808128356934	128.0242156982422	8.706761360168457	Filtered	6.790024757385254	6.254773139953613	Filtered	Filtered	12.06957721710205
YYTVFDRDNNR	_YYTVFDRDNNR_.3	154.8585662841797	163.94325256347656	1269.739013671875	73.53923034667969	546.6123657226562	60.09749221801758	44.53013610839844	66.13414764404297	Filtered	89.0138168334961
YYTVFDRDNNR	_YYTVFDRDNNR_.2	1.5025033950805664	1.4711047410964966	21.908288955688477	1.4989922046661377	12.540386199951172	1	1.2062885761260986	1	Filtered	Filtered
YYTVFDR	_YYTVFDR_.2	94.38996887207031	65.80940246582031	1501.0704345703125	Filtered	291.4039001464844	25.29134750366211	19.049840927124023	65.67903137207031	Filtered	53.26062774658203
TMSEVGGSVEDLIAK	_TMSEVGGSVEDLIAK_.2	39.15531921386719	142.06031799316406	147.32969665527344	34.639888763427734	50.10882568359375	34.294307708740234	11.975469589233398	12.265677452087402	21.615156173706055	40.58478927612305
TMSEVGGSVEDLIAK	_TMSEVGGSVEDLIAK_.3	2.5192344188690186	18.599807739257812	27.450288772583008	Filtered	10.830694198608398	2.8958091735839844	Filtered	2.9741313457489014	Filtered	Filtered
VGFAEAARL	_VGFAEAARL_.2	6.3877692222595215	13.276832580566406	49.40701675415039	1.904287338256836	3.297999620437622	4.420448303222656	Filtered	Filtered	Filtered	2.9947454929351807
ISVNNVLPVFDNLMQQK	_ISVNNVLPVFDNLMQQK_.3	153.896240234375	309.83953857421875	4471.2314453125	103.1460189819336	433.174560546875	115.22530364990234	198.24244689941406	109.8441162109375	194.87290954589844	179.217529296875
ISVNNVLPVFDNLMQQK	_ISVNNVLPVFDNLMQQK_.2	129.0567626953125	206.4063720703125	2989.364013671875	64.39287567138672	431.08544921875	66.71797180175781	150.34840393066406	89.14202880859375	157.7801055908203	122.57657623291016
ISVNNVLPVFDNLMQQK	_ISVNNVLPVFDNLM[Oxidation (M)]QQK_.3	7.955965518951416	Filtered	75.6310806274414	Filtered	7.473639965057373	Filtered	Filtered	Filtered	Filtered	4.748795509338379
ISVNNVLPVFDNLMQQK	_ISVNNVLPVFDNLM[Oxidation (M)]QQK_.2	15.246337890625	Filtered	32.638832092285156	Filtered	Filtered	Filtered	Filtered	Filtered	Filtered	Filtered
AIGAVPLIQGEYMIPCEK	_AIGAVPLIQGEYMIPC[Carbamidomethyl (C)]EK_.2	15.124567985534668	33.90258026123047	1336.7998046875	32.2181396484375	16.98484992980957	53.236663818359375	120.23111724853516	128.98281860351562	129.48635864257812	85.13853454589844
AIGAVPLIQGEYMIPCEK	_AIGAVPLIQGEYMIPC[Carbamidomethyl (C)]EK_.3	26.825746536254883	Filtered	1406.60400390625	34.72800064086914	17.193870544433594	30.590967178344727	89.82063293457031	83.36914825439453	144.57357788085938	73.54617309570312
AIGAVPLIQGEYMIPCEK	_AIGAVPLIQGEYM[Oxidation (M)]IPC[Carbamidomethyl (C)]EK_.2	Filtered	Filtered	36.16907501220703	Filtered	Filtered	Filtered	3.756063461303711	6.039985656738281	1.2135746479034424	Filtered
AIGAVPLIQGEYMIPCEK	_AIGAVPLIQGEYM[Oxidation (M)]IPC[Carbamidomethyl (C)]EK_.3	Filtered	Filtered	13.256677627563477	Filtered	Filtered	Filtered	1.182172179222107	Filtered	2.7812604904174805	Filtered
DPDAQPGGELMLGGTDSK	_DPDAQPGGELMLGGTDSK_.2	98.30604553222656	43.88495635986328	601.3997802734375	91.95143127441406	617.8612060546875	38.631935119628906	16.346742630004883	11.767096519470215	35.16731262207031	16.39045524597168
DPDAQPGGELMLGGTDSK	_DPDAQPGGELMLGGTDSK_.3	Filtered	Filtered	247.0267791748047	Filtered	220.39234924316406	19.257844924926758	Filtered	Filtered	Filtered	1.5909606218338013
DPDAQPGGELMLGGTDSK	_DPDAQPGGELM[Oxidation (M)]LGGTDSK_.2	20.456193923950195	Filtered	26.253841400146484	5.247411251068115	Filtered	Filtered	Filtered	Filtered	Filtered	Filtered
VGFAEAAR	_VGFAEAAR_.2	465.9880065917969	483.5452575683594	5349.2109375	Filtered	323.903564453125	133.15782165527344	265.8193664550781	233.64903259277344	299.89862060546875	403.921142578125
VGFAEAAR	_VGFAEAAR_.1	Filtered	Filtered	10.264893531799316	Filtered	Filtered	Filtered	Filtered	Filtered	Filtered	Filtered
QVFGEATK	_QVFGEATK_.2	Filtered	Filtered	Filtered	20.418481826782227	Filtered	Filtered	98.75635528564453	107.37455749511719	Filtered	Filtered
QVFGEATK	_QVFGEATK_.1	Filtered	Filtered	Filtered	Filtered	Filtered	Filtered	1	Filtered	Filtered	Filtered
EGCEAIVDTGTSLMVGPVDEVR	_EGC[Carbamidomethyl (C)]EAIVDTGTSLMVGPVDEVR_.3	Filtered	Filtered	28.045841217041016	7.934033393859863	7.487224102020264	6.9576215744018555	Filtered	Filtered	Filtered	Filtered
EGCEAIVDTGTSLMVGPVDEVR	_EGC[Carbamidomethyl (C)]EAIVDTGTSLM[Oxidation (M)]VGPVDEVR_.3	Filtered	Filtered	Filtered	Filtered	Filtered	Filtered	Filtered	Filtered	26.522581100463867	Filtered
AYWQVHLDQVEVASGLTLCK	_AYWQVHLDQVEVASGLTLC[Carbamidomethyl (C)]K_.3	1.5919742584228516	Filtered	Filtered	Filtered	Filtered	Filtered	Filtered	2.6532466411590576	Filtered	Filtered
NVNPVALPR	_NVNPVALPR_.2	1103.74951171875	3219.1220703125	22.414806365966797	2924.105712890625	811.534912109375	1607.3541259765625	64.53181457519531	8.748343467712402	287.23681640625	2.862387180328369
VSSFLPWIR	_VSSFLPWIR_.2	2038.912109375	3250.330810546875	5.0178375244140625	1665.4676513671875	596.5963745117188	1113.5357666015625	69.08795928955078	2.6308155059814453	275.2341003417969	13.06245231628418
IFGSYDPR	_IFGSYDPR_.2	1422.22509765625	1762.4874267578125	9.832564353942871	1760.2215576171875	491.6497497558594	727.6143188476562	32.360233306884766	Filtered	118.26396942138672	Filtered
SSGVPPEVFTR	_SSGVPPEVFTR_.2	975.7699584960938	981.7072143554688	Filtered	1000.611083984375	71.95052337646484	406.2596435546875	Filtered	Filtered	36.302040100097656	Filtered
TIQNDIMLLQLSR	_TIQNDIMLLQLSR_.2	386.42205810546875	436.7099914550781	Filtered	278.7923583984375	83.74896240234375	234.31890869140625	11.482051849365234	Filtered	30.281526565551758	Filtered
TIQNDIMLLQLSR	_TIQNDIMLLQLSR_.3	422.9388427734375	459.7272033691406	Filtered	319.3429260253906	99.83057403564453	223.12203979492188	Filtered	Filtered	18.084552764892578	Filtered
TIQNDIMLLQLSR	_TIQNDIM[Oxidation (M)]LLQLSR_.3	15.50583267211914	9.811062812805176	Filtered	13.93689250946045	Filtered	9.512535095214844	Filtered	Filtered	Filtered	Filtered
TIQNDIMLLQLSR	_TIQNDIM[Oxidation (M)]LLQLSR_.2	11.9506254196167	3.7160117626190186	Filtered	1.585235357284546	Filtered	6.351783275604248	Filtered	Filtered	Filtered	Filtered
AQEGLRPGTLCTVAGWGR	_AQEGLRPGTLC[Carbamidomethyl (C)]TVAGWGR_.3	60.48986053466797	125.5677490234375	Filtered	210.6384735107422	Filtered	130.1288604736328	Filtered	Filtered	33.17577362060547	Filtered
GDSGGPLLCNNVAHGIVSYGK	_GDSGGPLLC[Carbamidomethyl (C)]NNVAHGIVSYGK_.3	14.79279899597168	10.891244888305664	Filtered	29.156461715698242	Filtered	30.728525161743164	Filtered	Filtered	Filtered	Filtered
GDSGGPLLCNNVAHGIVSYGK	_GDSGGPLLC[Carbamidomethyl (C)]NNVAHGIVSYGK_.2	4.860408306121826	2.062101364135742	Filtered	6.233572959899902	Filtered	5.863927364349365	Filtered	Filtered	Filtered	Filtered
CGGFLVR	_C[Carbamidomethyl (C)]GGFLVR_.2	11.272073745727539	Filtered	Filtered	15.977458000183105	Filtered	38.27061462402344	Filtered	Filtered	Filtered	Filtered
PYMAYLQIQSPAGQSR	_PYMAYLQIQSPAGQSR_.3	157.95596313476562	170.9304962158203	Filtered	67.71571350097656	Filtered	36.30540084838867	Filtered	Filtered	Filtered	Filtered
PYMAYLQIQSPAGQSR	_PYMAYLQIQSPAGQSR_.2	59.991676330566406	24.000322341918945	Filtered	20.462596893310547	Filtered	15.515809059143066	Filtered	Filtered	Filtered	Filtered
PYMAYLQIQSPAGQSR	_PYM[Oxidation (M)]AYLQIQSPAGQSR_.3	16.693336486816406	Filtered	Filtered	5.430185317993164	Filtered	Filtered	Filtered	Filtered	Filtered	Filtered
ESRPHSRPYMAYLQIQSPAGQSR	_ESRPHSRPYMAYLQIQSPAGQSR_.4	15.827201843261719	19.133947372436523	Filtered	6.490111827850342	Filtered	Filtered	Filtered	Filtered	Filtered	Filtered
ESRPHSRPYMAYLQIQSPAGQSR	_ESRPHSRPYMAYLQIQSPAGQSR_.5	16.84083366394043	7.5686516761779785	Filtered	Filtered	Filtered	Filtered	Filtered	Filtered	Filtered	Filtered
AAFKGDSGGPLLCNNVAHGIVSYGK	_AAFKGDSGGPLLC[Carbamidomethyl (C)]NNVAHGIVSYGK_.4	Filtered	Filtered	Filtered	Filtered	Filtered	4.1598334312438965	Filtered	Filtered	Filtered	Filtered
DINYVNPVIK	_DINYVNPVIK_.2	58.342350006103516	107.1894302368164	Filtered	30.505352020263672	173.24623107910156	11.1279935836792	Filtered	Filtered	17.67194938659668	Filtered
ESYSGVTLDPR	_ESYSGVTLDPR_.2	39.08552932739258	17.16412353515625	Filtered	Filtered	61.593902587890625	2.3651957511901855	Filtered	Filtered	8.029228210449219	Filtered
TLLPVSKPEIR	_TLLPVSKPEIR_.3	187.19049072265625	138.76611328125	3.539480686187744	Filtered	289.3233642578125	9.80478572845459	Filtered	Filtered	45.951141357421875	Filtered
TLLPVSKPEIR	_TLLPVSKPEIR_.2	5.837582111358643	Filtered	Filtered	Filtered	6.431522846221924	1.0453672409057617	Filtered	Filtered	Filtered	Filtered
GIYGTISR	_GIYGTISR_.2	163.41285705566406	37.792049407958984	Filtered	Filtered	141.2574005126953	5.062224864959717	Filtered	Filtered	Filtered	Filtered
LQGTLPVEAR	_LQGTLPVEAR_.2	61.78943634033203	37.79309844970703	Filtered	Filtered	208.32199096679688	Filtered	Filtered	Filtered	11.892632484436035	Filtered
EGMLSIMSYR	_EGMLSIMSYR_.2	26.240663528442383	12.391225814819336	Filtered	Filtered	37.77018356323242	Filtered	Filtered	Filtered	2.1176376342773438	Filtered
IPLDLVPK	_IPLDLVPK_.2	120.76935577392578	86.27445983886719	Filtered	2.2774858474731445	236.30674743652344	2.073756217956543	Filtered	Filtered	13.665326118469238	Filtered
VSITSITVENVFVK	_VSITSITVENVFVK_.2	1.141196608543396	2.1070473194122314	1	Filtered	1	1	Filtered	Filtered	1	Filtered
YGMWTIK	_YGMWTIK_.2	20.766056060791016	40.31725311279297	Filtered	Filtered	66.83893585205078	Filtered	Filtered	Filtered	Filtered	Filtered
ATLLDIYK	_ATLLDIYK_.2	8.821358680725098	7.474961757659912	Filtered	Filtered	53.81157302856445	Filtered	Filtered	Filtered	16.969005584716797	Filtered
ATLLDIYK	_ATLLDIYK_.1	Filtered	Filtered	Filtered	Filtered	Filtered	Filtered	Filtered	3.6360890865325928	Filtered	Filtered
MVETTAYALLTSLNLK	_MVETTAYALLTSLNLK_.3	20.737064361572266	15.105445861816406	Filtered	Filtered	42.78945541381836	1.1466877460479736	Filtered	Filtered	Filtered	Filtered
MVETTAYALLTSLNLK	_MVETTAYALLTSLNLK_.2	1.0403951406478882	Filtered	Filtered	Filtered	5.634082317352295	Filtered	Filtered	Filtered	Filtered	Filtered
MVETTAYALLTSLNLK	_M[Oxidation (M)]VETTAYALLTSLNLK_.3	1	Filtered	Filtered	Filtered	Filtered	Filtered	Filtered	Filtered	Filtered	Filtered
FQNSAILTIQPK	_FQNSAILTIQPK_.2	13.007041931152344	24.912277221679688	Filtered	Filtered	37.779296875	1.1821423768997192	Filtered	Filtered	Filtered	Filtered
QLPGGQNPVSYVYLEVVSK	_QLPGGQNPVSYVYLEVVSK_.3	5.043722152709961	3.3433547019958496	Filtered	Filtered	26.6373233795166	Filtered	Filtered	Filtered	Filtered	Filtered
QLPGGQNPVSYVYLEVVSK	_QLPGGQNPVSYVYLEVVSK_.2	1	Filtered	Filtered	Filtered	4.313614845275879	Filtered	Filtered	Filtered	Filtered	Filtered
LNLVATPLFLKPGIPYPIK	_LNLVATPLFLKPGIPYPIK_.3	1.1652075052261353	6.586456775665283	Filtered	Filtered	22.06222915649414	Filtered	Filtered	Filtered	2.361616373062134	Filtered
GGSASTWLTAFALR	_GGSASTWLTAFALR_.2	3.6318271160125732	1	Filtered	Filtered	6.506278038024902	Filtered	Filtered	Filtered	Filtered	Filtered
VFQFLEK	_VFQFLEK_.2	26.902692794799805	Filtered	Filtered	Filtered	177.53546142578125	Filtered	Filtered	Filtered	Filtered	Filtered
LKEGMLSIMSYR	_LKEGMLSIMSYR_.3	19.51335334777832	11.4066801071167	Filtered	Filtered	20.305068969726562	Filtered	Filtered	Filtered	Filtered	Filtered
LKEGMLSIMSYR	_LKEGMLSIM[Oxidation (M)]SYR_.3	Filtered	Filtered	33.89887619018555	Filtered	Filtered	Filtered	Filtered	Filtered	Filtered	Filtered
LKEGMLSIMSYR	_LKEGMLSIMSYR_.2	Filtered	Filtered	Filtered	Filtered	1	Filtered	Filtered	Filtered	Filtered	Filtered
ITHYNYLILSK	_ITHYNYLILSK_.3	3.3824987411499023	Filtered	Filtered	Filtered	46.613792419433594	Filtered	Filtered	Filtered	Filtered	Filtered
QYLIMGK	_QYLIMGK_.2	17.84907341003418	19.906492233276367	Filtered	Filtered	Filtered	Filtered	Filtered	Filtered	Filtered	Filtered
DVFLEMNIPYSVVR	_DVFLEMNIPYSVVR_.2	5.671750545501709	Filtered	Filtered	Filtered	11.659723281860352	Filtered	Filtered	Filtered	Filtered	Filtered
EKFSDASYQSINIPVTQNMVPSSR	_EKFSDASYQSINIPVTQNMVPSSR_.3	Filtered	Filtered	16.904550552368164	Filtered	Filtered	Filtered	Filtered	Filtered	Filtered	Filtered
TDAPDLPEENQAR	_TDAPDLPEENQAR_.2	3.8452608585357666	Filtered	Filtered	Filtered	9.85184097290039	Filtered	Filtered	Filtered	Filtered	Filtered
MSAVEGICTSESPVIDHQGTK	_MSAVEGIC[Carbamidomethyl (C)]TSESPVIDHQGTK_.3	7.635108470916748	Filtered	Filtered	Filtered	Filtered	Filtered	Filtered	Filtered	1.0662890672683716	Filtered
LSMDIDVSYK	_LSMDIDVSYK_.2	Filtered	Filtered	Filtered	Filtered	8.62975788116455	Filtered	Filtered	Filtered	Filtered	Filtered
AFDICPLVK	_AFDIC[Carbamidomethyl (C)]PLVK_.2	Filtered	Filtered	Filtered	Filtered	Filtered	Filtered	Filtered	Filtered	7.92808198928833	Filtered
FSYSSGHVHLSSENK	_FSYSSGHVHLSSENK_.4	3.8377065658569336	Filtered	Filtered	Filtered	Filtered	Filtered	Filtered	Filtered	Filtered	Filtered
FSYSSGHVHLSSENK	_FSYSSGHVHLSSENK_.3	Filtered	Filtered	Filtered	Filtered	1.5115232467651367	Filtered	Filtered	Filtered	Filtered	Filtered
ALLVGEHLNIIVTPK	_ALLVGEHLNIIVTPK_.3	Filtered	Filtered	Filtered	Filtered	4.906920909881592	Filtered	Filtered	Filtered	Filtered	Filtered
FSDASYQSINIPVTQNMVPSSR	_FSDASYQSINIPVTQNMVPSSR_.3	Filtered	Filtered	Filtered	Filtered	3.3781583309173584	Filtered	Filtered	Filtered	Filtered	Filtered
TGEAVAEKDSEITFIKK	_TGEAVAEKDSEITFIKK_.4	Filtered	Filtered	Filtered	Filtered	Filtered	55.3543701171875	Filtered	Filtered	Filtered	Filtered
TGEAVAEKDSEITFIK	_TGEAVAEKDSEITFIK_.3	1.3027082681655884	Filtered	Filtered	Filtered	Filtered	Filtered	Filtered	Filtered	Filtered	Filtered
GYSIFSYATK	_GYSIFSYATK_.2	60.19334030151367	Filtered	212.4071044921875	22.655994415283203	546.9716186523438	49.87891387939453	124.74651336669922	5.860074520111084	20.757761001586914	349.1983337402344
ESDTSYVSLK	_ESDTSYVSLK_.2	55.1782341003418	Filtered	105.73614501953125	16.577651977539062	389.0616455078125	47.1469612121582	34.13091278076172	Filtered	9.623955726623535	191.49600219726562
YEVQGEVFTKPQLWP	_YEVQGEVFTKPQLWP_.2	1.9702256917953491	Filtered	Filtered	Filtered	5.8990349769592285	1.1471120119094849	1.7464300394058228	Filtered	Filtered	9.765345573425293
YEVQGEVFTKPQLWP	_YEVQGEVFTKPQLWP_.3	Filtered	Filtered	Filtered	Filtered	6.6615447998046875	Filtered	Filtered	Filtered	Filtered	1.276186466217041
RQDNEILIFWSK	_RQDNEILIFWSK_.3	6.122323036193848	Filtered	18.61321449279785	Filtered	68.23717498779297	Filtered	Filtered	Filtered	Filtered	Filtered
RQDNEILIFWSK	_RQDNEILIFWSK_.2	Filtered	Filtered	Filtered	Filtered	3.7142136096954346	Filtered	Filtered	Filtered	Filtered	Filtered
KAFVFPK	_KAFVFPK_.2	Filtered	Filtered	Filtered	Filtered	69.71820068359375	Filtered	Filtered	Filtered	Filtered	Filtered
ADLIAYLK	_ADLIAYLK_.2	47.13275909423828	28.031845092773438	75.22042083740234	280.7587585449219	80.46733093261719	144.91358947753906	73.07085418701172	107.5589828491211	74.9950942993164	49.59785079956055
TGQAPGYSYTAANK	_TGQAPGYSYTAANK_.2	33.68913269042969	8.624578475952148	Filtered	87.98528289794922	13.349735260009766	59.43195724487305	10.25259017944336	18.16256332397461	6.332981109619141	4.094281196594238
MIFVGIK	_MIFVGIK_.2	Filtered	Filtered	Filtered	205.23422241210938	Filtered	138.87728881835938	121.25386047363281	132.4880828857422	140.90231323242188	131.1229705810547
KTGQAPGYSYTAANK	_KTGQAPGYSYTAANK_.3	Filtered	Filtered	Filtered	Filtered	Filtered	5.025676727294922	Filtered	Filtered	Filtered	Filtered
IESSSLQGLGR	_IESSSLQGLGR_.2	4.5470967292785645	Filtered	17.080989837646484	Filtered	Filtered	443.36700439453125	256.59649658203125	386.5521545410156	831.8092041015625	266.0848083496094
INLHSSFVPLGELK	_INLHSSFVPLGELK_.3	14.861152648925781	7.425093650817871	15.815954208374023	Filtered	Filtered	1620.021240234375	1239.076171875	1645.0130615234375	4159.3955078125	1121.8057861328125
INLHSSFVPLGELK	_INLHSSFVPLGELK_.2	Filtered	Filtered	Filtered	Filtered	Filtered	130.28150939941406	99.06250762939453	140.56784057617188	254.8468017578125	78.02474975585938
LFWTDTGINPR	_LFWTDTGINPR_.2	Filtered	Filtered	28.530176162719727	Filtered	Filtered	744.0409545898438	624.196533203125	763.600830078125	2003.10498046875	688.1808471679688
LFWTDTGINPR	_LFWTDTGINPR_.3	Filtered	Filtered	Filtered	Filtered	Filtered	98.76270294189453	59.767967224121094	78.28933715820312	189.70643615722656	44.3032112121582
ITAVSLDVLDKR	_ITAVSLDVLDKR_.3	3.2484052181243896	Filtered	Filtered	Filtered	Filtered	527.8628540039062	296.9413146972656	777.6185913085938	1018.0307006835938	380.3682556152344
ITAVSLDVLDKR	_ITAVSLDVLDKR_.2	Filtered	Filtered	Filtered	Filtered	Filtered	93.0787124633789	57.247337341308594	178.1899871826172	171.46885681152344	59.8172492980957
LFWIQYNR	_LFWIQYNR_.2	Filtered	Filtered	10.769062995910645	Filtered	Filtered	378.6327819824219	308.4817199707031	729.4041137695312	1344.6939697265625	389.0704040527344
IYWVDLER	_IYWVDLER_.2	Filtered	Filtered	6.861581325531006	Filtered	Filtered	406.49359130859375	236.7561492919922	286.7967834472656	1084.87744140625	207.556396484375
RLFWTDTGINPR	_RLFWTDTGINPR_.3	Filtered	1.7476969957351685	Filtered	Filtered	Filtered	142.18099975585938	123.0799331665039	176.4420928955078	460.0085144042969	176.44358825683594
RLFWTDTGINPR	_RLFWTDTGINPR_.2	Filtered	Filtered	Filtered	Filtered	Filtered	7.332831382751465	5.505735397338867	5.217837810516357	11.538335800170898	7.5626654624938965
ADLDGVGVK	_ADLDGVGVK_.2	8.479606628417969	Filtered	Filtered	Filtered	Filtered	920.2692260742188	366.5144958496094	742.597412109375	1786.1854248046875	457.8839416503906
ADLDGVGVK	_ADLDGVGVK_.1	Filtered	Filtered	Filtered	Filtered	Filtered	13.819243431091309	3.740083694458008	3.654942274093628	5.390120983123779	Filtered
TIWIANK	_TIWIANK_.2	Filtered	Filtered	Filtered	506.2034912109375	Filtered	630.2691040039062	255.5858612060547	676.6426391601562	1776.1832275390625	388.69525146484375
TIWIANK	_TIWIANK_.1	Filtered	Filtered	Filtered	Filtered	Filtered	12.180610656738281	1.5779613256454468	7.450292587280273	4.923941612243652	Filtered
LQGSMLKPSSLVVVHPLAK	_LQGSMLKPSSLVVVHPLAK_.4	Filtered	Filtered	Filtered	Filtered	Filtered	337.6598815917969	245.36375427246094	432.4347229003906	907.223388671875	348.0193176269531
LQGSMLKPSSLVVVHPLAK	_LQGSMLKPSSLVVVHPLAK_.3	Filtered	Filtered	Filtered	Filtered	Filtered	109.34074401855469	76.45233917236328	159.6183624267578	295.5088806152344	136.62704467773438
LQGSMLKPSSLVVVHPLAK	_LQGSM[Oxidation (M)]LKPSSLVVVHPLAK_.3	Filtered	Filtered	Filtered	Filtered	Filtered	1.270416021347046	1.1114317178726196	1	2.653761863708496	1.8744691610336304
LQGSMLKPSSLVVVHPLAK	_LQGSM[Oxidation (M)]LKPSSLVVVHPLAK_.4	Filtered	Filtered	Filtered	Filtered	Filtered	Filtered	5.6706223487854	4.462189197540283	36.111976623535156	16.3140926361084
YPANVAVDPVER	_YPANVAVDPVER_.2	1	Filtered	Filtered	Filtered	Filtered	257.2026062011719	116.87606048583984	263.5783386230469	486.8114013671875	144.00950622558594
YPANVAVDPVER	_YPANVAVDPVER_.3	Filtered	Filtered	Filtered	Filtered	Filtered	73.63336944580078	30.34840202331543	57.67673110961914	119.95654296875	Filtered
HPTQHNLFAMSLFGDR	_HPTQHNLFAMSLFGDR_.4	Filtered	Filtered	Filtered	Filtered	Filtered	138.6233673095703	71.01421356201172	145.96392822265625	362.425048828125	85.03755187988281
HPTQHNLFAMSLFGDR	_HPTQHNLFAMSLFGDR_.3	Filtered	Filtered	Filtered	Filtered	Filtered	64.05064392089844	46.231651306152344	100.63728332519531	176.7010498046875	33.04026412963867
FIFWSSEVAGSLYR	_FIFWSSEVAGSLYR_.2	Filtered	Filtered	Filtered	Filtered	Filtered	46.8907356262207	39.5173454284668	117.82732391357422	130.69320678710938	61.442020416259766
FIFWSSEVAGSLYR	_FIFWSSEVAGSLYR_.3	Filtered	Filtered	Filtered	Filtered	Filtered	18.860557556152344	10.047924995422363	43.6801643371582	51.4471321105957	14.1075439453125
IYFAHTALK	_IYFAHTALK_.2	Filtered	Filtered	Filtered	Filtered	Filtered	120.80834197998047	45.7526741027832	87.52128601074219	114.19125366210938	57.7542839050293
CISEGEDATCQCLK	_C[Carbamidomethyl (C)]ISEGEDATC[Carbamidomethyl (C)]QC[Carbamidomethyl (C)]LK_.2	Filtered	Filtered	Filtered	Filtered	Filtered	25.883134841918945	33.2338752746582	72.19763946533203	124.52182006835938	3.0165746212005615
CISEGEDATCQCLK	_C[Carbamidomethyl (C)]ISEGEDATC[Carbamidomethyl (C)]QC[Carbamidomethyl (C)]LK_.3	Filtered	Filtered	Filtered	Filtered	Filtered	20.454450607299805	9.9581937789917	23.550546646118164	85.08995056152344	1
QSVIEMANLDGSKR	_QSVIEMANLDGSKR_.3	1.7504642009735107	Filtered	Filtered	Filtered	Filtered	70.2403335571289	16.344554901123047	30.504194259643555	174.83502197265625	50.04464340209961
QSVIEMANLDGSKR	_QSVIEMANLDGSKR_.2	Filtered	Filtered	Filtered	Filtered	Filtered	6.850340366363525	Filtered	5.414585113525391	6.911495685577393	2.210056781768799
ITAVSLDVLDK	_ITAVSLDVLDK_.2	Filtered	Filtered	Filtered	Filtered	Filtered	20.99211883544922	10.971991539001465	21.349590301513672	19.142053604125977	8.669919967651367
EGSNSLICSCDYDGGSVHISK	_EGSNSLIC[Carbamidomethyl (C)]SC[Carbamidomethyl (C)]DYDGGSVHISK_.3	Filtered	Filtered	Filtered	Filtered	Filtered	46.944087982177734	14.572122573852539	43.7343635559082	105.34967041015625	1
EGSNSLICSCDYDGGSVHISK	_EGSNSLIC[Carbamidomethyl (C)]SC[Carbamidomethyl (C)]DYDGGSVHISK_.4	Filtered	Filtered	Filtered	Filtered	Filtered	1.3632526397705078	Filtered	Filtered	1.1634587049484253	Filtered
IFYSTWK	_IFYSTWK_.2	Filtered	Filtered	Filtered	Filtered	Filtered	294.8523254394531	251.99456787109375	512.8799438476562	1077.6055908203125	252.56793212890625
IFYSTWK	_IFYSTWK_.1	Filtered	Filtered	Filtered	Filtered	Filtered	6.816725730895996	Filtered	Filtered	Filtered	Filtered
QSVIEMANLDGSK	_QSVIEMANLDGSK_.2	Filtered	Filtered	Filtered	Filtered	Filtered	221.19808959960938	167.0211944580078	441.5677185058594	826.7449951171875	237.71238708496094
QSVIEMANLDGSK	_QSVIEMANLDGSK_.3	Filtered	Filtered	Filtered	Filtered	Filtered	26.160690307617188	12.554980278015137	30.68567657470703	98.34111022949219	6.451940059661865
QSVIEMANLDGSK	_QSVIEM[Oxidation (M)]ANLDGSK_.2	Filtered	Filtered	Filtered	Filtered	Filtered	5.820107460021973	Filtered	2.2896244525909424	1	Filtered
ALLETSEK	_ALLETSEK_.2	Filtered	Filtered	Filtered	Filtered	Filtered	Filtered	209.98280334472656	387.050048828125	Filtered	289.1433410644531
ALLETSEK	_ALLETSEK_.1	Filtered	Filtered	Filtered	Filtered	Filtered	Filtered	1	3.9403440952301025	Filtered	2.317218542098999
RIYWVDLER	_RIYWVDLER_.3	Filtered	Filtered	Filtered	Filtered	Filtered	77.87108612060547	Filtered	257.7078857421875	240.0213165283203	Filtered
NQVTPLDILSK	_NQVTPLDILSK_.2	Filtered	Filtered	Filtered	Filtered	Filtered	171.09039306640625	239.55740356445312	290.2770690917969	820.2484741210938	280.6903991699219
SCAASGPQPFLLFANSQDIR	_SC[Carbamidomethyl (C)]AASGPQPFLLFANSQDIR_.3	Filtered	Filtered	Filtered	Filtered	Filtered	2.670506238937378	22.956832885742188	96.37980651855469	17.91539192199707	Filtered
SCAASGPQPFLLFANSQDIR	_SC[Carbamidomethyl (C)]AASGPQPFLLFANSQDIR_.2	Filtered	Filtered	Filtered	Filtered	Filtered	Filtered	Filtered	105.83441925048828	Filtered	Filtered
VVHPLAQPK	_VVHPLAQPK_.2	Filtered	Filtered	Filtered	Filtered	Filtered	Filtered	47.12739181518555	106.38705444335938	Filtered	63.21705627441406
GIAVHPMAK	_GIAVHPMAK_.2	Filtered	Filtered	Filtered	Filtered	Filtered	Filtered	21.92351722717285	30.19474220275879	42.665435791015625	56.5892333984375
GIAVHPMAK	_GIAVHPM[Oxidation (M)]AK_.2	Filtered	Filtered	Filtered	Filtered	Filtered	Filtered	1.1791632175445557	Filtered	Filtered	Filtered
LCSDIDECEMGVPVCPPASSK	_LC[Carbamidomethyl (C)]SDIDEC[Carbamidomethyl (C)]EMGVPVC[Carbamidomethyl (C)]PPASSK_.3	Filtered	Filtered	Filtered	Filtered	Filtered	8.795583724975586	Filtered	Filtered	89.64952087402344	Filtered
LGTAWCSCR	_LGTAWC[Carbamidomethyl (C)]SC[Carbamidomethyl (C)]R_.2	Filtered	Filtered	Filtered	Filtered	Filtered	Filtered	Filtered	17.09661102294922	13.432235717773438	Filtered
PSSLVVVHPLAK	_PSSLVVVHPLAK_.3	Filtered	Filtered	Filtered	Filtered	Filtered	9.951047897338867	6.330114364624023	Filtered	7.953348636627197	3.217404842376709
CHQLVSCPR	_C[Carbamidomethyl (C)]HQLVSC[Carbamidomethyl (C)]PR_.2	Filtered	Filtered	Filtered	Filtered	Filtered	Filtered	1	10.34406566619873	Filtered	Filtered
LIEEGVDVPEGLAVDWIGR	_LIEEGVDVPEGLAVDWIGR_.2	Filtered	Filtered	Filtered	Filtered	Filtered	1	Filtered	Filtered	1.9486607313156128	Filtered
LIEEGVDVPEGLAVDWIGR	_LIEEGVDVPEGLAVDWIGR_.3	Filtered	Filtered	Filtered	Filtered	Filtered	1	Filtered	Filtered	Filtered	Filtered
PGADPCLYQNGGCEHICK	_PGADPC[Carbamidomethyl (C)]LYQNGGC[Carbamidomethyl (C)]EHIC[Carbamidomethyl (C)]K_.3	Filtered	Filtered	Filtered	Filtered	Filtered	12.275426864624023	4.913661479949951	86.3984375	49.7695426940918	Filtered
TCLALDGHQLLAGGEVDLK	_TC[Carbamidomethyl (C)]LALDGHQLLAGGEVDLK_.3	Filtered	Filtered	Filtered	Filtered	Filtered	Filtered	Filtered	5.02620792388916	87.56473541259766	Filtered
TCLALDGHQLLAGGEVDLK	_TC[Carbamidomethyl (C)]LALDGHQLLAGGEVDLK_.2	Filtered	Filtered	Filtered	Filtered	Filtered	Filtered	Filtered	4.769316673278809	Filtered	Filtered
LYWCDAK	_LYWC[Carbamidomethyl (C)]DAK_.2	Filtered	Filtered	Filtered	Filtered	Filtered	14.88412857055664	Filtered	Filtered	3.7787606716156006	Filtered
RCHQLVSCPR	_RC[Carbamidomethyl (C)]HQLVSC[Carbamidomethyl (C)]PR_.3	Filtered	Filtered	Filtered	Filtered	Filtered	Filtered	Filtered	1.176725149154663	Filtered	Filtered
SLGVGFATR	_SLGVGFATR_.2	258.9859924316406	2567.330322265625	3426.862548828125	295.6126403808594	462.609375	58.058135986328125	174.885498046875	225.70855712890625	117.02156829833984	601.78369140625
VDAFLGTWK	_[Acetyl (Protein N-term)]VDAFLGTWK_.2	62.33287811279297	1155.083984375	4340.26318359375	24.794641494750977	104.76167297363281	15.090472221374512	40.65513229370117	30.177677154541016	29.599292755126953	204.23223876953125
VDAFLGTWK	_[Acetyl (Protein N-term)]VDAFLGTWK_.1	8.757658958435059	154.67198181152344	603.5275268554688	3.697068452835083	4.623093605041504	1.819804310798645	Filtered	9.934823036193848	Filtered	28.518844604492188
WDGQETTLVR	_WDGQETTLVR_.2	30.189258575439453	184.07691955566406	245.41404724121094	28.85084342956543	25.19795799255371	2.720337390899658	5.595230579376221	24.101547241210938	Filtered	18.863924026489258
NFDDYMK	_NFDDYMK_.2	19.131433486938477	378.66668701171875	538.5592041015625	22.785112380981445	54.64053726196289	Filtered	Filtered	17.047517776489258	2.345726728439331	56.8578987121582
NGDILTLK	_NGDILTLK_.2	67.38898468017578	746.4865112304688	1241.607421875	Filtered	102.2264175415039	4.559640407562256	26.137672424316406	46.7495002746582	18.9995059967041	106.27201080322266
NGDILTLK	_NGDILTLK_.1	1	13.657336235046387	34.32072448730469	Filtered	Filtered	Filtered	Filtered	Filtered	Filtered	Filtered
QVASMTKPTTIIEK	_QVASMTKPTTIIEK_.3	9.705826759338379	415.5076904296875	567.33056640625	Filtered	52.76536560058594	5.139656066894531	11.288236618041992	30.36637306213379	14.364423751831055	40.46104049682617
QVASMTKPTTIIEK	_QVASMTKPTTIIEK_.2	1	34.0577278137207	34.434043884277344	Filtered	2.543830633163452	Filtered	Filtered	1	Filtered	Filtered
SIVTLDGGK	_SIVTLDGGK_.2	123.30217742919922	1848.8756103515625	2949.483154296875	Filtered	317.9904479980469	Filtered	88.50872039794922	297.0925598144531	Filtered	486.8406066894531
SIVTLDGGK	_SIVTLDGGK_.1	Filtered	28.895673751831055	46.46369171142578	Filtered	Filtered	Filtered	Filtered	Filtered	Filtered	Filtered
LILTLTHGTAVCTR	_LILTLTHGTAVC[Carbamidomethyl (C)]TR_.3	Filtered	194.47669982910156	409.5431213378906	Filtered	Filtered	Filtered	21.131135940551758	44.10803985595703	Filtered	45.08143615722656
LILTLTHGTAVCTR	_LILTLTHGTAVC[Carbamidomethyl (C)]TR_.2	Filtered	35.64012908935547	25.161518096923828	Filtered	Filtered	Filtered	Filtered	4.83445930480957	Filtered	2.257673978805542
NTEISFK	_NTEISFK_.2	Filtered	78.59464263916016	375.41156005859375	Filtered	Filtered	Filtered	22.018884658813477	47.051212310791016	12.787348747253418	Filtered
NTEISFK	_NTEISFK_.1	Filtered	Filtered	27.453052520751953	Filtered	Filtered	Filtered	Filtered	Filtered	Filtered	Filtered
LGVEFDETTADDR	_LGVEFDETTADDR_.2	Filtered	3.2434189319610596	Filtered	Filtered	Filtered	Filtered	Filtered	Filtered	Filtered	Filtered
LGVEFDETTADDRK	_LGVEFDETTADDRK_.3	Filtered	12.253545761108398	Filtered	Filtered	Filtered	Filtered	Filtered	Filtered	Filtered	Filtered
TGAQELLR	_TGAQELLR_.2	18566.693359375	36077.578125	28167.18359375	3199.729248046875	9865.1943359375	3621.968505859375	3071.88623046875	10582.0458984375	2694.17919921875	16821.8828125
TGAQELLR	_TGAQELLR_.1	94.97689056396484	167.09620666503906	114.61711883544922	2.609077215194702	27.408727645874023	8.462939262390137	13.884861946105957	56.60411834716797	Filtered	46.683738708496094
AGALNSNDAFVLK	_AGALNSNDAFVLK_.2	10568.1044921875	19792.60546875	21580.615234375	2350.514404296875	8407.46484375	3634.70849609375	2726.621826171875	14814.26171875	2368.11328125	10958.8681640625
AGALNSNDAFVLK	_AGALNSNDAFVLK_.3	629.6407470703125	1127.0443115234375	1196.467529296875	83.14976501464844	390.1689453125	162.58856201171875	88.1469497680664	669.2599487304688	87.42543029785156	539.0614013671875
TPSAAYLWVGTGASEAEK	_TPSAAYLWVGTGASEAEK_.2	3164.49951171875	6577.55322265625	6735.29150390625	783.0426635742188	1827.2979736328125	1208.1904296875	837.6221923828125	3291.00537109375	915.6566772460938	2992.8427734375
TPSAAYLWVGTGASEAEK	_TPSAAYLWVGTGASEAEK_.3	2175.431884765625	4111.78173828125	4580.32568359375	581.5984497070312	1343.274658203125	781.060791015625	558.976318359375	2105.212646484375	700.4439697265625	2015.5240478515625
HVVPNEVVVQR	_HVVPNEVVVQR_.3	1169.870361328125	9558.4013671875	89.00448608398438	227.03598022460938	1046.0550537109375	758.2864379882812	127.83258819580078	50.488075256347656	188.0552978515625	49.05600357055664
HVVPNEVVVQR	_HVVPNEVVVQR_.2	193.1709747314453	1662.6746826171875	Filtered	29.135099411010742	199.63714599609375	139.02944946289062	24.796390533447266	4.858460903167725	11.396597862243652	13.10107707977295
RYIETDPANR	_RYIETDPANR_.2	563.2357177734375	852.3590698242188	540.3499145507812	3.745102882385254	160.9589385986328	95.74354553222656	20.649826049804688	146.5631866455078	17.76186752319336	188.5147247314453
RYIETDPANR	_RYIETDPANR_.3	2711.20166015625	5223.326171875	1651.5933837890625	Filtered	469.28045654296875	861.2493896484375	105.51871490478516	703.3989868164062	87.21074676513672	31.062211990356445
EPGLQIWR	_EPGLQIWR_.2	318.4526062011719	2804.755126953125	374.58648681640625	63.923583984375	312.21063232421875	100.17410278320312	66.20067596435547	68.48497772216797	84.2634506225586	43.796199798583984
YIETDPANR	_YIETDPANR_.2	15204.7490234375	23069.498046875	14672.6748046875	45.845184326171875	2161.25732421875	4437.966796875	1106.4420166015625	7345.1025390625	1182.8248291015625	4294.873046875
YIETDPANR	_YIETDPANR_.1	297.7220458984375	134.56248474121094	888.3366088867188	Filtered	Filtered	44.511260986328125	10.940688133239746	47.79485321044922	37.25004577636719	254.60513305664062
VPFDAATLHTSTAMAAQHGMDDDGTGQK	_VPFDAATLHTSTAMAAQHGMDDDGTGQK_.4	421.5262756347656	981.2367553710938	276.41094970703125	146.22618103027344	339.21771240234375	215.75149536132812	30.68210792541504	244.0619659423828	17.601240158081055	237.70652770996094
VPFDAATLHTSTAMAAQHGMDDDGTGQK	_VPFDAATLHTSTAM[Oxidation (M)]AAQHGMDDDGTGQK_.4	362.324951171875	254.69435119628906	68.60315704345703	72.21280670166016	82.44143676757812	31.935791015625	2.366924285888672	47.775611877441406	5.542778015136719	16.48133087158203
VPFDAATLHTSTAMAAQHGMDDDGTGQK	_VPFDAATLHTSTAMAAQHGM[Oxidation (M)]DDDGTGQK_.4	333.1581115722656	220.28697204589844	82.08787536621094	57.63435745239258	81.12348937988281	28.665756225585938	3.067467212677002	44.13037109375	5.428910255432129	19.252885818481445
VPFDAATLHTSTAMAAQHGMDDDGTGQK	_VPFDAATLHTSTAMAAQHGMDDDGTGQK_.3	36.697608947753906	53.021942138671875	9.011340141296387	2.9992246627807617	14.20760726928711	17.111661911010742	Filtered	19.063209533691406	1	24.172391891479492
VPFDAATLHTSTAMAAQHGMDDDGTGQK	_VPFDAATLHTSTAM[Oxidation (M)]AAQHGM[Oxidation (M)]DDDGTGQK_.4	108.92582702636719	8.276630401611328	26.113075256347656	11.075353622436523	1.0400261878967285	1	Filtered	1.5175442695617676	Filtered	1.1858447790145874
VPFDAATLHTSTAMAAQHGMDDDGTGQK	_VPFDAATLHTSTAM[Oxidation (M)]AAQHGMDDDGTGQK_.3	39.54615783691406	6.552985668182373	Filtered	Filtered	Filtered	2.229459047317505	Filtered	Filtered	Filtered	3.8493528366088867
VPFDAATLHTSTAMAAQHGMDDDGTGQK	_VPFDAATLHTSTAMAAQHGMDDDGTGQK_.5	2.834933280944824	25.189395904541016	Filtered	Filtered	Filtered	4.036251068115234	Filtered	Filtered	Filtered	Filtered
AGKEPGLQIWR	_AGKEPGLQIWR_.3	407.5143737792969	2699.013916015625	230.6344757080078	74.48754119873047	387.0016174316406	91.26394653320312	50.49079132080078	32.2841682434082	39.04926681518555	28.40338706970215
AGKEPGLQIWR	_AGKEPGLQIWR_.2	117.05704498291016	577.0257568359375	33.08679962158203	Filtered	88.84066009521484	17.891321182250977	Filtered	6.561091899871826	Filtered	Filtered
QTQVSVLPEGGETPLFK	_QTQVSVLPEGGETPLFK_.2	94.12125396728516	1264.1708984375	24.28803062438965	62.0184326171875	320.20147705078125	88.66828918457031	39.14072799682617	Filtered	30.6497802734375	7.1382575035095215
QTQVSVLPEGGETPLFK	_QTQVSVLPEGGETPLFK_.3	46.08135986328125	867.1163940429688	Filtered	33.17401885986328	267.4489440917969	57.309104919433594	Filtered	Filtered	32.370269775390625	Filtered
EVQGFESATFLGYFK	_EVQGFESATFLGYFK_.2	124.17729949951172	1189.7572021484375	83.44296264648438	38.973941802978516	217.24557495117188	47.99546813964844	13.647290229797363	3.110383987426758	26.891315460205078	5.268958568572998
EVQGFESATFLGYFK	_EVQGFESATFLGYFK_.3	48.23197937011719	584.35205078125	19.901575088500977	5.200310707092285	96.7011489868164	21.365570068359375	Filtered	Filtered	3.5872080326080322	Filtered
AMAELAA	_AMAELAA_.1	75.25264739990234	14.551209449768066	Filtered	15.781566619873047	Filtered	210.36024475097656	103.46269226074219	1022.0238037109375	46.49581527709961	632.6714477539062
TPITVVK	_TPITVVK_.1	90.5869140625	158.15484619140625	188.6562957763672	Filtered	24.50800323486328	25.854888916015625	Filtered	44.97336196899414	5.432662487030029	37.82075500488281
EPAHLMSLFGGK	_EPAHLMSLFGGK_.3	15826.720703125	32314.240234375	32151.0625	2837.53759765625	8668.255859375	5840.06640625	3183.784423828125	22407.935546875	2291.28076171875	15162.748046875
EPAHLMSLFGGK	_EPAHLMSLFGGK_.2	905.7974243164062	1957.098388671875	1765.0284423828125	191.02210998535156	467.67474365234375	337.7129211425781	209.71734619140625	1199.121337890625	120.31690216064453	843.5838623046875
EPAHLMSLFGGK	_EPAHLM[Oxidation (M)]SLFGGK_.3	554.4492797851562	680.41455078125	1185.0302734375	Filtered	102.28126525878906	Filtered	132.2651824951172	100.955322265625	21.712182998657227	213.174560546875
EPAHLMSLFGGK	_EPAHLM[Oxidation (M)]SLFGGK_.2	45.72880935668945	Filtered	Filtered	Filtered	Filtered	Filtered	Filtered	Filtered	Filtered	Filtered
AVEVLPK	_AVEVLPK_.1	1271.142822265625	1647.6614990234375	1	3.2170372009277344	Filtered	297.9443359375	Filtered	1350.189208984375	5.870612144470215	Filtered
RYIETDPANRDR	_RYIETDPANRDR_.3	Filtered	360.8258361816406	137.84677124023438	Filtered	Filtered	59.4771842956543	11.123528480529785	53.710227966308594	7.330796241760254	17.83904457092285
DSQEEEKTEALTSAK	_DSQEEEKTEALTSAK_.3	137.0332489013672	171.5273895263672	50.83300018310547	15.720069885253906	26.787405014038086	34.34468078613281	Filtered	6.554459095001221	1.3425501585006714	8.808003425598145
DSQEEEKTEALTSAK	_DSQEEEKTEALTSAK_.2	9.387100219726562	11.40003776550293	2.904839515686035	Filtered	Filtered	2.5282607078552246	Filtered	Filtered	Filtered	1.2852787971496582
YIETDPANRDR	_YIETDPANRDR_.3	18.120962142944336	19.900611877441406	44.78877258300781	Filtered	Filtered	4.443143844604492	198.9910125732422	1050.380126953125	75.22592163085938	149.98719787597656
YIETDPANRDR	_YIETDPANRDR_.2	Filtered	Filtered	Filtered	Filtered	Filtered	Filtered	13.96220588684082	81.19282531738281	6.776827812194824	91.65816497802734
RTPITVVK	_RTPITVVK_.2	Filtered	6.342729091644287	4.505112648010254	Filtered	Filtered	Filtered	103.33385467529297	669.9531860351562	103.87602996826172	774.165283203125
IEGSNKVPVDPATYGQFYGGDSYIILYNYR	_IEGSNKVPVDPATYGQFYGGDSYIILYNYR_.4	190.9642791748047	478.1964416503906	288.14276123046875	72.5877456665039	195.83929443359375	62.901241302490234	Filtered	Filtered	48.90426254272461	97.6369857788086
IEGSNKVPVDPATYGQFYGGDSYIILYNYR	_IEGSNKVPVDPATYGQFYGGDSYIILYNYR_.5	3.345953941345215	10.697574615478516	Filtered	Filtered	Filtered	1.1086663007736206	Filtered	Filtered	Filtered	Filtered
VSNGAGTMSVSLVADENPFAQGALK	_VSNGAGTMSVSLVADENPFAQGALK_.3	Filtered	178.85072326660156	1	1	28.484933853149414	8.314530372619629	Filtered	Filtered	1.8282133340835571	Filtered
AQPVQVAEGSEPDGFWEALGGK	_AQPVQVAEGSEPDGFWEALGGK_.3	289.67010498046875	1416.9326171875	510.893310546875	47.64494323730469	164.8102264404297	108.46018981933594	13.137859344482422	45.82093811035156	50.12099838256836	56.76579284667969
PNSMVVEHPEFLK	_PNSMVVEHPEFLK_.3	50.82316207885742	1039.766357421875	62.89540481567383	Filtered	97.0099105834961	2.9827663898468018	2.7468955516815186	Filtered	8.254915237426758	1.1474635601043701
PNSMVVEHPEFLK	_PNSM[Oxidation (M)]VVEHPEFLK_.3	32.52685546875	176.86526489257812	Filtered	Filtered	38.775936126708984	Filtered	Filtered	Filtered	Filtered	Filtered
PNSMVVEHPEFLK	_PNSMVVEHPEFLK_.2	Filtered	165.38540649414062	5.638891696929932	Filtered	14.867512702941895	Filtered	Filtered	Filtered	Filtered	Filtered
NWRDPDQTDGLGLSYLSSHIANVER	_NWRDPDQTDGLGLSYLSSHIANVER_.4	11.207720756530762	85.42742919921875	Filtered	10.575343132019043	36.161415100097656	10.218488693237305	Filtered	Filtered	3.0506556034088135	Filtered
NWRDPDQTDGLGLSYLSSHIANVER	_NWRDPDQTDGLGLSYLSSHIANVER_.3	6.4748101234436035	14.596269607543945	Filtered	Filtered	2.093982696533203	1.1835194826126099	Filtered	Filtered	Filtered	Filtered
QGQIIYNWQGAQSTQDEVAASAILTAQLDEELGGTPVQSR	_QGQIIYNWQGAQSTQDEVAASAILTAQLDEELGGTPVQSR_.4	11.289344787597656	8.838873863220215	Filtered	2.216887950897217	2.1105892658233643	1.8079043626785278	Filtered	Filtered	Filtered	Filtered
EPAHLMSLFGGKPMIIYK	_EPAHLM[Oxidation (M)]SLFGGKPMIIYK_.4	179.3373260498047	4173.48583984375	254.6676025390625	523.6674194335938	1262.6942138671875	936.3004760742188	670.445556640625	3559.727294921875	493.0793151855469	992.0779418945312
EPAHLMSLFGGKPMIIYK	_EPAHLM[Oxidation (M)]SLFGGKPMIIYK_.3	374.2850341796875	24.806407928466797	770.1940307617188	132.10337829589844	282.64447021484375	231.12802124023438	84.13048553466797	751.84765625	14.282269477844238	45.024410247802734
EPAHLMSLFGGKPMIIYK	_EPAHLMSLFGGKPM[Oxidation (M)]IIYK_.4	156.18313598632812	353.84368896484375	Filtered	Filtered	59.89822769165039	583.2402954101562	Filtered	2424.23388671875	51.13397216796875	1556.5908203125
EPAHLMSLFGGKPMIIYK	_EPAHLMSLFGGKPM[Oxidation (M)]IIYK_.3	19.011022567749023	48.36458969116211	Filtered	Filtered	Filtered	14.411883354187012	Filtered	63.854984283447266	2.4401543140411377	42.76943588256836
EPAHLMSLFGGKPMIIYK	_EPAHLM[Oxidation (M)]SLFGGKPM[Oxidation (M)]IIYK_.4	6.5684685707092285	12.767120361328125	20.82625389099121	Filtered	Filtered	Filtered	Filtered	Filtered	Filtered	Filtered
TASDFITK	_TASDFITK_.2	160.46343994140625	4123.572265625	Filtered	Filtered	254.49331665039062	183.7298126220703	61.57305145263672	Filtered	133.4915008544922	39.03269577026367
TASDFITK	_TASDFITK_.1	Filtered	22.512165069580078	Filtered	Filtered	Filtered	Filtered	Filtered	Filtered	Filtered	Filtered
PALPAGTEDTAK	_PALPAGTEDTAK_.2	60.21651077270508	477.83740234375	Filtered	Filtered	43.0173225402832	25.395524978637695	Filtered	Filtered	Filtered	Filtered
PALPAGTEDTAKEDAANRK	_PALPAGTEDTAKEDAANRK_.4	18.347108840942383	170.44593811035156	Filtered	Filtered	15.585424423217773	8.612606048583984	Filtered	Filtered	Filtered	Filtered
PALPAGTEDTAKEDAANR	_PALPAGTEDTAKEDAANR_.3	15.412399291992188	177.6722869873047	Filtered	Filtered	3.8941712379455566	4.568678379058838	Filtered	Filtered	Filtered	Filtered
DPDQTDGLGLSYLSSHIANVER	_DPDQTDGLGLSYLSSHIANVER_.3	2.710484027862549	23.284055709838867	Filtered	Filtered	Filtered	1	Filtered	Filtered	Filtered	Filtered
LFACSNK	_LFAC[Carbamidomethyl (C)]SNK_.2	Filtered	Filtered	Filtered	Filtered	Filtered	Filtered	2.5161540508270264	2012.4078369140625	Filtered	Filtered
LFACSNK	_LFAC[Carbamidomethyl (C)]SNK_.1	Filtered	Filtered	Filtered	Filtered	Filtered	Filtered	Filtered	5.753957271575928	Filtered	Filtered
VPEARPNSMVVEHPEFLK	_VPEARPNSMVVEHPEFLK_.4	8.685702323913574	672.7031860351562	Filtered	Filtered	25.055639266967773	Filtered	Filtered	Filtered	Filtered	Filtered
VPEARPNSMVVEHPEFLK	_VPEARPNSMVVEHPEFLK_.3	Filtered	77.86687469482422	Filtered	Filtered	2.3420779705047607	Filtered	Filtered	Filtered	Filtered	Filtered
VPEARPNSMVVEHPEFLK	_VPEARPNSM[Oxidation (M)]VVEHPEFLK_.4	35.759361267089844	Filtered	Filtered	Filtered	Filtered	Filtered	Filtered	Filtered	Filtered	Filtered
SEDCFILDHGK	_SEDC[Carbamidomethyl (C)]FILDHGK_.3	Filtered	288.84832763671875	Filtered	Filtered	24.436933517456055	36.59172439575195	Filtered	Filtered	Filtered	Filtered
SEDCFILDHGK	_SEDC[Carbamidomethyl (C)]FILDHGK_.2	Filtered	65.73065185546875	Filtered	Filtered	Filtered	8.5588960647583	Filtered	Filtered	Filtered	Filtered
VPVDPATYGQFYGGDSYIILYNYR	_VPVDPATYGQFYGGDSYIILYNYR_.3	172.16537475585938	Filtered	Filtered	Filtered	Filtered	45.163177490234375	Filtered	Filtered	Filtered	Filtered
VPVDPATYGQFYGGDSYIILYNYR	_VPVDPATYGQFYGGDSYIILYNYR_.4	12.856611251831055	Filtered	Filtered	Filtered	Filtered	1.6462246179580688	Filtered	Filtered	Filtered	Filtered
VHVSEEGTEPEAMLQVLGPK	_VHVSEEGTEPEAMLQVLGPK_.3	Filtered	124.1148452758789	Filtered	Filtered	Filtered	Filtered	Filtered	Filtered	Filtered	Filtered
EGGQTAPASTR	_EGGQTAPASTR_.2	Filtered	Filtered	Filtered	Filtered	Filtered	Filtered	Filtered	1	Filtered	Filtered
SEDCFILDHGKDGK	_SEDC[Carbamidomethyl (C)]FILDHGKDGK_.3	Filtered	Filtered	Filtered	Filtered	Filtered	1	Filtered	Filtered	Filtered	Filtered
ISNLPTVK	_ISNLPTVK_.2	58.143638610839844	45.448917388916016	253.5282440185547	62.70404815673828	Filtered	38.80598831176758	108.28691864013672	Filtered	8.856249809265137	224.02783203125
ISNLPTVK	_ISNLPTVK_.1	Filtered	Filtered	3.328402042388916	2.6655890941619873	Filtered	1	1	Filtered	Filtered	Filtered
FLQPGSPR	_FLQPGSPR_.2	59.22321701049805	Filtered	Filtered	Filtered	Filtered	107.48340606689453	81.0062484741211	18.809371948242188	33.25889205932617	156.40618896484375
AILNYIASK	_AILNYIASK_.2	157.42727661132812	Filtered	Filtered	43.98067092895508	26.493358612060547	74.94749450683594	212.11302185058594	101.8595962524414	134.42112731933594	318.7126159667969
AILNYIASK	_AILNYIASK_.1	Filtered	Filtered	Filtered	Filtered	Filtered	Filtered	Filtered	Filtered	Filtered	1.8680623769760132
YFPAFEK	_YFPAFEK_.2	87.59840393066406	Filtered	Filtered	32.00596618652344	35.5590705871582	32.147369384765625	186.83914184570312	39.83858108520508	39.50064468383789	72.47804260253906
NDGYLMFQQVPMVEIDGMK	_NDGYLMFQQVPMVEIDGMK_.3	4.045100212097168	Filtered	Filtered	Filtered	Filtered	4.206661224365234	Filtered	Filtered	Filtered	1.8139311075210571
SHGQDYLVGNK	_SHGQDYLVGNK_.3	Filtered	Filtered	Filtered	Filtered	Filtered	Filtered	10.8142728805542	10.829923629760742	Filtered	34.95634460449219
SHGQDYLVGNK	_SHGQDYLVGNK_.2	Filtered	Filtered	Filtered	Filtered	Filtered	Filtered	1	Filtered	Filtered	5.428369045257568
LHYFNAR	_LHYFNAR_.2	Filtered	Filtered	Filtered	Filtered	Filtered	Filtered	5.904191970825195	Filtered	Filtered	4.098707675933838
WLLAAAGVEFEEK	_WLLAAAGVEFEEK_.2	Filtered	Filtered	Filtered	Filtered	Filtered	3.218775510787964	Filtered	Filtered	Filtered	Filtered
PPYTVVYFPVR	_PPYTVVYFPVR_.2	191.37083435058594	351.99169921875	81.70370483398438	319.4527282714844	143.91314697265625	207.29293823242188	756.9083251953125	508.1752014160156	436.0434265136719	295.1319274902344
PPYTVVYFPVR	_PPYTVVYFPVR_.3	97.87191009521484	182.3191375732422	26.158735275268555	157.94998168945312	43.31946563720703	99.37482452392578	354.3432312011719	260.1307067871094	156.75418090820312	127.2524185180664
AFLASPEYVNLPINGNGK	_AFLASPEYVNLPINGNGK_.3	19.12898826599121	178.37820434570312	110.5787582397461	186.46180725097656	24.342195510864258	104.41900634765625	282.3158874511719	231.89405822753906	179.46017456054688	166.6162872314453
AFLASPEYVNLPINGNGK	_AFLASPEYVNLPINGNGK_.2	19.118913650512695	133.7677459716797	94.47139739990234	101.88256072998047	8.631895065307617	60.00830841064453	164.15322875976562	153.23983764648438	98.21538543701172	92.60740661621094
FQDGDLTLYQSNTILR	_FQDGDLTLYQSNTILR_.3	87.10972595214844	131.51239013671875	67.53733825683594	137.54550170898438	15.419708251953125	91.932373046875	254.02117919921875	159.2881622314453	176.9626007080078	75.50784301757812
FQDGDLTLYQSNTILR	_FQDGDLTLYQSNTILR_.2	85.8509292602539	112.06444549560547	44.11697769165039	130.1348876953125	22.55431365966797	81.47840881347656	199.0809783935547	141.0325927734375	124.61414337158203	87.79373931884766
ALPGQLKPFETLLSQNQGGK	_ALPGQLKPFETLLSQNQGGK_.3	288.1766052246094	461.2526550292969	314.20452880859375	299.3273620605469	149.62144470214844	330.1918029785156	635.9092407226562	648.0565795898438	555.4099731445312	528.2941284179688
ALPGQLKPFETLLSQNQGGK	_ALPGQLKPFETLLSQNQGGK_.2	9.66854476928711	24.535823822021484	7.460230350494385	7.912957668304443	5.6871562004089355	15.473417282104492	30.981121063232422	31.738718032836914	12.266523361206055	17.282798767089844
ALPGQLKPFETLLSQNQGGK	_ALPGQLKPFETLLSQNQGGK_.4	7.176652908325195	18.807729721069336	Filtered	4.61019229888916	Filtered	9.402889251708984	11.327281951904297	11.157196044921875	6.955865383148193	7.386826515197754
ASCLYGQLPK	_ASC[Carbamidomethyl (C)]LYGQLPK_.2	31.748632431030273	80.57809448242188	25.9826602935791	130.87721252441406	Filtered	129.03753662109375	223.2561492919922	364.0018310546875	276.32745361328125	127.95803833007812
AFLASPEYVNLPINGNGKQ	_AFLASPEYVNLPINGNGKQ_.3	Filtered	19.47597885131836	Filtered	15.736908912658691	Filtered	19.39198112487793	47.78742980957031	32.36458206176758	23.342281341552734	15.11706256866455
AFLASPEYVNLPINGNGKQ	_AFLASPEYVNLPINGNGKQ_.2	Filtered	5.205915451049805	Filtered	6.41281270980835	Filtered	Filtered	16.627445220947266	6.487177848815918	5.571680068969727	4.3665666580200195
TLGLYGK	_TLGLYGK_.1	2.8889713287353516	4.2469258308410645	Filtered	Filtered	Filtered	1.5215567350387573	3.165437698364258	Filtered	Filtered	Filtered
YISLIYTNYEAGKDDYVK	_YISLIYTNYEAGKDDYVK_.2	Filtered	Filtered	166.39828491210938	Filtered	Filtered	Filtered	Filtered	Filtered	Filtered	Filtered
YISLIYTNYEAGKDDYVK	_YISLIYTNYEAGKDDYVK_.3	Filtered	Filtered	Filtered	Filtered	Filtered	Filtered	Filtered	Filtered	1.3367936611175537	Filtered
MLLADQGQSWK	_MLLADQGQSWK_.2	Filtered	Filtered	Filtered	Filtered	Filtered	Filtered	Filtered	4.347723960876465	5.848073482513428	Filtered
MLLADQGQSWKEEVVTVETWQEGSLK	_MLLADQGQSWKEEVVTVETWQEGSLK_.3	Filtered	Filtered	Filtered	9.246339797973633	Filtered	Filtered	Filtered	Filtered	Filtered	Filtered
MLLADQGQSWKEEVVTVETWQEGSLK	_MLLADQGQSWKEEVVTVETWQEGSLK_.4	Filtered	3.244610548019409	Filtered	Filtered	Filtered	Filtered	Filtered	Filtered	Filtered	Filtered
VGAHAGEYGAEALER	_VGAHAGEYGAEALER_.3	670.2586669921875	1556.897216796875	Filtered	34686.74609375	1893.2794189453125	346.990234375	247.916259765625	Filtered	Filtered	160.1875457763672
VGAHAGEYGAEALER	_VGAHAGEYGAEALER_.2	106.40412902832031	150.6907501220703	Filtered	4984.767578125	170.12030029296875	40.196678161621094	24.064224243164062	Filtered	Filtered	8.616196632385254
TYFPHFDLSHGSAQVK	_TYFPHFDLSHGSAQVK_.4	554.0570068359375	1175.01123046875	Filtered	19014.837890625	1698.70556640625	206.11895751953125	325.9792175292969	Filtered	Filtered	178.8924560546875
TYFPHFDLSHGSAQVK	_TYFPHFDLSHGSAQVK_.3	144.5802001953125	294.89599609375	Filtered	4605.85986328125	401.3892822265625	49.6317138671875	78.58908081054688	Filtered	Filtered	60.1014289855957
TYFPHFDLSHGSAQVK	_TYFPHFDLSHGSAQVK_.2	16.529884338378906	28.35485076904297	Filtered	807.4441528320312	53.295936584472656	5.342023849487305	5.7202019691467285	Filtered	Filtered	1.7206686735153198
KVADALTNAVAHVDDMPNALSALSDLHAHK	_KVADALTNAVAHVDDMPNALSALSDLHAHK_.4	11.772441864013672	9.85615348815918	1	683.7900390625	20.822546005249023	7.567567825317383	2.6284852027893066	Filtered	1	2.763359308242798
KVADALTNAVAHVDDMPNALSALSDLHAHK	_KVADALTNAVAHVDDMPNALSALSDLHAHK_.5	43.78304672241211	28.291275024414062	Filtered	2319.479248046875	124.01177978515625	35.38987350463867	4.347599983215332	Filtered	1.7454997301101685	8.918164253234863
KVADALTNAVAHVDDMPNALSALSDLHAHK	_KVADALTNAVAHVDDM[Oxidation (M)]PNALSALSDLHAHK_.5	46.387237548828125	27.29863929748535	Filtered	2304.406982421875	115.01048278808594	31.363460540771484	6.057772636413574	Filtered	1.453047275543213	6.08495569229126
KVADALTNAVAHVDDMPNALSALSDLHAHK	_KVADALTNAVAHVDDMPNALSALSDLHAHK_.6	11.400413513183594	4.180710315704346	Filtered	1021.5450439453125	37.65140151977539	13.258289337158203	1.0369764566421509	Filtered	Filtered	1
KVADALTNAVAHVDDMPNALSALSDLHAHK	_KVADALTNAVAHVDDM[Oxidation (M)]PNALSALSDLHAHK_.4	6.312951564788818	5.715072154998779	1	549.8518676757812	6.785961627960205	7.0760722160339355	Filtered	Filtered	Filtered	Filtered
KVADALTNAVAHVDDMPNALSALSDLHAHK	_KVADALTNAVAHVDDMPNALSALSDLHAHK_.3	1.6770350933074951	11.716496467590332	Filtered	36.746978759765625	Filtered	Filtered	Filtered	14.50784969329834	2.8619251251220703	2.250227212905884
KVADALTNAVAHVDDMPNALSALSDLHAHK	_KVADALTNAVAHVDDM[Oxidation (M)]PNALSALSDLHAHK_.6	14.743621826171875	Filtered	Filtered	1107.0068359375	28.776811599731445	3.68971586227417	Filtered	Filtered	Filtered	1.0262153148651123
LRVDPVNFK	_LRVDPVNFK_.2	36.854400634765625	189.9281005859375	Filtered	4408.943359375	289.3182373046875	38.03075408935547	24.436439514160156	Filtered	Filtered	12.70985221862793
MFLSFPTTK	_MFLSFPTTK_.2	1169.6888427734375	4840.00537109375	Filtered	34725.53125	4538.4931640625	1172.1072998046875	2437.3935546875	30.700693130493164	3.3239052295684814	1079.7896728515625
MFLSFPTTK	_M[Oxidation (M)]FLSFPTTK_.2	154.9124755859375	346.4628601074219	Filtered	8260.259765625	54.22159194946289	27.989328384399414	123.43204498291016	Filtered	Filtered	63.981624603271484
MFLSFPTTK	_MFLSFPTTK_.1	24.637781143188477	79.04092407226562	Filtered	3594.6689453125	136.58470153808594	32.797725677490234	31.20103645324707	Filtered	Filtered	17.19969940185547
MFLSFPTTK	_M[Oxidation (M)]FLSFPTTK_.1	Filtered	Filtered	Filtered	158.24658203125	Filtered	Filtered	Filtered	Filtered	Filtered	Filtered
VDPVNFK	_VDPVNFK_.2	351.7976379394531	2479.630615234375	Filtered	21677.509765625	2822.886474609375	539.58935546875	531.239501953125	Filtered	Filtered	238.2114715576172
VDPVNFK	_VDPVNFK_.1	8.483308792114258	40.076812744140625	Filtered	1042.13671875	82.30684661865234	10.12497615814209	14.163926124572754	Filtered	Filtered	Filtered
VADALTNAVAHVDDMPNALSALSDLHAHK	_VADALTNAVAHVDDM[Oxidation (M)]PNALSALSDLHAHK_.4	3.981771230697632	1.2742975950241089	1.458290457725525	726.491943359375	Filtered	1.023836374282837	1	1.5062403678894043	33.09273147583008	3.3881349563598633
VADALTNAVAHVDDMPNALSALSDLHAHK	_VADALTNAVAHVDDMPNALSALSDLHAHK_.3	1.2026859521865845	800.296142578125	1605.852294921875	1266.26123046875	289.6737976074219	82.45558166503906	Filtered	Filtered	821.8742065429688	919.7486572265625
VADALTNAVAHVDDMPNALSALSDLHAHK	_VADALTNAVAHVDDMPNALSALSDLHAHK_.4	22.602380752563477	1	1	1898.797119140625	81.13449096679688	8.122254371643066	Filtered	1.612669825553894	Filtered	3.5231525897979736
VADALTNAVAHVDDMPNALSALSDLHAHK	_VADALTNAVAHVDDMPNALSALSDLHAHK_.5	40.525543212890625	14.898491859436035	Filtered	2284.212158203125	78.03263092041016	24.05068016052246	Filtered	68.561767578125	30.949739456176758	Filtered
VADALTNAVAHVDDMPNALSALSDLHAHK	_VADALTNAVAHVDDM[Oxidation (M)]PNALSALSDLHAHK_.5	11.532228469848633	57.15781784057617	Filtered	945.7911376953125	Filtered	5.097110748291016	Filtered	Filtered	19.592693328857422	Filtered
VADALTNAVAHVDDMPNALSALSDLHAHK	_VADALTNAVAHVDDMPNALSALSDLHAHK_.6	1.9744000434875488	Filtered	Filtered	282.9284973144531	4.214282512664795	1.3503427505493164	Filtered	Filtered	Filtered	Filtered
VADALTNAVAHVDDMPNALSALSDLHAHK	_VADALTNAVAHVDDM[Oxidation (M)]PNALSALSDLHAHK_.3	6.761856555938721	Filtered	Filtered	51.706260681152344	Filtered	Filtered	2.9282665252685547	8.696165084838867	Filtered	Filtered
VADALTNAVAHVDDMPNALSALSDLHAHK	_VADALTNAVAHVDDM[Oxidation (M)]PNALSALSDLHAHK_.6	Filtered	Filtered	Filtered	53.56633377075195	Filtered	Filtered	Filtered	Filtered	Filtered	Filtered
FLASVSTVLTSK	_FLASVSTVLTSK_.2	48.165809631347656	98.54414367675781	Filtered	4966.2109375	227.842041015625	29.398893356323242	28.095510482788086	Filtered	Filtered	7.1970648765563965
FLASVSTVLTSK	_FLASVSTVLTSK_.3	Filtered	Filtered	Filtered	114.96440124511719	Filtered	Filtered	Filtered	Filtered	Filtered	Filtered
LLSHCLLVTLAAHLPAEFTPAVHASLDK	_LLSHC[Carbamidomethyl (C)]LLVTLAAHLPAEFTPAVHASLDK_.4	Filtered	Filtered	Filtered	102.79004669189453	5.7837233543396	Filtered	Filtered	Filtered	Filtered	Filtered
LLSHCLLVTLAAHLPAEFTPAVHASLDK	_LLSHC[Carbamidomethyl (C)]LLVTLAAHLPAEFTPAVHASLDK_.5	Filtered	Filtered	Filtered	76.73240661621094	1.7066060304641724	Filtered	Filtered	Filtered	Filtered	Filtered
LLSHCLLVTLAAHLPAEFTPAVHASLDK	_LLSHC[Carbamidomethyl (C)]LLVTLAAHLPAEFTPAVHASLDK_.3	Filtered	Filtered	Filtered	2.3369526863098145	Filtered	Filtered	Filtered	Filtered	Filtered	Filtered
VLSPADKTNVK	_[Acetyl (Protein N-term)]VLSPADKTNVK_.2	Filtered	Filtered	Filtered	4.735264778137207	Filtered	Filtered	Filtered	Filtered	Filtered	Filtered
VLSPADKTNVK	_VLSPADKTNVK_.2	Filtered	Filtered	Filtered	Filtered	Filtered	Filtered	1.4272328615188599	Filtered	Filtered	Filtered
VNVDEVGGEALGR	_VNVDEVGGEALGR_.2	519.2514038085938	1918.644775390625	6.301124572753906	16147.6806640625	2252.55517578125	425.4606018066406	758.72265625	7.532970905303955	Filtered	617.60546875
VNVDEVGGEALGR	_VNVDEVGGEALGR_.3	102.55522918701172	403.6611328125	Filtered	6824.4716796875	490.8838806152344	102.21338653564453	175.29298400878906	Filtered	Filtered	108.37764739990234
VVAGVANALAHK	_VVAGVANALAHK_.2	180.4348907470703	560.9644775390625	Filtered	6169.009765625	540.7235107421875	120.10276794433594	102.79106140136719	Filtered	Filtered	84.37752532958984
SAVTALWGK	_SAVTALWGK_.2	606.6062622070312	2844.437255859375	Filtered	23691.51171875	3429.49658203125	411.4998779296875	1784.6495361328125	30.43210792541504	Filtered	1166.8597412109375
SAVTALWGK	_SAVTALWGK_.1	Filtered	16.368066787719727	Filtered	504.5382995605469	Filtered	2.7035624980926514	9.633132934570312	Filtered	Filtered	10.769832611083984
EFTPPVQAAYQK	_EFTPPVQAAYQK_.2	73.46322631835938	553.58203125	Filtered	6774.49951171875	830.6009521484375	132.8096160888672	74.82866668701172	Filtered	Filtered	46.80961990356445
EFTPPVQAAYQK	_EFTPPVQAAYQK_.3	Filtered	39.657203674316406	Filtered	625.6896362304688	74.56697082519531	16.513715744018555	2.940920352935791	Filtered	Filtered	Filtered
VLGAFSDGLAHLDNLK	_VLGAFSDGLAHLDNLK_.3	70.4356460571289	319.0926818847656	Filtered	6110.388671875	620.84130859375	100.98379516601562	83.26615142822266	Filtered	Filtered	55.484188079833984
VLGAFSDGLAHLDNLK	_VLGAFSDGLAHLDNLK_.2	1.4701989889144897	27.525053024291992	Filtered	576.6143798828125	38.173587799072266	9.212040901184082	1.7203314304351807	Filtered	Filtered	1.8430391550064087
FFESFGDLSTPDAVMGNPK	_FFESFGDLSTPDAVMGNPK_.3	45.767417907714844	301.5148010253906	Filtered	2814.95458984375	271.1380920410156	49.11566162109375	30.628681182861328	Filtered	Filtered	25.650346755981445
FFESFGDLSTPDAVMGNPK	_FFESFGDLSTPDAVMGNPK_.2	23.944995880126953	144.18235778808594	Filtered	1602.2572021484375	136.0945587158203	29.42951202392578	20.06070327758789	Filtered	Filtered	15.783039093017578
FFESFGDLSTPDAVMGNPK	_FFESFGDLSTPDAVM[Oxidation (M)]GNPK_.3	14.778736114501953	35.3939208984375	Filtered	1529.91455078125	9.63431453704834	4.76245641708374	1.8423374891281128	Filtered	Filtered	6.51520299911499
FFESFGDLSTPDAVMGNPK	_FFESFGDLSTPDAVM[Oxidation (M)]GNPK_.2	8.457160949707031	24.180639266967773	Filtered	734.2587890625	6.538718223571777	1	Filtered	Filtered	Filtered	2.056220769882202
FFESFGDLSTPDAVMGNPK	_FFESFGDLSTPDAVMGNPK_.4	Filtered	Filtered	Filtered	23.177946090698242	Filtered	Filtered	Filtered	Filtered	Filtered	Filtered
FFESFGDLSTPDAVMGNPK	_FFESFGDLSTPDAVM[Oxidation (M)]GNPK_.4	Filtered	Filtered	Filtered	3.279344320297241	Filtered	Filtered	Filtered	Filtered	Filtered	Filtered
KVLGAFSDGLAHLDNLK	_KVLGAFSDGLAHLDNLK_.3	10.584318161010742	69.58003997802734	Filtered	924.7037963867188	84.8663558959961	17.395021438598633	9.154448509216309	Filtered	Filtered	35.43680191040039
KVLGAFSDGLAHLDNLK	_KVLGAFSDGLAHLDNLK_.4	20.927532196044922	140.56947326660156	Filtered	2441.495361328125	188.0619354248047	44.34125900268555	20.111886978149414	Filtered	Filtered	Filtered
KVLGAFSDGLAHLDNLK	_KVLGAFSDGLAHLDNLK_.2	Filtered	1.0468839406967163	Filtered	60.04264450073242	3.2538821697235107	Filtered	Filtered	Filtered	Filtered	Filtered
LHVDPENFR	_LHVDPENFR_.2	Filtered	Filtered	Filtered	287.02618408203125	6.025423526763916	3.024740695953369	Filtered	Filtered	Filtered	Filtered
VHLTPEEKSAVTALWGK	_VHLTPEEKSAVTALWGK_.4	605.3854370117188	2837.28662109375	Filtered	23723.888671875	3397.570068359375	411.0555725097656	1785.579833984375	Filtered	Filtered	1178.6517333984375
LLGNVLVCVLAHHFGK	_LLGNVLVC[Carbamidomethyl (C)]VLAHHFGK_.4	Filtered	Filtered	Filtered	838.4075317382812	43.50975036621094	5.065695762634277	Filtered	Filtered	Filtered	Filtered
LLGNVLVCVLAHHFGK	_LLGNVLVC[Carbamidomethyl (C)]VLAHHFGK_.3	Filtered	Filtered	Filtered	164.11314392089844	5.020254611968994	Filtered	Filtered	Filtered	Filtered	Filtered
LLGNVLVCVLAHHFGK	_LLGNVLVC[Carbamidomethyl (C)]VLAHHFGK_.2	Filtered	Filtered	Filtered	8.94401741027832	Filtered	Filtered	Filtered	Filtered	Filtered	Filtered
GTFATLSELHCDK	_GTFATLSELHC[Carbamidomethyl (C)]DK_.3	Filtered	Filtered	Filtered	362.1396789550781	Filtered	2.502917766571045	Filtered	Filtered	Filtered	Filtered
GTFATLSELHCDK	_GTFATLSELHC[Carbamidomethyl (C)]DK_.2	Filtered	Filtered	Filtered	141.8019561767578	Filtered	1	Filtered	Filtered	Filtered	Filtered
GTFATLSELHCDKLHVDPENFR	_GTFATLSELHC[Carbamidomethyl (C)]DKLHVDPENFR_.4	Filtered	Filtered	Filtered	295.03082275390625	Filtered	1.9019968509674072	Filtered	Filtered	Filtered	Filtered
GTFATLSELHCDKLHVDPENFR	_GTFATLSELHC[Carbamidomethyl (C)]DKLHVDPENFR_.3	Filtered	Filtered	Filtered	103.47612762451172	Filtered	Filtered	Filtered	Filtered	Filtered	Filtered
GTFATLSELHCDKLHVDPENFR	_GTFATLSELHC[Carbamidomethyl (C)]DKLHVDPENFR_.5	Filtered	Filtered	Filtered	50.906959533691406	Filtered	Filtered	Filtered	Filtered	Filtered	Filtered
VHLTPEEK	_VHLTPEEK_.2	Filtered	Filtered	Filtered	Filtered	Filtered	Filtered	42.94538879394531	Filtered	Filtered	Filtered
VHLTPEEK	_[Acetyl (Protein N-term)]VHLTPEEK_.2	Filtered	Filtered	Filtered	20.442424774169922	Filtered	Filtered	Filtered	Filtered	Filtered	Filtered
VHLTPEEK	_VHLTPEEK_.1	Filtered	Filtered	Filtered	Filtered	Filtered	Filtered	1	Filtered	Filtered	Filtered
VVAGVANALAHKYH	_VVAGVANALAHKYH_.3	Filtered	13.14832878112793	Filtered	Filtered	Filtered	Filtered	Filtered	Filtered	Filtered	Filtered
TLLDIDNTR	_TLLDIDNTR_.2	7906.1455078125	5592.80859375	10724.087890625	2057.6240234375	2682.130126953125	1148.4434814453125	11122.7734375	10286.9140625	8387.779296875	7104.1982421875
MTLDDFR	_MTLDDFR_.2	6276.91650390625	3126.350341796875	4979.70263671875	1282.6065673828125	1618.71484375	731.4970703125	6348.259765625	8314.046875	4843.4521484375	3606.83251953125
MTLDDFR	_M[Oxidation (M)]TLDDFR_.2	125.92422485351562	220.85374450683594	259.73004150390625	95.14735412597656	27.381160736083984	29.24997329711914	247.61766052246094	251.90354919433594	184.18235778808594	193.0303955078125
QGVDADINGLR	_QGVDADINGLR_.2	4167.015625	2197.733154296875	2781.643310546875	1469.2396240234375	1642.62890625	619.3414306640625	4074.044189453125	4102.736328125	3039.708740234375	2742.662841796875
QEYEQLIAK	_QEYEQLIAK_.2	1561.127685546875	838.8226318359375	1730.50439453125	511.2290344238281	577.1776123046875	196.46141052246094	1714.0709228515625	2031.9635009765625	1130.1312255859375	1029.119873046875
GGGGSFGYSYGGGSGGGFSASSLGGGFGGGSR	_GGGGSFGYSYGGGSGGGFSASSLGGGFGGGSR_.3	1060.983154296875	798.1956787109375	1676.118896484375	446.2638244628906	559.8320922851562	179.70509338378906	1391.7672119140625	1419.6746826171875	1626.6553955078125	1357.5362548828125
HGVQELEIELQSQLSK	_HGVQELEIELQSQLSK_.3	992.005126953125	435.2460632324219	451.27960205078125	357.0850524902344	381.71258544921875	107.59612274169922	1346.6865234375	1058.3477783203125	1015.3399658203125	865.56005859375
HGVQELEIELQSQLSK	_HGVQELEIELQSQLSK_.2	52.26641845703125	14.118399620056152	3.738887071609497	10.159761428833008	14.840814590454102	11.240069389343262	78.75923919677734	49.23773193359375	23.76618194580078	45.497230529785156
QVLDNLTMEK	_QVLDNLTMEK_.2	936.7561645507812	456.7333068847656	536.005126953125	286.3789978027344	314.9534606933594	92.4214096069336	719.1049194335938	678.4693603515625	514.412841796875	489.02996826171875
QVLDNLTMEK	_QVLDNLTM[Oxidation (M)]EK_.2	161.89962768554688	255.31137084960938	231.52452087402344	94.6103744506836	45.7701301574707	14.810760498046875	154.16224670410156	177.06163024902344	113.1854248046875	130.1249542236328
QFSSSYLSR	_QFSSSYLSR_.2	468.12115478515625	297.13092041015625	400.4574890136719	123.76525115966797	71.81766510009766	93.29084014892578	602.8967895507812	780.9088745117188	398.90966796875	399.6174011230469
NYSPYYNTIDDLKDQIVDLTVGNNK	_NYSPYYNTIDDLKDQIVDLTVGNNK_.4	66.03597259521484	60.69413375854492	38.66875076293945	37.986671447753906	15.691864967346191	6.803650856018066	30.683992385864258	27.34893226623535	56.750247955322266	26.206838607788086
NYSPYYNTIDDLKDQIVDLTVGNNK	_NYSPYYNTIDDLKDQIVDLTVGNNK_.3	115.05414581298828	73.7440185546875	26.594152450561523	38.0722770690918	32.24347686767578	Filtered	53.12032699584961	34.5042610168457	65.58458709716797	28.175350189208984
IKFEMEQNLR	_IKFEMEQNLR_.3	1584.5526123046875	931.6876220703125	971.9922485351562	430.030029296875	619.1813354492188	212.65982055664062	1740.256591796875	1507.524169921875	1135.79638671875	1119.9561767578125
IKFEMEQNLR	_IKFEMEQNLR_.2	854.7442016601562	264.1488342285156	351.0636901855469	168.8773193359375	169.21873474121094	100.32476043701172	619.12353515625	617.91650390625	208.1671905517578	404.8782958984375
IKFEMEQNLR	_IKFEM[Oxidation (M)]EQNLR_.3	Filtered	Filtered	26.963102340698242	91.0036849975586	11.733553886413574	Filtered	51.25629806518555	Filtered	45.9714469909668	59.031490325927734
IKFEMEQNLR	_IKFEM[Oxidation (M)]EQNLR_.2	16.88255500793457	Filtered	Filtered	Filtered	Filtered	Filtered	11.28731632232666	16.936382293701172	Filtered	2.317026376724243
NHKEEMSQLTGQNSGDVNVEINVAPGK	_NHKEEMSQLTGQNSGDVNVEINVAPGK_.4	137.1885986328125	6.717906951904297	116.28921508789062	63.194278717041016	97.01579284667969	13.22407341003418	103.46281433105469	108.35325622558594	46.10826110839844	75.8650131225586
NHKEEMSQLTGQNSGDVNVEINVAPGK	_NHKEEM[Oxidation (M)]SQLTGQNSGDVNVEINVAPGK_.4	19.564189910888672	14.67105770111084	3.5323596000671387	Filtered	2.713242292404175	Filtered	Filtered	10.218852996826172	3.850778102874756	6.839066982269287
GGSGGSHGGGSGFGGESGGSYGGGEEASGSGGGYGGGSGK	_GGSGGSHGGGSGFGGESGGSYGGGEEASGSGGGYGGGSGK_.3	63.458099365234375	23.468873977661133	8.193269729614258	17.966766357421875	19.08318519592285	13.108808517456055	13.803112983703613	Filtered	11.10080337524414	5.352205753326416
GGSGGSHGGGSGFGGESGGSYGGGEEASGSGGGYGGGSGK	_GGSGGSHGGGSGFGGESGGSYGGGEEASGSGGGYGGGSGK_.4	25.935941696166992	6.260870933532715	5.040805339813232	Filtered	Filtered	1.9432486295700073	10.435001373291016	3.341099500656128	4.791486740112305	Filtered
HGVQELEIELQSQLSKK	_HGVQELEIELQSQLSKK_.3	24.696731567382812	3.2419309616088867	Filtered	Filtered	Filtered	2.881138563156128	22.048250198364258	9.277894973754883	9.256465911865234	6.160417556762695
FEMEQNLR	_FEMEQNLR_.2	275.42218017578125	80.37711334228516	135.85292053222656	80.93528747558594	144.50518798828125	33.41747283935547	356.0057373046875	464.3192443847656	156.4767303466797	227.0136260986328
FEMEQNLR	_FEM[Oxidation (M)]EQNLR_.2	6.9541425704956055	6.676276206970215	Filtered	Filtered	Filtered	Filtered	Filtered	Filtered	18.286273956298828	Filtered
TLNDMRQEYEQLIAK	_TLNDMRQEYEQLIAK_.3	137.18016052246094	63.782344818115234	66.9664077758789	37.664493560791016	25.450754165649414	Filtered	128.00515747070312	36.35354232788086	161.81703186035156	63.25348663330078
TLNDMRQEYEQLIAK	_TLNDMRQEYEQLIAK_.2	10.604082107543945	1.9892091751098633	3.4431002140045166	Filtered	1.7250815629959106	1.922154426574707	12.462081909179688	7.625751972198486	Filtered	3.105301856994629
TLNDMRQEYEQLIAK	_TLNDM[Oxidation (M)]RQEYEQLIAK_.3	Filtered	Filtered	17.023420333862305	Filtered	Filtered	Filtered	17.95911407470703	Filtered	7.756208419799805	14.157286643981934
VQALEEANNDLENK	_VQALEEANNDLENK_.2	70.1320571899414	30.18951416015625	Filtered	41.541648864746094	22.114665985107422	5.095094680786133	3.8911149501800537	2.4173715114593506	4.270339488983154	Filtered
VQALEEANNDLENK	_VQALEEANNDLENK_.3	34.45814895629883	16.436805725097656	Filtered	Filtered	Filtered	Filtered	Filtered	Filtered	Filtered	Filtered
IQDWYDKK	_IQDWYDKK_.2	13.53648853302002	Filtered	14.769848823547363	Filtered	Filtered	Filtered	4.692022800445557	Filtered	3.0964627265930176	2.6327309608459473
SGGGGGGGLGSGGSIR	_SGGGGGGGLGSGGSIR_.2	4.367208003997803	Filtered	Filtered	Filtered	Filtered	Filtered	762.1226196289062	888.1310424804688	Filtered	852.8419189453125
SGGGGGGGLGSGGSIR	_SGGGGGGGLGSGGSIR_.3	Filtered	Filtered	Filtered	Filtered	Filtered	Filtered	45.52930450439453	201.4710235595703	Filtered	18.344444274902344
IQDWYDK	_IQDWYDK_.2	21.516376495361328	15.740952491760254	Filtered	Filtered	Filtered	Filtered	30.18611717224121	Filtered	Filtered	Filtered
STMQELNSR	_STMQELNSR_.2	Filtered	Filtered	Filtered	Filtered	Filtered	Filtered	794.8612060546875	1035.0596923828125	3.6769375801086426	893.2334594726562
STMQELNSR	_STMQELNSR_.1	Filtered	Filtered	Filtered	Filtered	Filtered	Filtered	Filtered	1.1822035312652588	Filtered	6.637178897857666
STMQELNSR	_STM[Oxidation (M)]QELNSR_.2	Filtered	Filtered	Filtered	Filtered	Filtered	Filtered	Filtered	Filtered	Filtered	538.5107421875
FSSSSGYGGGSSR	_FSSSSGYGGGSSR_.2	Filtered	Filtered	Filtered	Filtered	Filtered	Filtered	366.5565490722656	545.3323364257812	Filtered	Filtered
FSSSSGYGGGSSR	_FSSSSGYGGGSSR_.3	Filtered	Filtered	Filtered	Filtered	Filtered	Filtered	12.947855949401855	17.56669044494629	Filtered	Filtered
GGSGGSYGGGGSGGGYGGGSGSR	_GGSGGSYGGGGSGGGYGGGSGSR_.3	Filtered	Filtered	Filtered	Filtered	Filtered	Filtered	142.00254821777344	168.7081756591797	Filtered	Filtered
GGSGGSYGGGGSGGGYGGGSGSR	_GGSGGSYGGGGSGGGYGGGSGSR_.2	Filtered	Filtered	Filtered	Filtered	Filtered	Filtered	34.364322662353516	39.23491287231445	Filtered	Filtered
LASYLDKVQALEEANNDLENK	_LASYLDKVQALEEANNDLENK_.3	5.615440845489502	1.7364531755447388	Filtered	Filtered	Filtered	Filtered	Filtered	Filtered	4.133711338043213	Filtered
SDLEMQYETLQEELMALKK	_SDLEMQYETLQEELMALKK_.3	11.756503105163574	1.3402875661849976	Filtered	1	1.8814133405685425	Filtered	Filtered	Filtered	Filtered	Filtered
DIENQYETQITQIEHEVSSSGQEVQSSAK	_DIENQYETQITQIEHEVSSSGQEVQSSAK_.3	7.646057605743408	Filtered	Filtered	Filtered	Filtered	Filtered	Filtered	Filtered	Filtered	Filtered
DNAELENLIR	_DNAELENLIR_.2	Filtered	Filtered	Filtered	Filtered	Filtered	1.971463680267334	Filtered	Filtered	Filtered	223.28045654296875
TVNALEIELQAQHNLR	_TVNALEIELQAQHNLR_.3	Filtered	Filtered	Filtered	Filtered	Filtered	Filtered	1.6694674491882324	Filtered	Filtered	15.614103317260742
ETMQFLNDR	_ETMQFLNDR_.2	Filtered	Filtered	Filtered	Filtered	Filtered	Filtered	Filtered	Filtered	Filtered	29.214265823364258
SNHEQEVNTLR	_SNHEQEVNTLR_.3	Filtered	Filtered	Filtered	5.100916385650635	Filtered	Filtered	Filtered	Filtered	Filtered	Filtered
QLVESDINSLR	_QLVESDINSLR_.2	Filtered	Filtered	Filtered	Filtered	Filtered	Filtered	3.6374518871307373	Filtered	Filtered	Filtered
IEISELNR	_IEISELNR_.2	4888.5556640625	4860.5283203125	10192.859375	5050.5185546875	3073.82763671875	3904.7919921875	12980.0615234375	13861.8369140625	13623.6650390625	6531.47314453125
FLEQQNQVLQTK	_FLEQQNQVLQTK_.2	2608.3623046875	1689.8634033203125	3292.511962890625	1029.92236328125	1218.8438720703125	1073.4764404296875	4447.5830078125	3910.612060546875	3664.053955078125	2069.305908203125
FLEQQNQVLQTK	_FLEQQNQVLQTK_.3	1377.0477294921875	1063.780517578125	2232.68359375	575.1099243164062	774.1477661132812	741.5159301757812	3582.042724609375	2759.826416015625	3010.845458984375	1689.842529296875
SLVGLGGTK	_SLVGLGGTK_.2	420.8197021484375	582.6006469726562	2155.66650390625	405.0783996582031	665.4102172851562	246.72117614746094	2170.84521484375	3055.408203125	1521.1988525390625	1018.2885131835938
SLVGLGGTK	_SLVGLGGTK_.1	4.327723026275635	2.816782236099243	62.9443359375	1.4084346294403076	Filtered	2.0612640380859375	27.05815315246582	36.45290756225586	6.691838264465332	7.807953834533691
VDPEIQNVK	_VDPEIQNVK_.2	442.44232177734375	606.7730102539062	1425.812744140625	437.4062194824219	674.84619140625	299.4967956542969	1626.428955078125	2930.857421875	1243.9659423828125	668.893798828125
YLDGLTAER	_YLDGLTAER_.2	271.99090576171875	251.21604919433594	559.5587158203125	231.75982666015625	438.8851013183594	113.73963165283203	464.2221984863281	1481.697021484375	379.42962646484375	243.8236541748047
YEELQVTVGR	_YEELQVTVGR_.2	122.82916259765625	159.44102478027344	450.8288879394531	117.54632568359375	182.61807250976562	51.377471923828125	334.6540222167969	561.1544189453125	312.6767883300781	185.2413787841797
NVQDAIADAEQR	_NVQDAIADAEQR_.2	49.22144317626953	54.58980941772461	169.43994140625	31.121417999267578	50.99949645996094	26.356473922729492	161.08836364746094	209.0974578857422	129.3840789794922	77.47149658203125
NVQDAIADAEQR	_NVQDAIADAEQR_.3	44.77779006958008	59.35451126098633	112.78823852539062	38.624210357666016	Filtered	21.940458297729492	167.1529541015625	202.59463500976562	68.1981201171875	71.7161636352539
TAAENDFVTLKK	_TAAENDFVTLKK_.3	39.31220626831055	55.78932189941406	196.1200408935547	Filtered	82.5190658569336	22.130373001098633	246.45053100585938	419.59234619140625	172.96742248535156	46.13382339477539
TAAENDFVTLKK	_TAAENDFVTLKK_.2	5.435112953186035	6.142264366149902	29.290529251098633	Filtered	Filtered	2.219581127166748	20.768842697143555	42.39073944091797	8.760950088500977	2.0187370777130127
DYQELMNVK	_DYQELMNVK_.2	37.41237258911133	43.376922607421875	194.65701293945312	38.44587326049805	71.82304382324219	21.17276382446289	93.64546203613281	302.61529541015625	98.5331802368164	54.67863845825195
DYQELMNVK	_DYQELM[Oxidation (M)]NVK_.2	Filtered	Filtered	6.765566825866699	151.74960327148438	Filtered	56.20224380493164	70.99812316894531	13.489836692810059	6.662105560302734	Filtered
DVDNAYMIK	_DVDNAYMIK_.2	22.557607650756836	69.642822265625	194.6207733154297	23.586952209472656	19.06971549987793	15.197711944580078	234.7058868408203	244.88218688964844	118.25463104248047	88.68586730957031
DVDNAYMIK	_DVDNAYM[Oxidation (M)]IK_.2	Filtered	12.417314529418945	Filtered	Filtered	Filtered	Filtered	51.221858978271484	150.9817657470703	10.834436416625977	3.723184108734131
VDLLNQEIEFLK	_VDLLNQEIEFLK_.2	52.32820510864258	78.02901458740234	168.24534606933594	49.59357833862305	83.0003662109375	17.371675491333008	90.48741149902344	130.29757690429688	86.6330795288086	24.234840393066406
VDLLNQEIEFLK	_VDLLNQEIEFLK_.3	2.690342903137207	Filtered	3.594761848449707	1	Filtered	Filtered	5.632906436920166	6.4871673583984375	3.724604845046997	Filtered
STSSFSCLSR	_STSSFSC[Carbamidomethyl (C)]LSR_.2	Filtered	13.706703186035156	8.262701988220215	8.40709114074707	Filtered	14.577596664428711	70.18828582763672	312.2832336425781	195.33737182617188	17.30729103088379
SISISVAGGGGGFGAAGGFGGR	_SISISVAGGGGGFGAAGGFGGR_.2	11.529396057128906	11.038204193115234	15.560091018676758	Filtered	Filtered	7.599841594696045	63.462005615234375	157.55894470214844	26.62666130065918	30.777372360229492
GFSSGSAVVSGGSR	_GFSSGSAVVSGGSR_.2	150.7095947265625	264.9830017089844	419.95794677734375	146.01409912109375	202.69480895996094	132.9536895751953	471.3523254394531	950.8339233398438	331.4781188964844	213.6412353515625
GFSSGSAVVSGGSR	_GFSSGSAVVSGGSR_.3	Filtered	Filtered	Filtered	Filtered	Filtered	Filtered	Filtered	38.680641174316406	Filtered	Filtered
TAAENDFVTLK	_TAAENDFVTLK_.2	63.35163879394531	80.7606430053711	367.5609130859375	46.36761474609375	113.47596740722656	32.77653884887695	369.59320068359375	668.3889770507812	232.0936737060547	160.1304473876953
TAAENDFVTLK	_TAAENDFVTLK_.3	Filtered	1	Filtered	59.72632598876953	Filtered	Filtered	Filtered	Filtered	Filtered	Filtered
HGGGGGGFGGGGFGSR	_HGGGGGGFGGGGFGSR_.3	5.057711601257324	22.53184700012207	287.1350402832031	Filtered	Filtered	24.28287696838379	259.5010986328125	465.60614013671875	238.9911346435547	122.76607513427734
HGGGGGGFGGGGFGSR	_HGGGGGGFGGGGFGSR_.2	Filtered	Filtered	50.38909912109375	Filtered	Filtered	Filtered	21.836284637451172	68.0838623046875	31.76212501525879	30.520902633666992
LNDLEEALQQAK	_LNDLEEALQQAK_.2	18.036985397338867	25.434860229492188	50.6834602355957	8.705953598022461	21.29324722290039	11.914138793945312	25.069629669189453	93.67906951904297	25.613466262817383	3.2231578826904297
LNDLEEALQQAK	_LNDLEEALQQAK_.3	Filtered	Filtered	Filtered	Filtered	Filtered	Filtered	Filtered	13.478902816772461	2.97883939743042	Filtered
TSQNSELNNMQDLVEDYKK	_TSQNSELNNMQDLVEDYKK_.3	19.19327163696289	24.87346649169922	45.897281646728516	9.787823677062988	16.136974334716797	4.713521480560303	44.10037612915039	52.907188415527344	31.03473663330078	13.87586498260498
GGSGGGGSISGGGYGSGGGSGGR	_GGSGGGGSISGGGYGSGGGSGGR_.3	Filtered	Filtered	Filtered	Filtered	Filtered	Filtered	10.7621488571167	12.552721977233887	1	5.162692546844482
GGSGGGGSISGGGYGSGGGSGGR	_GGSGGGGSISGGGYGSGGGSGGR_.2	Filtered	Filtered	Filtered	Filtered	Filtered	Filtered	9.566622734069824	16.218181610107422	Filtered	5.895712375640869
MSGDLSSNVTVSVTSSTISSNVASK	_MSGDLSSNVTVSVTSSTISSNVASK_.3	Filtered	Filtered	1.1966081857681274	Filtered	Filtered	Filtered	3.0487325191497803	11.668819427490234	4.854542255401611	1
MSGDLSSNVTVSVTSSTISSNVASK	_M[Oxidation (M)]SGDLSSNVTVSVTSSTISSNVASK_.3	Filtered	Filtered	3.8418996334075928	Filtered	Filtered	Filtered	8.535208702087402	22.691219329833984	1	Filtered
GGGFGGGSGFGGGSGFGGGSGFSGGGFGGGGFGGGR	_GGGFGGGSGFGGGSGFGGGSGFSGGGFGGGGFGGGR_.3	Filtered	Filtered	Filtered	Filtered	4.225024700164795	Filtered	12.721622467041016	16.358797073364258	1.47339928150177	Filtered
SKEEAEALYHSK	_SKEEAEALYHSK_.3	Filtered	Filtered	Filtered	Filtered	Filtered	Filtered	26.129663467407227	49.46809005737305	Filtered	Filtered
SKEEAEALYHSK	_SKEEAEALYHSK_.2	Filtered	Filtered	Filtered	Filtered	Filtered	Filtered	1.7095751762390137	3.832531690597534	Filtered	Filtered
LQGEIAHVK	_LQGEIAHVK_.2	Filtered	Filtered	Filtered	Filtered	Filtered	Filtered	28.35799789428711	45.66126251220703	Filtered	Filtered
GSSSGGGYSSGSSSYGSGGR	_GSSSGGGYSSGSSSYGSGGR_.2	Filtered	Filtered	Filtered	Filtered	Filtered	Filtered	8.12003231048584	18.001611709594727	Filtered	Filtered
GSSSGGGYSSGSSSYGSGGR	_GSSSGGGYSSGSSSYGSGGR_.3	Filtered	Filtered	Filtered	Filtered	Filtered	Filtered	2.308062791824341	7.684266090393066	Filtered	Filtered
VLYDAEISQIHQSVTDTNVILSMDNSR	_VLYDAEISQIHQSVTDTNVILSMDNSR_.4	1.5669653415679932	3.140556573867798	Filtered	Filtered	Filtered	1	1	2.1290555000305176	Filtered	Filtered
SCQISCK	_[Acetyl (Protein N-term)]SC[Carbamidomethyl (C)]QISC[Carbamidomethyl (C)]K_.2	Filtered	Filtered	Filtered	Filtered	Filtered	Filtered	1	4.544824123382568	Filtered	Filtered
AAFGGSGGRGSSSGGGYSSGSSSYGSGGR	_AAFGGSGGRGSSSGGGYSSGSSSYGSGGR_.3	Filtered	Filtered	Filtered	Filtered	Filtered	Filtered	1.253044605255127	Filtered	Filtered	Filtered
LGLDIEIATYR	_LGLDIEIATYR_.2	182.3282470703125	55.600860595703125	59.79049301147461	370.1258850097656	250.7344970703125	5.555185794830322	373.1494140625	403.2987365722656	237.16705322265625	225.1859588623047
LGLDIEIATYR	_LGLDIEIATYR_.3	Filtered	Filtered	Filtered	12.68720817565918	Filtered	Filtered	Filtered	Filtered	Filtered	Filtered
AQYDDIVTR	_AQYDDIVTR_.2	Filtered	Filtered	Filtered	Filtered	Filtered	Filtered	10.972618103027344	Filtered	Filtered	34.25960922241211
LAELEGALQK	_LAELEGALQK_.2	Filtered	Filtered	Filtered	Filtered	Filtered	Filtered	13.852689743041992	Filtered	Filtered	12.506746292114258
FAAFIDK	_FAAFIDK_.2	Filtered	Filtered	Filtered	Filtered	Filtered	Filtered	26.197607040405273	Filtered	Filtered	23.312631607055664
LQFYQNR	_LQFYQNR_.2	2.7526607513427734	Filtered	Filtered	Filtered	Filtered	Filtered	Filtered	Filtered	Filtered	Filtered
TKEEINELNR	_TKEEINELNR_.3	Filtered	Filtered	Filtered	Filtered	10.777475357055664	Filtered	Filtered	Filtered	Filtered	Filtered
MDQTLAVYQQILTSMPSR	_MDQTLAVYQQILTSMPSR_.3	Filtered	10.715106010437012	Filtered	Filtered	Filtered	Filtered	Filtered	Filtered	Filtered	Filtered
STDYGIFQINSR	_STDYGIFQINSR_.2	10358.365234375	29182.423828125	65467.25	9094.248046875	14519.9208984375	672.9988403320312	2153.509765625	830.3762817382812	608.2588500976562	250.65016174316406
STDYGIFQINSR	_STDYGIFQINSR_.3	5215.93408203125	15390.2529296875	47398.953125	3876.705078125	6958.095703125	153.03245544433594	524.0279541015625	193.31741333007812	162.0647735595703	49.248836517333984
QYVQGCGV	_QYVQGC[Carbamidomethyl (C)]GV_.1	404.9554138183594	197.5716094970703	2929.924072265625	326.8009033203125	43.355430603027344	17.343944549560547	58.024600982666016	42.78431701660156	4.530110836029053	Filtered
QYVQGCGV	_QYVQGC[Carbamidomethyl (C)]GV_.2	591.5982666015625	440.0235595703125	2147.277587890625	379.28173828125	43.62630844116211	32.746192932128906	56.13414001464844	53.97126770019531	11.815743446350098	Filtered
WESGYNTR	_WESGYNTR_.2	43.067771911621094	139.7804718017578	423.0265808105469	20.815959930419922	39.46906661987305	Filtered	221.92919921875	141.9963836669922	Filtered	20.50666618347168
LGMDGYR	_LGMDGYR_.2	21724.865234375	65199.8203125	58790.67578125	19377.224609375	30013.03515625	1086.7423095703125	1474.7630615234375	991.3839721679688	476.97027587890625	156.41903686523438
LGMDGYR	_LGM[Oxidation (M)]DGYR_.2	10.891108512878418	18.20894432067871	38.854881286621094	11.003345489501953	Filtered	Filtered	Filtered	Filtered	Filtered	Filtered
GISLANWMCLAK	_GISLANWMC[Carbamidomethyl (C)]LAK_.2	433.04052734375	1342.3262939453125	9035.9775390625	731.6553344726562	83.04246520996094	58.982810974121094	227.58811950683594	179.09645080566406	80.21932983398438	Filtered
GISLANWMCLAK	_GISLANWMC[Carbamidomethyl (C)]LAK_.3	15.805570602416992	51.90861892700195	357.6223449707031	21.043224334716797	Filtered	Filtered	1.4583207368850708	1.5945461988449097	Filtered	Filtered
GISLANWMCLAK	_GISLANWM[Oxidation (M)]C[Carbamidomethyl (C)]LAK_.2	16.605175018310547	42.000667572021484	639.5504150390625	51.1536979675293	Filtered	Filtered	7.171337604522705	Filtered	Filtered	Filtered
RLGMDGYR	_RLGMDGYR_.2	Filtered	104.52552795410156	1101.56298828125	Filtered	Filtered	Filtered	2.8220105171203613	Filtered	Filtered	Filtered
TPGAVNACHLSCSALLQDNIADAVACAK	_TPGAVNAC[Carbamidomethyl (C)]HLSC[Carbamidomethyl (C)]SALLQDNIADAVAC[Carbamidomethyl (C)]AK_.3	Filtered	Filtered	63.59762954711914	Filtered	Filtered	Filtered	Filtered	18.766849517822266	Filtered	Filtered
TPGAVNACHLSCSALLQDNIADAVACAK	_TPGAVNAC[Carbamidomethyl (C)]HLSC[Carbamidomethyl (C)]SALLQDNIADAVAC[Carbamidomethyl (C)]AK_.4	Filtered	Filtered	44.927616119384766	Filtered	Filtered	Filtered	Filtered	8.856508255004883	Filtered	Filtered
HGATVLTALGGILK	_HGATVLTALGGILK_.3	1036.767578125	4639.0537109375	1116.2734375	266.8157958984375	77.69005584716797	Filtered	Filtered	Filtered	Filtered	12.14089298248291
HGATVLTALGGILK	_HGATVLTALGGILK_.2	122.2859115600586	500.8080749511719	126.41751861572266	18.422969818115234	1	Filtered	Filtered	Filtered	Filtered	Filtered
VEADIPGHGQEVLIR	_VEADIPGHGQEVLIR_.3	987.575927734375	3685.099853515625	164.83950805664062	311.3164978027344	36.0523681640625	Filtered	Filtered	Filtered	Filtered	Filtered
VEADIPGHGQEVLIR	_VEADIPGHGQEVLIR_.2	168.84609985351562	552.8410034179688	25.82672691345215	39.5339241027832	Filtered	Filtered	Filtered	Filtered	Filtered	Filtered
HPGDFGADAQGAMNK	_HPGDFGADAQGAMNK_.3	384.1700744628906	1976.7049560546875	62.98284912109375	128.36346435546875	Filtered	Filtered	Filtered	Filtered	Filtered	Filtered
HPGDFGADAQGAMNK	_HPGDFGADAQGAM[Oxidation (M)]NK_.3	51.30387496948242	321.09332275390625	Filtered	Filtered	Filtered	Filtered	Filtered	Filtered	Filtered	Filtered
HPGDFGADAQGAMNK	_HPGDFGADAQGAMNK_.2	4.115723609924316	18.267499923706055	Filtered	Filtered	Filtered	Filtered	Filtered	Filtered	Filtered	Filtered
GHPETLEKFDK	_GHPETLEKFDK_.3	Filtered	9.440239906311035	5.827049255371094	Filtered	Filtered	Filtered	Filtered	Filtered	Filtered	Filtered
YLEFISECIIQVLQSK	_YLEFISEC[Carbamidomethyl (C)]IIQVLQSK_.2	Filtered	7.5807390213012695	Filtered	Filtered	Filtered	Filtered	Filtered	1	Filtered	Filtered
GLSDGEWQLVLNVWGK	_GLSDGEWQLVLNVWGK_.3	Filtered	9.21108627319336	Filtered	Filtered	Filtered	Filtered	Filtered	Filtered	Filtered	Filtered
NVAVDELSR	_NVAVDELSR_.2	Filtered	Filtered	Filtered	Filtered	Filtered	38.41982650756836	27.476659774780273	226.41770935058594	Filtered	26.57467269897461
VLIVYAHQEPK	_VLIVYAHQEPK_.3	Filtered	Filtered	Filtered	Filtered	Filtered	13.955388069152832	4.1180219650268555	50.637168884277344	Filtered	Filtered
VLAPQISFAPEIASEEER	_VLAPQISFAPEIASEEER_.3	Filtered	Filtered	Filtered	Filtered	Filtered	1	Filtered	4.407687664031982	Filtered	Filtered
SLASDITDEQKK	_SLASDITDEQKK_.3	Filtered	Filtered	Filtered	Filtered	Filtered	5.565145015716553	Filtered	Filtered	Filtered	Filtered
SLASDITDEQKK	_SLASDITDEQKK_.2	Filtered	Filtered	Filtered	Filtered	Filtered	1	Filtered	Filtered	Filtered	Filtered
SLASDITDEQK	_SLASDITDEQK_.2	Filtered	Filtered	Filtered	Filtered	Filtered	Filtered	Filtered	3.821084976196289	Filtered	Filtered
ALINSPEGAVGR	_ALINSPEGAVGR_.2	Filtered	Filtered	50.3184700012207	Filtered	Filtered	3.3191628456115723	4.28732442855835	15.995099067687988	28.53228759765625	28.396690368652344
AFQPLVK	_AFQPLVK_.2	Filtered	Filtered	Filtered	Filtered	Filtered	9.15116024017334	23.38095474243164	43.90485763549805	54.567298889160156	Filtered
GFGDLAVLK	_GFGDLAVLK_.2	1.242353081703186	Filtered	Filtered	Filtered	Filtered	1	Filtered	Filtered	Filtered	Filtered
ISNFLLEK	_ISNFLLEK_.2	Filtered	4.08518123626709	Filtered	Filtered	Filtered	Filtered	Filtered	Filtered	Filtered	Filtered
DIILQSNPLLEAFGNAK	_DIILQSNPLLEAFGNAK_.2	Filtered	Filtered	Filtered	Filtered	Filtered	1.1529548168182373	Filtered	Filtered	Filtered	Filtered
FEDGGYVVCNTR	_FEDGGYVVC[Carbamidomethyl (C)]NTR_.2	Filtered	Filtered	Filtered	Filtered	Filtered	11.350275039672852	7.0984930992126465	94.73735809326172	23.073083877563477	5.8874311447143555
QNGSWGPEER	_QNGSWGPEER_.2	Filtered	Filtered	Filtered	Filtered	Filtered	Filtered	Filtered	1.3570077419281006	Filtered	1.176160216331482
FDENAVVR	_FDENAVVR_.2	Filtered	Filtered	Filtered	Filtered	Filtered	1	Filtered	Filtered	Filtered	Filtered
WTLTAPPGYR	_WTLTAPPGYR_.2	585.900390625	66.52992248535156	1108.5587158203125	107.64962005615234	324.8509826660156	2109.4931640625	6424.470703125	31465.587890625	8105.6767578125	13265.3193359375
WPEPVFGR	_WPEPVFGR_.2	1457.7496337890625	72.87201690673828	2355.388671875	288.3179931640625	527.9596557617188	3798.295166015625	14194.330078125	32388.599609375	14348.939453125	21878.6953125
WPEPVFGR	_WPEPVFGR_.1	Filtered	Filtered	Filtered	Filtered	Filtered	12.682907104492188	64.65620422363281	340.374267578125	16.818933486938477	122.92208099365234
LASPGFPGEYANDQER	_LASPGFPGEYANDQER_.2	223.61647033691406	Filtered	126.8132095336914	8.042619705200195	47.7515869140625	545.3572387695312	1267.984375	4950.345703125	1738.4659423828125	2123.789306640625
LASPGFPGEYANDQER	_LASPGFPGEYANDQER_.3	69.7612075805664	Filtered	41.79709243774414	Filtered	Filtered	222.35116577148438	545.4660034179688	2058.650634765625	903.010498046875	899.6412353515625
RWTLTAPPGYR	_RWTLTAPPGYR_.3	147.7267608642578	Filtered	56.3020133972168	Filtered	Filtered	173.06759643554688	740.0892333984375	3354.46142578125	1135.7379150390625	1390.43017578125
RWTLTAPPGYR	_RWTLTAPPGYR_.2	Filtered	Filtered	Filtered	Filtered	Filtered	9.53810977935791	7.193089962005615	198.5091094970703	Filtered	16.983978271484375
APGKDTFYSLGSSLDITFR	_APGKDTFYSLGSSLDITFR_.3	48.24460220336914	Filtered	12.965156555175781	7.612308979034424	26.49993324279785	107.91118621826172	361.1868591308594	1144.240478515625	333.05670166015625	804.314697265625
APGKDTFYSLGSSLDITFR	_APGKDTFYSLGSSLDITFR_.4	Filtered	Filtered	Filtered	Filtered	Filtered	Filtered	24.274736404418945	68.21331787109375	14.706779479980469	46.8453483581543
APGKDTFYSLGSSLDITFR	_APGKDTFYSLGSSLDITFR_.2	1	Filtered	Filtered	Filtered	Filtered	Filtered	5.73261022567749	20.574440002441406	Filtered	8.994616508483887
LASPGFPGEYANDQERR	_LASPGFPGEYANDQERR_.3	85.26286315917969	Filtered	74.19583129882812	Filtered	5.399620056152344	348.13287353515625	730.5833129882812	2208.68603515625	1275.515869140625	1199.45556640625
VLATLCGQESTDTER	_VLATLC[Carbamidomethyl (C)]GQESTDTER_.2	Filtered	Filtered	Filtered	Filtered	Filtered	27.29730224609375	2.7417399883270264	263.58624267578125	75.62144470214844	4.429267883300781
VLATLCGQESTDTER	_VLATLC[Carbamidomethyl (C)]GQESTDTER_.3	Filtered	Filtered	Filtered	Filtered	Filtered	6.206986427307129	Filtered	86.86421203613281	14.95418643951416	5.073643207550049
DTFYSLGSSLDITFR	_DTFYSLGSSLDITFR_.2	Filtered	Filtered	Filtered	Filtered	1.491989254951477	5.835967540740967	18.67594337463379	85.70393371582031	1.7740236520767212	47.01128387451172
DTFYSLGSSLDITFR	_DTFYSLGSSLDITFR_.3	Filtered	Filtered	Filtered	Filtered	Filtered	Filtered	Filtered	11.856583595275879	Filtered	4.4131245613098145
AGYVLHR	_AGYVLHR_.2	Filtered	Filtered	Filtered	Filtered	Filtered	Filtered	174.45669555664062	1102.2843017578125	Filtered	Filtered
AGYVLHR	_AGYVLHR_.1	Filtered	Filtered	Filtered	Filtered	Filtered	Filtered	Filtered	3.7108445167541504	Filtered	Filtered
VLATLCGQESTDTERAPGK	_VLATLC[Carbamidomethyl (C)]GQESTDTERAPGK_.3	Filtered	Filtered	Filtered	Filtered	Filtered	Filtered	Filtered	1.7609912157058716	Filtered	Filtered
LPGEYFR	_LPGEYFR_.2	Filtered	Filtered	Filtered	Filtered	Filtered	10.779985427856445	7.81405782699585	Filtered	Filtered	Filtered
DPGTPDQFLR	_DPGTPDQFLR_.2	Filtered	Filtered	Filtered	Filtered	Filtered	2.8501439094543457	Filtered	Filtered	Filtered	Filtered
LFTTMELMR	_LFTTMELMR_.2	Filtered	Filtered	Filtered	Filtered	Filtered	2.99750018119812	Filtered	Filtered	Filtered	Filtered
VTTVSELTK	_VTTVSELTK_.2	Filtered	Filtered	Filtered	19.50143051147461	Filtered	10.826993942260742	Filtered	29.036439895629883	28.575960159301758	99.13499450683594
AKPSAPVVSGPAVR	_AKPSAPVVSGPAVR_.3	Filtered	Filtered	Filtered	Filtered	Filtered	Filtered	70.515380859375	60.81632614135742	38.987876892089844	111.92349243164062
AKPSAPVVSGPAVR	_AKPSAPVVSGPAVR_.2	Filtered	Filtered	Filtered	Filtered	Filtered	1	3.5942249298095703	2.4420950412750244	Filtered	2.819920778274536
SVSVAAGESATLR	_SVSVAAGESATLR_.2	Filtered	Filtered	Filtered	Filtered	Filtered	3.6219632625579834	Filtered	82.95903015136719	14.13709545135498	87.94744873046875
VPPTLEVTQQPMR	_VPPTLEVTQQPMR_.2	Filtered	Filtered	Filtered	Filtered	Filtered	Filtered	21.705041885375977	36.96377182006836	Filtered	28.089406967163086
VPPTLEVTQQPMR	_VPPTLEVTQQPMR_.3	Filtered	Filtered	Filtered	Filtered	Filtered	Filtered	35.440086364746094	26.227548599243164	Filtered	14.382265090942383
SYALEISAHQK	_SYALEISAHQK_.3	Filtered	Filtered	Filtered	Filtered	Filtered	Filtered	19.12070655822754	Filtered	Filtered	42.3250846862793
SYALEISAHQK	_SYALEISAHQK_.2	Filtered	Filtered	Filtered	Filtered	Filtered	Filtered	2.454286813735962	Filtered	Filtered	Filtered
ATPEHTVSFTCESHGFSPR	_ATPEHTVSFTC[Carbamidomethyl (C)]ESHGFSPR_.4	Filtered	Filtered	Filtered	Filtered	Filtered	Filtered	Filtered	53.29859161376953	Filtered	Filtered
TETASTLIENK	_TETASTLIENK_.2	Filtered	Filtered	Filtered	Filtered	Filtered	Filtered	Filtered	6.438992023468018	Filtered	Filtered
GFTIPEAFR	_GFTIPEAFR_.2	83.37429809570312	121.41816711425781	59.0499382019043	88.04170227050781	72.18647766113281	153.751953125	139.72042846679688	82.67552947998047	38.27865982055664	81.35897064208984
GVTFNVTTVDTK	_GVTFNVTTVDTK_.2	12.389698028564453	9.872034072875977	Filtered	Filtered	Filtered	10.200942993164062	26.75227165222168	6.767758369445801	1.7415868043899536	12.426069259643555
LAALNPESNTAGLDIFAK	_LAALNPESNTAGLDIFAK_.2	10.97857666015625	14.839510917663574	8.108652114868164	14.269333839416504	5.9781341552734375	19.560056686401367	2.3648922443389893	Filtered	12.090811729431152	10.68841552734375
LAALNPESNTAGLDIFAK	_LAALNPESNTAGLDIFAK_.3	2.1008999347686768	1.3211168050765991	Filtered	Filtered	Filtered	3.148442268371582	Filtered	Filtered	Filtered	Filtered
NSNPALNDNLEK	_NSNPALNDNLEK_.2	10.166428565979004	9.860092163085938	Filtered	23.175662994384766	Filtered	17.2235050201416	Filtered	Filtered	4.040727615356445	Filtered
IGNCPFSQR	_IGNC[Carbamidomethyl (C)]PFSQR_.2	2.7546920776367188	Filtered	Filtered	Filtered	Filtered	15.136689186096191	6.109085559844971	24.511436462402344	Filtered	Filtered
AEEQPQVELFVK	_[Acetyl (Protein N-term)]AEEQPQVELFVK_.2	Filtered	Filtered	Filtered	Filtered	Filtered	1	Filtered	Filtered	1.1601821184158325	1.3125852346420288
YLSNAYAR	_YLSNAYAR_.2	47.836387634277344	Filtered	Filtered	Filtered	Filtered	37.23259735107422	Filtered	Filtered	Filtered	Filtered
SFYTAYLQR	_SFYTAYLQR_.2	94.46388244628906	161.86065673828125	101.21955871582031	74.06940460205078	126.10169982910156	98.38854217529297	152.70346069335938	622.3005981445312	373.81134033203125	253.2305908203125
VLNTEANVVR	_VLNTEANVVR_.2	77.61337280273438	113.03750610351562	62.04330825805664	55.56951904296875	59.35182189941406	93.78755187988281	81.8016586303711	297.0210876464844	273.7376708984375	203.59169006347656
VGSPNAAVLWLWSSHNR	_VGSPNAAVLWLWSSHNR_.3	36.756710052490234	46.62478256225586	20.259309768676758	18.118961334228516	30.893239974975586	31.08494758605957	27.859752655029297	64.70086669921875	86.5146713256836	35.94822311401367
VPVLMESR	_VPVLMESR_.2	53.81377029418945	130.09988403320312	119.76021575927734	57.74346160888672	Filtered	126.7973861694336	133.44927978515625	673.6593017578125	314.6126708984375	149.95697021484375
SALYSPSDPLTLLQADTVR	_SALYSPSDPLTLLQADTVR_.3	19.00791358947754	30.551036834716797	Filtered	14.725217819213867	9.276769638061523	35.62324142456055	46.47528839111328	149.2613067626953	137.71018981933594	73.84332275390625
SALYSPSDPLTLLQADTVR	_SALYSPSDPLTLLQADTVR_.2	20.990999221801758	27.922401428222656	Filtered	6.6290717124938965	9.031975746154785	31.8055477142334	40.60811233520508	131.0279541015625	54.728721618652344	46.78159713745117
IPYSFFK	_IPYSFFK_.2	25.856191635131836	11.244108200073242	Filtered	14.115519523620605	23.21676254272461	28.358257293701172	12.833624839782715	41.61025619506836	48.18790817260742	16.57981300354004
AHFSPSNIILDFPAAGSAAR	_AHFSPSNIILDFPAAGSAAR_.3	43.13114929199219	Filtered	Filtered	18.735721588134766	93.6875	73.49539184570312	8.354618072509766	99.17386627197266	67.09709930419922	25.816343307495117
LAGAPSEDPQFPK	_LAGAPSEDPQFPK_.2	90.06228637695312	121.08731842041016	44.735923767089844	54.254150390625	119.8199691772461	101.32705688476562	65.71192169189453	174.22361755371094	260.5345764160156	61.70516586303711
LAGAPSEDPQFPK	_LAGAPSEDPQFPK_.3	Filtered	Filtered	Filtered	Filtered	Filtered	Filtered	Filtered	12.157068252563477	Filtered	Filtered
DFNIPGFPTVR	_DFNIPGFPTVR_.2	Filtered	68.4532241821289	Filtered	Filtered	Filtered	6.411190032958984	56.36912155151367	220.35377502441406	70.50241088867188	45.78373718261719
NGSGAVFPVAGADVQTLR	_NGSGAVFPVAGADVQTLR_.2	Filtered	15.372946739196777	17.887216567993164	Filtered	Filtered	21.217973709106445	23.40757942199707	22.783958435058594	37.880210876464844	36.757137298583984
NGSGAVFPVAGADVQTLR	_NGSGAVFPVAGADVQTLR_.3	Filtered	Filtered	Filtered	Filtered	Filtered	4.5645294189453125	11.812037467956543	46.85919189453125	40.66912078857422	Filtered
FPVLEGQR	_FPVLEGQR_.2	11.662327766418457	Filtered	Filtered	7.852877616882324	Filtered	37.37592697143555	Filtered	59.495914459228516	10.13090705871582	Filtered
EVALDLSQHK	_EVALDLSQHK_.2	8.713327407836914	Filtered	Filtered	Filtered	Filtered	9.305923461914062	4.019574165344238	13.354155540466309	6.179808616638184	Filtered
RVLNTEANVVR	_RVLNTEANVVR_.3	21.34170913696289	5.988940238952637	Filtered	Filtered	11.644841194152832	26.856664657592773	9.92054271697998	23.91793441772461	21.697021484375	11.917841911315918
RVLNTEANVVR	_RVLNTEANVVR_.2	Filtered	Filtered	Filtered	Filtered	Filtered	Filtered	Filtered	1	Filtered	Filtered
AAPGQEPPEHMAELQR	_AAPGQEPPEHMAELQR_.3	4.026174068450928	10.09896183013916	Filtered	Filtered	Filtered	5.512943744659424	Filtered	3.123863458633423	Filtered	Filtered
DCASHFEQMAAASMHR	_DC[Carbamidomethyl (C)]ASHFEQMAAASMHR_.3	Filtered	Filtered	Filtered	Filtered	Filtered	4.882714748382568	Filtered	9.771111488342285	5.624366760253906	Filtered
DCASHFEQMAAASMHR	_DC[Carbamidomethyl (C)]ASHFEQMAAASMHR_.4	Filtered	Filtered	Filtered	Filtered	Filtered	2.705937385559082	Filtered	11.08255386352539	Filtered	Filtered
VNWIGCQGSEPHFR	_VNWIGC[Carbamidomethyl (C)]QGSEPHFR_.3	Filtered	Filtered	Filtered	Filtered	Filtered	2.566849946975708	Filtered	6.951580047607422	Filtered	Filtered
NNEEYLALIFEK	_NNEEYLALIFEK_.2	Filtered	Filtered	Filtered	Filtered	Filtered	2.3486430644989014	Filtered	Filtered	7.348509788513184	Filtered
IEVGRFPVLEGQR	_IEVGRFPVLEGQR_.3	6.157505512237549	Filtered	Filtered	Filtered	Filtered	Filtered	Filtered	Filtered	Filtered	Filtered
AWRPALYLAALDCAEETNSAVCR	_AWRPALYLAALDC[Carbamidomethyl (C)]AEETNSAVC[Carbamidomethyl (C)]R_.3	Filtered	Filtered	Filtered	Filtered	Filtered	Filtered	Filtered	4.368106365203857	Filtered	Filtered
IYMADLESALHYILR	_IYMADLESALHYILR_.3	Filtered	Filtered	Filtered	Filtered	1	Filtered	Filtered	Filtered	Filtered	Filtered
LDVPVWDVEATLNFLK	_LDVPVWDVEATLNFLK_.2	Filtered	Filtered	Filtered	Filtered	Filtered	Filtered	Filtered	Filtered	3.2499754428863525	Filtered
VNLILEGVDTVSK	_VNLILEGVDTVSK_.2	Filtered	Filtered	1	Filtered	3.019320249557495	4.089165687561035	Filtered	5.372472286224365	2.4158167839050293	7.865710735321045
YSFDITNVVR	_YSFDITNVVR_.2	Filtered	Filtered	Filtered	Filtered	Filtered	1.5394142866134644	1.4917430877685547	15.148959159851074	8.347073554992676	24.72662925720215
INGFPIFLK	_INGFPIFLK_.2	Filtered	Filtered	Filtered	Filtered	Filtered	3.1368253231048584	Filtered	25.023242950439453	6.0775251388549805	12.495991706848145
FQSAVLYAAQQSK	_FQSAVLYAAQQSK_.2	Filtered	Filtered	2.5708134174346924	Filtered	Filtered	1	Filtered	2.734158754348755	Filtered	3.008674144744873
TEATQGLVLWSGK	_TEATQGLVLWSGK_.2	104.53235626220703	135.3113555908203	947.7006225585938	89.69577026367188	280.1886291503906	78.84820556640625	157.11680603027344	730.7098999023438	150.65676879882812	892.898681640625
TEATQGLVLWSGK	_TEATQGLVLWSGK_.3	21.07859230041504	Filtered	269.0277099609375	9.14725399017334	79.03250122070312	22.781097412109375	28.51687240600586	180.82334899902344	19.94063377380371	265.00469970703125
ALQSNHFELSLR	_ALQSNHFELSLR_.3	61.433837890625	96.2457046508789	636.7973022460938	42.5983772277832	165.45730590820312	54.73394775390625	109.27095794677734	466.82464599609375	95.750244140625	565.287109375
ALQSNHFELSLR	_ALQSNHFELSLR_.2	12.022750854492188	Filtered	110.04297637939453	9.035237312316895	18.698890686035156	12.680074691772461	10.62362003326416	78.80093383789062	5.373513221740723	98.79542541503906
AYGTGFVGCLR	_AYGTGFVGC[Carbamidomethyl (C)]LR_.2	Filtered	8.860130310058594	287.5727233886719	25.195703506469727	Filtered	33.884490966796875	99.10527038574219	980.4803466796875	110.92134857177734	259.9666442871094
SAGDVDTLAFDGR	_SAGDVDTLAFDGR_.2	127.42337799072266	173.26148986816406	858.7164306640625	124.20357513427734	271.4481506347656	97.27448272705078	168.2747802734375	995.8174438476562	143.65850830078125	704.1375122070312
SAGDVDTLAFDGR	_SAGDVDTLAFDGR_.3	Filtered	Filtered	57.67456817626953	Filtered	Filtered	6.088563442230225	Filtered	65.68788146972656	Filtered	69.36253356933594
FNAVCLSR	_FNAVC[Carbamidomethyl (C)]LSR_.2	26.780473709106445	52.30650329589844	Filtered	73.07466125488281	Filtered	53.30585861206055	366.0753479003906	Filtered	128.2872314453125	40.20351028442383
VLGAPVPAFEGR	_VLGAPVPAFEGR_.2	21.20608901977539	Filtered	Filtered	8.437466621398926	Filtered	72.28781127929688	12.269500732421875	24.457183837890625	26.428302764892578	31.729190826416016
SFLAFPTLR	_SFLAFPTLR_.2	3.5599913597106934	3.039036989212036	8.548377990722656	Filtered	Filtered	30.418882369995117	6.616364002227783	Filtered	6.192373752593994	9.266201972961426
LELGIGPGAATR	_LELGIGPGAATR_.2	Filtered	2.7675364017486572	6.674386501312256	Filtered	Filtered	14.764200210571289	4.341268539428711	Filtered	5.848372459411621	6.294120788574219
FDTGSGPAVLTSAVPVEPGQWHR	_FDTGSGPAVLTSAVPVEPGQWHR_.3	Filtered	Filtered	Filtered	11.467219352722168	Filtered	19.052244186401367	15.482901573181152	Filtered	13.915200233459473	3.667717933654785
HPLHLLEDAVTKPELRPCPTP	_HPLHLLEDAVTKPELRPC[Carbamidomethyl (C)]PTP_.4	Filtered	Filtered	23.650909423828125	Filtered	Filtered	Filtered	3.7996058464050293	241.3445587158203	7.737175464630127	39.83585739135742
HPLHLLEDAVTKPELRPCPTP	_HPLHLLEDAVTKPELRPC[Carbamidomethyl (C)]PTP_.3	Filtered	Filtered	Filtered	Filtered	Filtered	1.7845323085784912	Filtered	94.76690673828125	Filtered	Filtered
STVPVNTNR	_STVPVNTNR_.2	Filtered	Filtered	Filtered	Filtered	Filtered	Filtered	193.27223205566406	1116.76123046875	Filtered	154.92825317382812
LLDVNNQR	_LLDVNNQR_.2	5.440995216369629	Filtered	Filtered	Filtered	Filtered	29.92847442626953	Filtered	Filtered	7.897561073303223	Filtered
ALEPQGLLLYNGNAR	_ALEPQGLLLYNGNAR_.2	Filtered	Filtered	Filtered	Filtered	Filtered	6.298891067504883	Filtered	Filtered	5.845643043518066	Filtered
ALEPQGLLLYNGNAR	_ALEPQGLLLYNGNAR_.3	Filtered	Filtered	Filtered	Filtered	Filtered	1	Filtered	Filtered	Filtered	Filtered
EPLYVGGAPDFSK	_EPLYVGGAPDFSK_.2	Filtered	Filtered	Filtered	Filtered	Filtered	12.083539009094238	Filtered	Filtered	Filtered	Filtered
GPSGLLLYNGQK	_GPSGLLLYNGQK_.2	Filtered	Filtered	Filtered	Filtered	Filtered	9.87158489227295	Filtered	Filtered	Filtered	Filtered
GLYVAAQGACR	_GLYVAAQGAC[Carbamidomethyl (C)]R_.2	Filtered	Filtered	Filtered	Filtered	Filtered	4.9460368156433105	Filtered	Filtered	Filtered	Filtered
QLLTPEHVLR	_QLLTPEHVLR_.3	Filtered	Filtered	Filtered	Filtered	Filtered	4.5827178955078125	Filtered	Filtered	Filtered	Filtered
SELFGETAR	_SELFGETAR_.2	Filtered	Filtered	Filtered	Filtered	Filtered	3.8200716972351074	Filtered	Filtered	Filtered	Filtered
AIVDVHFDPTTAFR	_AIVDVHFDPTTAFR_.3	Filtered	Filtered	Filtered	Filtered	Filtered	3.6321208477020264	Filtered	Filtered	Filtered	Filtered
SIESTLDDLFR	_SIESTLDDLFR_.2	Filtered	Filtered	Filtered	Filtered	Filtered	2.7161436080932617	Filtered	Filtered	Filtered	Filtered
EAACLQQTQIEEAR	_EAAC[Carbamidomethyl (C)]LQQTQIEEAR_.3	Filtered	Filtered	Filtered	Filtered	Filtered	1.5295466184616089	Filtered	Filtered	Filtered	Filtered
EAACLQQTQIEEAR	_EAAC[Carbamidomethyl (C)]LQQTQIEEAR_.2	Filtered	Filtered	Filtered	Filtered	Filtered	1	Filtered	Filtered	Filtered	Filtered
VLPEGGAQCECPLGR	_VLPEGGAQC[Carbamidomethyl (C)]EC[Carbamidomethyl (C)]PLGR_.2	Filtered	Filtered	Filtered	Filtered	Filtered	1	Filtered	Filtered	Filtered	Filtered
VVISGFGDPLICDNQVSTGDTR	_VVISGFGDPLIC[Carbamidomethyl (C)]DNQVSTGDTR_.3	Filtered	Filtered	Filtered	Filtered	Filtered	1	Filtered	Filtered	Filtered	Filtered
VTCDGAYRPVCAQDGR	_VTC[Carbamidomethyl (C)]DGAYRPVC[Carbamidomethyl (C)]AQDGR_.3	Filtered	Filtered	Filtered	Filtered	Filtered	1	Filtered	Filtered	Filtered	Filtered
AVAVVVDPIQSVK	_AVAVVVDPIQSVK_.2	Filtered	Filtered	Filtered	10.32395076751709	7.736533164978027	8.622072219848633	3.53983736038208	Filtered	1.9507622718811035	Filtered
VVIDAFR	_VVIDAFR_.2	Filtered	Filtered	Filtered	Filtered	Filtered	7.80922269821167	Filtered	Filtered	7.408957004547119	Filtered
LSAYQVTNLVPGTK	_LSAYQVTNLVPGTK_.2	Filtered	Filtered	Filtered	Filtered	Filtered	1.4253203868865967	21.64635467529297	2.7621827125549316	23.861194610595703	8.246464729309082
ELVSVVDSGAGFTVTR	_ELVSVVDSGAGFTVTR_.2	Filtered	Filtered	Filtered	Filtered	Filtered	Filtered	Filtered	Filtered	1.4808522462844849	Filtered
VIAVNEVGR	_VIAVNEVGR_.2	Filtered	Filtered	Filtered	Filtered	Filtered	42.90830612182617	58.873443603515625	200.0296630859375	131.4348907470703	110.76998901367188
TTVILPLAPFVR	_TTVILPLAPFVR_.2	Filtered	Filtered	Filtered	Filtered	Filtered	20.205364227294922	8.775978088378906	86.97557830810547	64.75995635986328	53.535064697265625
VNGSPVDNHPFAGDVVFPR	_VNGSPVDNHPFAGDVVFPR_.3	Filtered	Filtered	Filtered	Filtered	Filtered	9.871123313903809	6.721078395843506	57.82746887207031	24.52993392944336	29.15520668029785
VMTPAVYAPYDVK	_VMTPAVYAPYDVK_.2	Filtered	Filtered	Filtered	Filtered	Filtered	3.100705146789551	4.282289981842041	37.914459228515625	6.760012149810791	10.914437294006348
VTWSTVPK	_VTWSTVPK_.2	Filtered	Filtered	Filtered	Filtered	Filtered	7.255235195159912	6.60824728012085	36.188167572021484	27.812259674072266	Filtered
KTTVILPLAPFVR	_KTTVILPLAPFVR_.3	Filtered	Filtered	Filtered	Filtered	Filtered	11.517451286315918	Filtered	34.13174057006836	11.738903045654297	10.436266899108887
TAVTANLDIR	_TAVTANLDIR_.2	Filtered	Filtered	Filtered	Filtered	Filtered	Filtered	8.359773635864258	22.652915954589844	8.498990058898926	26.31597137451172
KPQSAVYSTGSNGILLCEAEGEPQPTIK	_KPQSAVYSTGSNGILLC[Carbamidomethyl (C)]EAEGEPQPTIK_.3	Filtered	Filtered	Filtered	Filtered	Filtered	3.082711696624756	Filtered	14.068979263305664	5.084578037261963	1.7386806011199951
GNPEPTFSWTK	_GNPEPTFSWTK_.2	Filtered	Filtered	Filtered	Filtered	Filtered	Filtered	Filtered	28.24761199951172	7.712109088897705	21.484207153320312
NDYCCFAAFPR	_NDYC[Carbamidomethyl (C)]C[Carbamidomethyl (C)]FAAFPR_.2	Filtered	Filtered	Filtered	Filtered	Filtered	1	Filtered	8.909719467163086	1	Filtered
DGNPFYFTDHR	_DGNPFYFTDHR_.3	Filtered	Filtered	Filtered	Filtered	Filtered	7.56503438949585	Filtered	41.747703552246094	10.957414627075195	14.570798873901367
DGNPFYFTDHR	_DGNPFYFTDHR_.2	Filtered	Filtered	Filtered	Filtered	Filtered	Filtered	Filtered	4.505176067352295	Filtered	Filtered
IENVSYQDK	_IENVSYQDK_.2	Filtered	Filtered	Filtered	Filtered	Filtered	Filtered	Filtered	21.096826553344727	5.961448669433594	Filtered
SMEQNGPGLEYR	_SMEQNGPGLEYR_.2	Filtered	Filtered	Filtered	Filtered	Filtered	3.8527233600616455	1	11.564871788024902	Filtered	Filtered
SMEQNGPGLEYR	_SMEQNGPGLEYR_.3	Filtered	Filtered	Filtered	Filtered	Filtered	Filtered	Filtered	1	Filtered	Filtered
VDKDTATLSWGLPK	_VDKDTATLSWGLPK_.3	Filtered	Filtered	Filtered	Filtered	Filtered	Filtered	Filtered	7.8992695808410645	Filtered	4.413227558135986
ANVAVVSGAPLQGQLVAR	_ANVAVVSGAPLQGQLVAR_.3	17.639902114868164	6.04609489440918	52.66514587402344	Filtered	19.728015899658203	35.87211990356445	205.06883239746094	75.57089233398438	156.40272521972656	129.3723907470703
ANVAVVSGAPLQGQLVAR	_ANVAVVSGAPLQGQLVAR_.2	20.17257308959961	19.813861846923828	35.02518844604492	Filtered	23.86826515197754	29.250205993652344	165.14602661132812	87.62528228759766	117.81202697753906	106.81621551513672
SIDNGIFVQLVQANSPASLVGLR	_SIDNGIFVQLVQANSPASLVGLR_.3	15.303266525268555	36.906402587890625	Filtered	1.6745529174804688	35.69318389892578	29.78742218017578	80.39530181884766	44.44005584716797	143.4267120361328	104.17720794677734
VIQAQTAFSANPANPAILSEASAPIPHDGNLYPR	_VIQAQTAFSANPANPAILSEASAPIPHDGNLYPR_.4	9.817712783813477	12.999809265136719	13.630186080932617	Filtered	11.4290132522583	27.681276321411133	119.6953125	41.1224250793457	68.55797576904297	86.36722564697266
DSTGHVGFIFK	_DSTGHVGFIFK_.3	40.51045608520508	35.082061767578125	102.13108825683594	Filtered	30.94205093383789	43.335609436035156	77.96857452392578	33.05519485473633	61.66116714477539	111.97509002685547
DSTGHVGFIFK	_DSTGHVGFIFK_.2	Filtered	Filtered	Filtered	Filtered	Filtered	11.628548622131348	29.57262420654297	14.415096282958984	12.78079605102539	20.98499298095703
PSSINYMVAPVTGNDVGIR	_PSSINYMVAPVTGNDVGIR_.3	45.37834167480469	36.11066436767578	156.27212524414062	14.8321533203125	65.18712615966797	72.40299224853516	203.16098022460938	99.43464660644531	276.7419128417969	220.08103942871094
PSSINYMVAPVTGNDVGIR	_PSSINYMVAPVTGNDVGIR_.2	Filtered	Filtered	23.04132080078125	Filtered	13.95756721496582	Filtered	141.13783264160156	79.39665985107422	84.93325805664062	91.4817123413086
PSSINYMVAPVTGNDVGIR	_PSSINYM[Oxidation (M)]VAPVTGNDVGIR_.3	Filtered	Filtered	Filtered	Filtered	Filtered	Filtered	Filtered	Filtered	23.215608596801758	28.592777252197266
SLMDHTIPEV	_SLMDHTIPEV_.2	69.59559631347656	92.23871612548828	138.00274658203125	7.63138484954834	71.8099136352539	154.82472229003906	318.14703369140625	139.21975708007812	372.66387939453125	246.25498962402344
SLMDHTIPEV	_SLM[Oxidation (M)]DHTIPEV_.2	Filtered	Filtered	Filtered	Filtered	Filtered	1	Filtered	Filtered	Filtered	Filtered
SLYPSLEDLK	_[Acetyl (Protein N-term)]SLYPSLEDLK_.2	4.114954948425293	Filtered	Filtered	Filtered	Filtered	13.3213529586792	62.879608154296875	9.623127937316895	44.27912902832031	37.06568908691406
NGLLTEHNICEINGQNVIGLK	_NGLLTEHNIC[Carbamidomethyl (C)]EINGQNVIGLK_.3	Filtered	Filtered	Filtered	Filtered	Filtered	8.613791465759277	4.456094264984131	6.331037521362305	20.475996017456055	Filtered
SLYPSLEDLKVDK	_[Acetyl (Protein N-term)]SLYPSLEDLKVDK_.2	2.8081490993499756	Filtered	Filtered	Filtered	Filtered	10.369343757629395	46.600486755371094	Filtered	23.88693618774414	Filtered
ELDLNSVLLK	_ELDLNSVLLK_.2	24.172929763793945	11.409734725952148	111.30207061767578	4.372754096984863	14.984139442443848	43.39128875732422	277.6203918457031	188.9479522705078	30.895612716674805	45.820579528808594
LGIKPSINYYQVADFK	_LGIKPSINYYQVADFK_.3	18.191516876220703	2.236473798751831	46.86918640136719	Filtered	6.3002400398254395	29.362728118896484	183.7452850341797	123.83832550048828	15.727361679077148	33.325439453125
HGTCAAQVDALNSQK	_HGTC[Carbamidomethyl (C)]AAQVDALNSQK_.3	6.1193437576293945	Filtered	5.641294956207275	Filtered	Filtered	25.487882614135742	74.21334838867188	52.24038314819336	Filtered	Filtered
HGTCAAQVDALNSQK	_HGTC[Carbamidomethyl (C)]AAQVDALNSQK_.2	Filtered	Filtered	Filtered	Filtered	Filtered	Filtered	1	1	Filtered	Filtered
PSINYYQVADFK	_PSINYYQVADFK_.2	Filtered	Filtered	Filtered	Filtered	Filtered	Filtered	7.057990550994873	2.618453025817871	Filtered	Filtered
QEVWLANGAAESR	_QEVWLANGAAESR_.2	Filtered	Filtered	Filtered	Filtered	Filtered	Filtered	Filtered	28.17113494873047	Filtered	Filtered
VCEDGPVFYPPPKK	_VC[Carbamidomethyl (C)]EDGPVFYPPPKK_.3	Filtered	Filtered	Filtered	Filtered	Filtered	Filtered	Filtered	10.395219802856445	Filtered	Filtered
HGTCAAQVDALNSQKK	_HGTC[Carbamidomethyl (C)]AAQVDALNSQKK_.4	Filtered	Filtered	Filtered	Filtered	Filtered	Filtered	4.085590839385986	Filtered	Filtered	Filtered
HGTCAAQVDALNSQKK	_HGTC[Carbamidomethyl (C)]AAQVDALNSQKK_.3	Filtered	Filtered	Filtered	Filtered	Filtered	Filtered	2.0745599269866943	Filtered	Filtered	Filtered
LIMVQHWPETVCEK	_LIMVQHWPETVC[Carbamidomethyl (C)]EK_.3	Filtered	Filtered	Filtered	Filtered	Filtered	Filtered	Filtered	26.936477661132812	Filtered	Filtered
MIPGVVDGVFLPR	_MIPGVVDGVFLPR_.2	Filtered	Filtered	Filtered	2.0020296573638916	Filtered	1.0511919260025024	Filtered	Filtered	Filtered	Filtered
ADHGDELPFVFR	_ADHGDELPFVFR_.3	Filtered	Filtered	Filtered	3.65745210647583	Filtered	Filtered	Filtered	Filtered	Filtered	Filtered
LPVSEGVFVVK	_LPVSEGVFVVK_.2	6.991174697875977	Filtered	Filtered	Filtered	2.817173957824707	5.101215839385986	3.2585301399230957	Filtered	1.882522463798523	Filtered
FQVIVYNPLGR	_FQVIVYNPLGR_.2	5.120364189147949	Filtered	3.879126787185669	Filtered	3.5792455673217773	1	Filtered	Filtered	Filtered	Filtered
LEMEQVWR	_LEMEQVWR_.2	1.5367307662963867	Filtered	Filtered	Filtered	Filtered	Filtered	Filtered	Filtered	Filtered	Filtered
HLVLLDTAQAAAAGHR	_HLVLLDTAQAAAAGHR_.3	1.3310322761535645	Filtered	Filtered	Filtered	Filtered	Filtered	Filtered	Filtered	Filtered	Filtered
IYSLNEGYAK	_IYSLNEGYAK_.2	Filtered	Filtered	Filtered	Filtered	Filtered	15.605643272399902	7.977996349334717	17.71661376953125	29.32587242126465	Filtered
VVPLADIITPNQFEAELLSGR	_VVPLADIITPNQFEAELLSGR_.3	Filtered	Filtered	Filtered	Filtered	Filtered	1.9488122463226318	Filtered	1.312800407409668	Filtered	1
NPAGSVVMER	_NPAGSVVMER_.2	5.337543964385986	Filtered	Filtered	Filtered	Filtered	13.649792671203613	Filtered	Filtered	Filtered	Filtered
YDYVLTGYTR	_YDYVLTGYTR_.2	Filtered	Filtered	Filtered	Filtered	Filtered	8.961097717285156	3.867880344390869	Filtered	Filtered	Filtered
LPGLPEGAFR	_LPGLPEGAFR_.2	207.6513671875	30.097707748413086	39.51366424560547	30.02503204345703	24.57894515991211	44.357261657714844	86.23239135742188	604.802978515625	114.8547134399414	385.2420959472656
TVAAGALASLSHLK	_TVAAGALASLSHLK_.3	99.9127197265625	Filtered	44.55122375488281	10.909192085266113	15.538485527038574	23.761817932128906	29.850046157836914	282.86883544921875	39.31406021118164	153.9740753173828
TVAAGALASLSHLK	_TVAAGALASLSHLK_.2	10.255860328674316	Filtered	Filtered	Filtered	Filtered	2.0925354957580566	3.221986770629883	52.87504959106445	1	24.674549102783203
EVPLLQSLWLAHNEIR	_EVPLLQSLWLAHNEIR_.3	25.18960189819336	Filtered	Filtered	Filtered	Filtered	2.68202805519104	1.680478811264038	27.457382202148438	1	10.762247085571289
MDSNELTFIPR	_MDSNELTFIPR_.2	22.979103088378906	Filtered	3.630635976791382	Filtered	2.949709892272949	1.456121563911438	5.967155456542969	58.82773971557617	24.741701126098633	47.353965759277344
MDSNELTFIPR	_MDSNELTFIPR_.3	4.8402533531188965	Filtered	Filtered	Filtered	Filtered	Filtered	Filtered	16.26404571533203	Filtered	12.758292198181152
MDSNELTFIPR	_M[Oxidation (M)]DSNELTFIPR_.2	Filtered	Filtered	Filtered	Filtered	Filtered	Filtered	Filtered	Filtered	20.89714813232422	Filtered
YGFQIADCAYR	_YGFQIADC[Carbamidomethyl (C)]AYR_.2	Filtered	Filtered	Filtered	Filtered	Filtered	3.1705005168914795	Filtered	56.757808685302734	1.52921462059021	25.809492111206055
ALPGTPVASSQPR	_ALPGTPVASSQPR_.2	37.76231384277344	Filtered	Filtered	Filtered	Filtered	4.896214962005615	51.756439208984375	117.81439971923828	9.788334846496582	186.34072875976562
TWALTTAVSIPEQDNIACTSPHVLK	_TWALTTAVSIPEQDNIAC[Carbamidomethyl (C)]TSPHVLK_.3	Filtered	Filtered	Filtered	Filtered	Filtered	Filtered	Filtered	4.541624069213867	Filtered	Filtered
AGIALNDNFVK	_AGIALNDNFVK_.2	37.755126953125	3.923468589782715	Filtered	Filtered	302.2441101074219	Filtered	Filtered	Filtered	Filtered	Filtered
LTGMAFR	_LTGM[Oxidation (M)]AFR_.2	Filtered	Filtered	Filtered	Filtered	Filtered	Filtered	22.414846420288086	Filtered	Filtered	15.686919212341309
ALVLTEIGPK	_ALVLTEIGPK_.2	4.877010345458984	Filtered	Filtered	56.671600341796875	Filtered	8.449525833129883	10.837407112121582	12.951804161071777	10.65665054321289	7.236210823059082
LFLSNMER	_LFLSNMER_.2	4.955031394958496	Filtered	Filtered	Filtered	Filtered	5.036701679229736	5.007297515869141	5.649255275726318	15.195919036865234	Filtered
FIAEEAAASGAK	_FIAEEAAASGAK_.2	Filtered	Filtered	Filtered	4.920502662658691	Filtered	Filtered	Filtered	Filtered	Filtered	Filtered
LVEPGSPAEK	_LVEPGSPAEK_.2	Filtered	Filtered	6.961305141448975	Filtered	Filtered	5.006961822509766	8.612529754638672	Filtered	5.515602111816406	28.045513153076172
SADAAAGAPLPR	_[Acetyl (Protein N-term)]SADAAAGAPLPR_.2	Filtered	2.290982723236084	Filtered	Filtered	Filtered	Filtered	17.64265251159668	Filtered	Filtered	15.101672172546387
EALAEAALESPRPALVR	_EALAEAALESPRPALVR_.3	Filtered	Filtered	Filtered	Filtered	Filtered	1	2.9817917346954346	Filtered	Filtered	Filtered
SVDPDSPAEASGLR	_SVDPDSPAEASGLR_.2	Filtered	Filtered	Filtered	Filtered	Filtered	1	1.1361571550369263	Filtered	Filtered	Filtered
ILSGRPPLGFLNPR	_ILSGRPPLGFLNPR_.3	182.28041076660156	45.77001953125	665.3368530273438	21.7006778717041	32.88746643066406	432.4436950683594	493.82147216796875	503.28509521484375	1181.510009765625	1092.9898681640625
LFGGNFAHQASVAR	_LFGGNFAHQASVAR_.3	93.7230224609375	19.6835880279541	718.5892944335938	111.68122100830078	71.05760192871094	276.69403076171875	193.75650024414062	344.7397155761719	630.1897583007812	541.1739501953125
LFGGNFAHQASVAR	_LFGGNFAHQASVAR_.2	3.8854191303253174	Filtered	47.072513580322266	Filtered	Filtered	23.941709518432617	23.838977813720703	21.85512351989746	28.120716094970703	52.34724807739258
LYQQHGAGLFDVTR	_LYQQHGAGLFDVTR_.3	75.59830474853516	12.091911315917969	414.7638244628906	36.11440658569336	58.14313888549805	142.0982666015625	243.67626953125	173.71896362304688	374.013671875	394.6749572753906
LYQQHGAGLFDVTR	_LYQQHGAGLFDVTR_.2	12.599967956542969	Filtered	45.08375930786133	Filtered	Filtered	26.63530158996582	25.184988021850586	29.74243927001953	53.39653778076172	8.726686477661133
QRPEPQVTGTVGLHLGVTPSVIR	_QRPEPQVTGTVGLHLGVTPSVIR_.4	2.6661577224731445	Filtered	Filtered	Filtered	Filtered	4.283300399780273	12.562270164489746	3.732619047164917	6.080991744995117	58.06991958618164
TLPPGWVSLGR	_TLPPGWVSLGR_.2	Filtered	Filtered	4.25896692276001	Filtered	Filtered	3.1937062740325928	12.586871147155762	1	3.1148719787597656	10.200262069702148
AYPDVAALSDGYWVVSNR	_AYPDVAALSDGYWVVSNR_.3	12.884831428527832	Filtered	Filtered	Filtered	Filtered	32.58515167236328	Filtered	19.403526306152344	67.94046783447266	33.00388717651367
AYPDVAALSDGYWVVSNR	_AYPDVAALSDGYWVVSNR_.2	1.6947089433670044	Filtered	Filtered	Filtered	Filtered	3.969062328338623	2.7862114906311035	1.8347089290618896	14.83335018157959	Filtered
VPIPWVSGTSASTPVFGGILSLINEHR	_VPIPWVSGTSASTPVFGGILSLINEHR_.3	1.8206815719604492	Filtered	Filtered	Filtered	4.159995079040527	4.615340709686279	1	5.70731782913208	Filtered	4.479147434234619
VPIPWVSGTSASTPVFGGILSLINEHR	_VPIPWVSGTSASTPVFGGILSLINEHR_.4	Filtered	Filtered	Filtered	Filtered	2.8089113235473633	4.10610818862915	Filtered	1.3466557264328003	Filtered	4.272598743438721
LSELVQAVSDPSSPQYGK	_LSELVQAVSDPSSPQYGK_.2	Filtered	Filtered	Filtered	Filtered	Filtered	2.182846784591675	6.78706169128418	6.4456281661987305	2.9563136100769043	9.679165840148926
LSELVQAVSDPSSPQYGK	_LSELVQAVSDPSSPQYGK_.3	Filtered	Filtered	Filtered	Filtered	Filtered	8.615419387817383	20.654396057128906	8.12639045715332	Filtered	8.876233100891113
YLTLENVADLVR	_YLTLENVADLVR_.2	Filtered	Filtered	Filtered	Filtered	Filtered	1.1131738424301147	1	2.114788055419922	Filtered	2.5290117263793945
SPHPYQLPQALAPHVDFVGGLHR	_SPHPYQLPQALAPHVDFVGGLHR_.5	Filtered	Filtered	Filtered	Filtered	Filtered	17.865631103515625	27.807903289794922	Filtered	Filtered	36.28531265258789
WLLAAGAQK	_WLLAAGAQK_.2	Filtered	Filtered	Filtered	Filtered	Filtered	4.791079521179199	12.920713424682617	58.29736328125	Filtered	Filtered
VNTELMK	_VNTELMK_.2	Filtered	Filtered	Filtered	Filtered	Filtered	Filtered	50.71406555175781	40.20085906982422	35.23180389404297	124.18331909179688
VNTELMK	_VNTELM[Oxidation (M)]K_.2	Filtered	Filtered	Filtered	Filtered	Filtered	Filtered	Filtered	Filtered	14.075665473937988	Filtered
PSYQEEAVTK	_PSYQEEAVTK_.2	Filtered	Filtered	Filtered	Filtered	Filtered	Filtered	Filtered	Filtered	7.434014320373535	6.528557300567627
GLTLLFASGDSGAGCWSVSGR	_GLTLLFASGDSGAGC[Carbamidomethyl (C)]WSVSGR_.3	1.3013218641281128	Filtered	Filtered	Filtered	Filtered	Filtered	Filtered	Filtered	Filtered	Filtered
FVTAVGTQGAISK	_FVTAVGTQGAISK_.2	22.91443634033203	8.882562637329102	59.18342590332031	Filtered	Filtered	9.185029029846191	Filtered	Filtered	5.963256359100342	7.723001003265381
VNEPSILEMSR	_VNEPSILEMSR_.2	59.273040771484375	73.68621063232422	Filtered	Filtered	69.03237915039062	Filtered	Filtered	Filtered	Filtered	Filtered
LNILNNNYK	_LNILNNNYK_.2	42.74252700805664	15.09721851348877	Filtered	Filtered	11.625008583068848	Filtered	Filtered	Filtered	Filtered	Filtered
VTEPISAESGEQVER	_VTEPISAESGEQVER_.2	12.396770477294922	32.48128890991211	Filtered	Filtered	2.4367942810058594	Filtered	Filtered	Filtered	Filtered	Filtered
VTEPISAESGEQVER	_VTEPISAESGEQVER_.3	Filtered	6.38699197769165	Filtered	Filtered	Filtered	Filtered	Filtered	Filtered	Filtered	Filtered
WWTQAQAHDLVIK	_WWTQAQAHDLVIK_.3	5.921141624450684	Filtered	Filtered	Filtered	Filtered	Filtered	Filtered	Filtered	Filtered	Filtered
ALLEVVQSGGK	_ALLEVVQSGGK_.2	14.431556701660156	Filtered	Filtered	57.91180419921875	11.781582832336426	74.95145416259766	Filtered	Filtered	Filtered	Filtered
LTVEDPVTVEYITR	_LTVEDPVTVEYITR_.2	1.2652320861816406	4.770681381225586	Filtered	56.17879867553711	8.539401054382324	10.848749160766602	4.857749938964844	Filtered	13.679621696472168	4.0414814949035645
LTVEDPVTVEYITR	_LTVEDPVTVEYITR_.3	Filtered	Filtered	Filtered	2.377661943435669	Filtered	Filtered	Filtered	Filtered	Filtered	Filtered
DIVVLGVEK	_DIVVLGVEK_.2	Filtered	Filtered	Filtered	Filtered	Filtered	2.7534279823303223	3.9302284717559814	Filtered	Filtered	Filtered
NIELAVMR	_NIELAVMR_.2	Filtered	Filtered	Filtered	Filtered	Filtered	15.24950885772705	3.6275393962860107	Filtered	Filtered	Filtered
LYQTDPSGTYHAWK	_LYQTDPSGTYHAWK_.3	Filtered	Filtered	Filtered	1.9320825338363647	Filtered	Filtered	Filtered	Filtered	Filtered	Filtered
IASGLGLAWIVGR	_IASGLGLAWIVGR_.2	1	Filtered	2.0448386669158936	1.899646520614624	Filtered	7.08972692489624	3.52742075920105	Filtered	Filtered	Filtered
IFSAYIK	_IFSAYIK_.2	59.48360824584961	35.048587799072266	Filtered	Filtered	29.48403549194336	42.99374008178711	Filtered	Filtered	Filtered	Filtered
NAYVWTLK	_NAYVWTLK_.2	34.78152084350586	Filtered	Filtered	6.008472442626953	Filtered	23.263017654418945	Filtered	Filtered	1.9165810346603394	Filtered
NSVSQISVLSGGK	_NSVSQISVLSGGK_.2	15.196599960327148	Filtered	Filtered	Filtered	5.0730366706848145	13.419254302978516	Filtered	Filtered	5.590667247772217	Filtered
TWKPTLVILR	_TWKPTLVILR_.2	13.992230415344238	Filtered	Filtered	Filtered	Filtered	4.1863908767700195	Filtered	Filtered	1	Filtered
TWKPTLVILR	_TWKPTLVILR_.3	96.40264892578125	Filtered	Filtered	Filtered	Filtered	54.40251159667969	Filtered	Filtered	Filtered	Filtered
ASSEGGTAAGAGLDSLHK	_ASSEGGTAAGAGLDSLHK_.3	9.061325073242188	Filtered	Filtered	Filtered	Filtered	11.801734924316406	Filtered	Filtered	Filtered	Filtered
IVTCGTDR	_IVTC[Carbamidomethyl (C)]GTDR_.2	Filtered	Filtered	Filtered	Filtered	9.523674011230469	Filtered	Filtered	Filtered	Filtered	Filtered
EHNGQVTGIDWAPESNR	_EHNGQVTGIDWAPESNR_.3	4.975651741027832	Filtered	Filtered	Filtered	Filtered	3.736950635910034	Filtered	Filtered	Filtered	Filtered
EVEERPAPTPWGSK	_EVEERPAPTPWGSK_.3	Filtered	Filtered	Filtered	Filtered	Filtered	7.57792854309082	Filtered	Filtered	Filtered	Filtered
VAWVSHDSTVCLADADKK	_VAWVSHDSTVC[Carbamidomethyl (C)]LADADKK_.4	Filtered	Filtered	Filtered	Filtered	Filtered	Filtered	Filtered	Filtered	Filtered	4.573879718780518
DNTINLIHTFR	_DNTINLIHTFR_.3	57.25754928588867	22.827844619750977	Filtered	61.17278289794922	32.88775634765625	36.34926223754883	1.5963375568389893	Filtered	6.049712657928467	3.1673967838287354
DNTINLIHTFR	_DNTINLIHTFR_.2	16.958263397216797	Filtered	Filtered	4.319247245788574	Filtered	6.655745506286621	Filtered	Filtered	Filtered	Filtered
MILLEVNNR	_MILLEVNNR_.2	17.537857055664062	Filtered	Filtered	23.792512893676758	Filtered	Filtered	6.792741775512695	Filtered	9.419964790344238	Filtered
NCFASVFEK	_NC[Carbamidomethyl (C)]FASVFEK_.2	4.353074550628662	Filtered	8.075279235839844	6.765632629394531	Filtered	4.860464572906494	Filtered	Filtered	Filtered	Filtered
VFMQEFK	_VFMQEFK_.2	98.60401153564453	Filtered	Filtered	64.06976318359375	71.64244842529297	37.99063491821289	27.705570220947266	Filtered	28.341398239135742	Filtered
ASHTAPQVLFSHR	_ASHTAPQVLFSHR_.3	23.891199111938477	Filtered	Filtered	Filtered	8.285282135009766	6.22144889831543	Filtered	Filtered	Filtered	Filtered
IIEETLALK	_IIEETLALK_.2	77.27273559570312	Filtered	Filtered	Filtered	Filtered	Filtered	Filtered	Filtered	Filtered	Filtered
YFQFQEEGK	_YFQFQEEGK_.2	Filtered	Filtered	Filtered	Filtered	10.40431022644043	Filtered	Filtered	Filtered	Filtered	Filtered
AYLQQLR	_AYLQQLR_.2	77.85184478759766	204.42088317871094	Filtered	238.00814819335938	Filtered	62.1401252746582	37.606143951416016	Filtered	15.507627487182617	Filtered
LIGNMALLPIR	_LIGNMALLPIR_.2	23.601634979248047	108.75540161132812	24.277456283569336	264.9056701660156	77.99024200439453	43.60238265991211	57.317813873291016	5.520156383514404	11.570991516113281	49.057308197021484
LIGNMALLPIR	_LIGNMALLPIR_.3	Filtered	Filtered	Filtered	7.490349769592285	Filtered	Filtered	Filtered	Filtered	Filtered	Filtered
WWTCFVK	_WWTC[Carbamidomethyl (C)]FVK_.2	Filtered	Filtered	Filtered	19.568735122680664	Filtered	Filtered	Filtered	Filtered	Filtered	Filtered
PAYHSSLMDPDTK	_PAYHSSLMDPDTK_.3	Filtered	Filtered	Filtered	29.29308319091797	Filtered	Filtered	Filtered	Filtered	Filtered	Filtered
SHAPNPAAPVCPCLEGFYR	_SHAPNPAAPVC[Carbamidomethyl (C)]PC[Carbamidomethyl (C)]LEGFYR_.3	Filtered	Filtered	Filtered	Filtered	Filtered	1	2.500034809112549	18.395343780517578	8.420654296875	2.6706576347351074
LFSYTCPAVLR	_LFSYTC[Carbamidomethyl (C)]PAVLR_.2	Filtered	Filtered	Filtered	Filtered	Filtered	Filtered	3.263974905014038	22.317319869995117	5.121511459350586	1.631048560142517
ETFTLYYR	_ETFTLYYR_.2	Filtered	Filtered	Filtered	Filtered	Filtered	Filtered	Filtered	33.17437744140625	19.63422966003418	28.961015701293945
GDLLFNVVCK	_GDLLFNVVC[Carbamidomethyl (C)]K_.2	Filtered	Filtered	Filtered	Filtered	Filtered	1	Filtered	11.640174865722656	3.692445755004883	Filtered
SSAGNAPCSPCPAR	_SSAGNAPC[Carbamidomethyl (C)]SPC[Carbamidomethyl (C)]PAR_.2	Filtered	Filtered	Filtered	Filtered	Filtered	Filtered	Filtered	1	Filtered	Filtered
SMFAGVPTMR	_SMFAGVPTMR_.2	Filtered	Filtered	Filtered	Filtered	Filtered	9.517193794250488	Filtered	Filtered	Filtered	Filtered
MEDTGSYFFR	_MEDTGSYFFR_.2	7.26597261428833	12.408707618713379	185.60243225097656	Filtered	Filtered	Filtered	Filtered	Filtered	Filtered	4.5934038162231445
MEDTGSYFFR	_M[Oxidation (M)]EDTGSYFFR_.2	Filtered	Filtered	9.82462215423584	Filtered	Filtered	Filtered	Filtered	Filtered	Filtered	Filtered
VLLIETQR	_VLLIETQR_.2	Filtered	Filtered	Filtered	Filtered	Filtered	33.203556060791016	41.40175247192383	14.295205116271973	33.723514556884766	24.041271209716797
AAYDVSSFSFFQR	_AAYDVSSFSFFQR_.2	3.7770726680755615	6.835582256317139	22.149038314819336	Filtered	1.574405550956726	Filtered	Filtered	Filtered	Filtered	Filtered
VAFTLLEK	_VAFTLLEK_.2	Filtered	21.859827041625977	Filtered	Filtered	Filtered	5.234750747680664	Filtered	Filtered	Filtered	Filtered
LYSLSVLYK	_LYSLSVLYK_.2	Filtered	Filtered	27.808317184448242	Filtered	Filtered	Filtered	Filtered	Filtered	Filtered	Filtered
ALAAGGVGSIVR	_ALAAGGVGSIVR_.2	17.472145080566406	8.8008394241333	Filtered	19.6473388671875	17.68960952758789	22.66559410095215	15.340065956115723	16.5438289642334	10.975992202758789	26.85295867919922
QGNMTAALQAALK	_QGNMTAALQAALK_.2	Filtered	Filtered	Filtered	Filtered	Filtered	1.2744617462158203	Filtered	Filtered	Filtered	Filtered
NGVDLLMK	_NGVDLLMK_.2	Filtered	Filtered	Filtered	Filtered	Filtered	1	Filtered	Filtered	Filtered	Filtered
LIVDGNLLTNK	_LIVDGNLLTNK_.2	Filtered	Filtered	Filtered	Filtered	Filtered	5.313729286193848	12.696246147155762	34.918800354003906	6.944760322570801	2.959620714187622
VLHLQENNIQTISR	_VLHLQENNIQTISR_.3	Filtered	Filtered	Filtered	Filtered	Filtered	Filtered	Filtered	41.300209045410156	Filtered	Filtered
LDISNNQLR	_LDISNNQLR_.2	Filtered	Filtered	Filtered	Filtered	Filtered	Filtered	Filtered	7.186980724334717	Filtered	Filtered
TLGILGLGR	_TLGILGLGR_.2	Filtered	Filtered	Filtered	Filtered	Filtered	36.623374938964844	21.220956802368164	Filtered	9.009842872619629	8.001012802124023
GGIVDEGALLR	_GGIVDEGALLR_.2	Filtered	Filtered	Filtered	Filtered	Filtered	27.08308982849121	24.346805572509766	Filtered	5.454412460327148	7.231835842132568
DLPLLLFR	_DLPLLLFR_.2	Filtered	Filtered	Filtered	Filtered	Filtered	18.30680274963379	18.842021942138672	Filtered	9.708535194396973	Filtered
VTADVINAAEK	_VTADVINAAEK_.2	Filtered	Filtered	Filtered	Filtered	Filtered	10.46742057800293	12.788909912109375	Filtered	4.380176067352295	Filtered
ILQDGGLQVVEK	_ILQDGGLQVVEK_.2	Filtered	Filtered	Filtered	Filtered	Filtered	8.237992286682129	5.935309886932373	Filtered	2.17785906791687	Filtered
GTIQVITQGTSLK	_GTIQVITQGTSLK_.2	Filtered	Filtered	Filtered	Filtered	Filtered	13.630511283874512	7.988748550415039	Filtered	3.4800145626068115	2.6960301399230957
AGTGVDNVDLEAATR	_AGTGVDNVDLEAATR_.2	Filtered	Filtered	Filtered	Filtered	Filtered	1.0957579612731934	1	Filtered	Filtered	Filtered
QADVNLVNAK	_QADVNLVNAK_.2	Filtered	Filtered	Filtered	Filtered	Filtered	5.9287109375	Filtered	Filtered	Filtered	Filtered
ALQLPYR	_ALQLPYR_.2	Filtered	Filtered	Filtered	330.3561706542969	Filtered	122.70318603515625	62.97787857055664	39.35878372192383	176.95997619628906	Filtered
YHQGSGPILPR	_YHQGSGPILPR_.3	Filtered	Filtered	Filtered	186.69908142089844	Filtered	86.7878189086914	11.928272247314453	6.482922554016113	25.61838722229004	Filtered
YHQGSGPILPR	_YHQGSGPILPR_.2	Filtered	Filtered	Filtered	11.87779426574707	Filtered	3.0463132858276367	1.3941761255264282	Filtered	2.4004576206207275	Filtered
VGDDHLLLLQGEQLR	_VGDDHLLLLQGEQLR_.3	Filtered	Filtered	Filtered	115.94505310058594	Filtered	37.41707229614258	31.91748809814453	13.992681503295898	20.830677032470703	Filtered
VGDDHLLLLQGEQLR	_VGDDHLLLLQGEQLR_.2	Filtered	Filtered	Filtered	63.890499114990234	Filtered	3.873241901397705	Filtered	Filtered	Filtered	Filtered
RTDEHDLMLLK	_RTDEHDLMLLK_.3	Filtered	Filtered	Filtered	40.91020202636719	Filtered	18.187088012695312	Filtered	Filtered	3.8157260417938232	Filtered
GLTCSSITILSPK	_GLTC[Carbamidomethyl (C)]SSITILSPK_.2	Filtered	Filtered	Filtered	4.8376383781433105	Filtered	6.501046180725098	Filtered	Filtered	11.224493980407715	Filtered
YLYYTGR	_YLYYTGR_.2	Filtered	Filtered	Filtered	Filtered	Filtered	4.790823459625244	Filtered	Filtered	Filtered	Filtered
ISLADIAQK	_ISLADIAQK_.2	Filtered	Filtered	Filtered	Filtered	Filtered	4.063086986541748	Filtered	Filtered	Filtered	Filtered
FNQVLDQFGEK	_FNQVLDQFGEK_.2	Filtered	Filtered	Filtered	4.003244400024414	Filtered	Filtered	Filtered	Filtered	Filtered	Filtered
AIQLEYSEAR	_AIQLEYSEAR_.2	Filtered	Filtered	Filtered	Filtered	Filtered	1.9071245193481445	Filtered	Filtered	Filtered	Filtered
VQPQEPLVLK	_VQPQEPLVLK_.2	12.209515571594238	Filtered	61.99918746948242	7.213201999664307	31.49382972717285	10.090065956115723	34.515830993652344	117.81108856201172	102.88787078857422	85.65327453613281
EGFINYLTR	_EGFINYLTR_.2	15.52288818359375	6.420426845550537	55.834136962890625	Filtered	8.986919403076172	19.938138961791992	19.449180603027344	79.82269287109375	Filtered	73.92781829833984
AWAGIDLK	_AWAGIDLK_.2	Filtered	Filtered	Filtered	9.933194160461426	Filtered	13.554301261901855	Filtered	Filtered	Filtered	21.296916961669922
SFVYGGCLGNK	_SFVYGGC[Carbamidomethyl (C)]LGNK_.2	Filtered	Filtered	Filtered	Filtered	Filtered	Filtered	Filtered	24.34775161743164	20.10164451599121	Filtered
VGVKPVGSDPDFQPELSGAGSR	_VGVKPVGSDPDFQPELSGAGSR_.3	Filtered	Filtered	10.980332374572754	Filtered	Filtered	Filtered	Filtered	Filtered	Filtered	3.710068464279175
IFINLPR	_IFINLPR_.2	Filtered	Filtered	26.899877548217773	Filtered	Filtered	Filtered	Filtered	Filtered	Filtered	Filtered
GVISNSGGPVR	_GVISNSGGPVR_.2	Filtered	Filtered	5.070870399475098	Filtered	Filtered	Filtered	Filtered	1	Filtered	5.0307111740112305
AYVAFPDFFR	_AYVAFPDFFR_.2	2.8085379600524902	2.463162422180176	119.15084075927734	11.49624252319336	23.530614852905273	197.12020874023438	587.1976318359375	151.44960021972656	193.66030883789062	63.85546875
FAGFPALINR	_FAGFPALINR_.2	22.029226303100586	Filtered	446.6647644042969	41.80110549926758	73.55760192871094	654.7032470703125	2899.64501953125	371.8916931152344	561.0798950195312	342.4252014160156
GGYILPWQEPALNTHLSR	_GGYILPWQEPALNTHLSR_.3	4.74067497253418	Filtered	96.44414520263672	6.272578716278076	11.005256652832031	115.36235809326172	681.5380859375	143.61090087890625	146.13514709472656	83.39408874511719
QLDFTLSPK	_QLDFTLSPK_.2	Filtered	Filtered	84.29439544677734	Filtered	6.985121250152588	128.0430908203125	511.294677734375	128.0454559326172	115.25468444824219	57.74031448364258
SSVHANAFPSTPVNPLR	_SSVHANAFPSTPVNPLR_.3	Filtered	Filtered	34.972049713134766	Filtered	Filtered	61.677520751953125	435.3819580078125	146.66160583496094	91.07931518554688	43.54682540893555
NPFGIEIR	_NPFGIEIR_.2	Filtered	Filtered	27.798133850097656	Filtered	Filtered	59.414833068847656	273.6853942871094	48.46125411987305	20.91037940979004	5.655956745147705
HNGVPSQTSPTVTYDSNLK	_HNGVPSQTSPTVTYDSNLK_.3	Filtered	Filtered	56.50737762451172	Filtered	Filtered	9.919807434082031	76.986083984375	6.419288635253906	43.51432800292969	10.199687004089355
DASLNHPPYMPYLESR	_DASLNHPPYMPYLESR_.3	Filtered	Filtered	6.475400924682617	Filtered	Filtered	24.865764617919922	93.78475189208984	6.621405124664307	12.106961250305176	12.267698287963867
NEMLQFK	_NEMLQFK_.2	Filtered	Filtered	Filtered	Filtered	Filtered	66.87641143798828	366.6747741699219	79.96881103515625	63.80778503417969	28.700735092163086
SSVYANAFPSTPVNPLR	_SSVYANAFPSTPVNPLR_.2	Filtered	Filtered	Filtered	Filtered	Filtered	47.366172790527344	277.5971374511719	48.56455612182617	41.30061340332031	25.453636169433594
SSVYANAFPSTPVNPLR	_SSVYANAFPSTPVNPLR_.3	Filtered	Filtered	Filtered	Filtered	Filtered	10.166645050048828	174.86280822753906	Filtered	32.86424255371094	13.224309921264648
DASLNHPPYMPHLESR	_DASLNHPPYMPHLESR_.4	Filtered	Filtered	Filtered	Filtered	Filtered	28.154449462890625	62.719581604003906	32.194664001464844	12.916118621826172	6.027708053588867
DASLNHPPYMPHLESR	_DASLNHPPYMPHLESR_.3	Filtered	Filtered	Filtered	Filtered	Filtered	20.500534057617188	30.059062957763672	Filtered	Filtered	Filtered
LPSTNVYGLGEHVHQQYR	_LPSTNVYGLGEHVHQQYR_.4	Filtered	Filtered	Filtered	4.099494934082031	Filtered	Filtered	20.857681274414062	Filtered	Filtered	17.892066955566406
YLYGFGETEHR	_YLYGFGETEHR_.3	Filtered	Filtered	Filtered	Filtered	Filtered	4.001334190368652	29.326091766357422	Filtered	Filtered	Filtered
YLYGFGETEHR	_YLYGFGETEHR_.2	Filtered	Filtered	Filtered	Filtered	Filtered	Filtered	3.931868314743042	Filtered	Filtered	Filtered
LDVTYHK	_LDVTYHK_.2	Filtered	Filtered	Filtered	Filtered	Filtered	Filtered	29.28763771057129	7.129830837249756	Filtered	Filtered
EIEELYNNPQNPER	_EIEELYNNPQNPER_.3	Filtered	Filtered	Filtered	Filtered	Filtered	7.547344207763672	8.198633193969727	Filtered	Filtered	Filtered
EIEELYNNPQNPER	_EIEELYNNPQNPER_.2	Filtered	Filtered	Filtered	Filtered	Filtered	4.841421127319336	1.7207483053207397	Filtered	Filtered	Filtered
VEMELPGDK	_VEMELPGDK_.2	Filtered	Filtered	Filtered	Filtered	Filtered	3.2741425037384033	4.773458003997803	Filtered	Filtered	Filtered
YLYGFGETEHTSYR	_YLYGFGETEHTSYR_.3	Filtered	Filtered	Filtered	Filtered	Filtered	1.614342451095581	3.2561159133911133	Filtered	Filtered	Filtered
GELFWDDGQTK	_GELFWDDGQTK_.2	Filtered	Filtered	Filtered	Filtered	Filtered	2.282050848007202	Filtered	Filtered	Filtered	Filtered
YEYGTLDNMR	_YEYGTLDNMR_.2	Filtered	Filtered	Filtered	Filtered	Filtered	Filtered	1.7766456604003906	Filtered	Filtered	Filtered
FYAYNPLAGGLLTGK	_FYAYNPLAGGLLTGK_.2	4.752268314361572	Filtered	Filtered	1.3254591226577759	1.5050376653671265	9.680956840515137	2.9444916248321533	Filtered	1.682380199432373	3.4420981407165527
FYAYNPLAGGLLTGK	_FYAYNPLAGGLLTGK_.3	Filtered	Filtered	Filtered	Filtered	Filtered	1	Filtered	Filtered	Filtered	Filtered
VASVLGTMEMGR	_VASVLGTMEMGR_.2	Filtered	Filtered	Filtered	Filtered	Filtered	27.559484481811523	7.994892597198486	Filtered	Filtered	22.88140106201172
RMDAPASAAAVR	_RMDAPASAAAVR_.3	Filtered	Filtered	Filtered	Filtered	Filtered	4.112634181976318	Filtered	Filtered	Filtered	Filtered
ALQAAYGASAPSVTSAALR	_ALQAAYGASAPSVTSAALR_.2	Filtered	Filtered	Filtered	Filtered	Filtered	9.578436851501465	Filtered	Filtered	Filtered	Filtered
MDAPASAAAVR	_MDAPASAAAVR_.2	Filtered	Filtered	Filtered	Filtered	Filtered	1.0181618928909302	Filtered	Filtered	Filtered	Filtered
LSLSQLNSNPELR	_LSLSQLNSNPELR_.2	3.854212999343872	Filtered	8.000078201293945	Filtered	Filtered	5.111661911010742	4.044406890869141	Filtered	3.178597927093506	4.1496500968933105
SLHQQSTQLSSSLTSVK	_SLHQQSTQLSSSLTSVK_.3	Filtered	Filtered	Filtered	Filtered	Filtered	1	Filtered	Filtered	Filtered	Filtered
QLPPVDAELDNVNNVLR	_QLPPVDAELDNVNNVLR_.3	Filtered	Filtered	Filtered	Filtered	Filtered	1	Filtered	Filtered	Filtered	Filtered
LPACCLER	_LPAC[Carbamidomethyl (C)]C[Carbamidomethyl (C)]LER_.2	42.71242904663086	62.65375518798828	Filtered	Filtered	Filtered	56.8492431640625	Filtered	Filtered	Filtered	Filtered
EPGEFALLR	_EPGEFALLR_.2	66.1645278930664	6.987861156463623	52.70494079589844	7.056169509887695	12.353238105773926	83.1638412475586	21.524845123291016	Filtered	119.65953063964844	155.5096435546875
EMLDQSNQWGGTALVVPAFEIR	_EMLDQSNQWGGTALVVPAFEIR_.3	19.979541778564453	Filtered	Filtered	3.4489657878875732	10.269347190856934	28.992067337036133	4.26527738571167	Filtered	31.48866081237793	23.261104583740234
EMLDQSNQWGGTALVVPAFEIR	_EM[Oxidation (M)]LDQSNQWGGTALVVPAFEIR_.3	11.436392784118652	Filtered	Filtered	Filtered	14.163983345031738	23.44178581237793	Filtered	Filtered	22.883520126342773	24.06804656982422
TALASGGVLDASGDYR	_TALASGGVLDASGDYR_.2	24.02841567993164	4.313798904418945	19.184398651123047	8.036188125610352	24.05817222595215	18.910037994384766	18.113842010498047	Filtered	22.987367630004883	49.055908203125
TALASGGVLDASGDYR	_TALASGGVLDASGDYR_.3	6.94578742980957	Filtered	Filtered	Filtered	Filtered	5.065933704376221	Filtered	Filtered	4.141061782836914	5.837380409240723
VPTFDER	_VPTFDER_.2	32.01519775390625	Filtered	Filtered	Filtered	Filtered	66.59352111816406	12.877198219299316	Filtered	27.070283889770508	52.35710906982422
YEAAVPDPR	_YEAAVPDPR_.2	37.877689361572266	Filtered	Filtered	Filtered	Filtered	52.10395431518555	9.311749458312988	Filtered	14.454562187194824	34.05730438232422
VPLPINDLK	_VPLPINDLK_.2	70.67943572998047	34.829647064208984	105.39389038085938	22.115182876586914	Filtered	Filtered	Filtered	Filtered	Filtered	7.275477886199951
EVENPQNQLR	_EVENPQNQLR_.2	30.445667266845703	3.7465789318084717	10.119415283203125	Filtered	Filtered	Filtered	Filtered	Filtered	Filtered	Filtered
QVSTYQEVIR	_QVSTYQEVIR_.2	3.6036555767059326	Filtered	11.114604949951172	Filtered	Filtered	Filtered	Filtered	Filtered	Filtered	Filtered
NVYPSAGVLFVHVLER	_NVYPSAGVLFVHVLER_.3	2.376481056213379	Filtered	5.96028470993042	Filtered	Filtered	Filtered	Filtered	Filtered	Filtered	Filtered
LNLPSDMHIQGLQSR	_LNLPSDMHIQGLQSR_.3	Filtered	Filtered	Filtered	Filtered	Filtered	2.920151710510254	10.507255554199219	9.400609016418457	Filtered	Filtered
ANIQAVSLK	_ANIQAVSLK_.2	8.854260444641113	11.858314514160156	Filtered	Filtered	Filtered	74.82740020751953	61.180633544921875	Filtered	Filtered	Filtered
LLNFPTIVER	_LLNFPTIVER_.2	Filtered	Filtered	Filtered	Filtered	Filtered	4.893748760223389	2.4547698497772217	Filtered	Filtered	Filtered
TINEVENQILTR	_TINEVENQILTR_.2	88.97455596923828	50.13751220703125	5.398921012878418	56.253841400146484	18.37639808654785	89.14775848388672	38.16513442993164	19.71712875366211	73.29637145996094	12.199549674987793
TINEVENQILTR	_TINEVENQILTR_.3	33.60146713256836	14.286652565002441	Filtered	15.981637954711914	Filtered	29.54033660888672	11.13913631439209	9.28398323059082	17.696043014526367	Filtered
VGWEQLLTTIAR	_VGWEQLLTTIAR_.2	61.12353515625	74.49226379394531	5.5151567459106445	41.33662033081055	27.54564666748047	115.1501693725586	23.753536224365234	20.732927322387695	54.491939544677734	10.459343910217285
VGWEQLLTTIAR	_VGWEQLLTTIAR_.3	9.807741165161133	7.52138614654541	Filtered	2.9800682067871094	Filtered	29.970577239990234	6.156978607177734	Filtered	12.60999584197998	Filtered
LSGSNPYTTVTPQIINSK	_LSGSNPYTTVTPQIINSK_.3	12.231157302856445	13.296960830688477	Filtered	Filtered	9.671358108520508	22.4614200592041	44.55558395385742	7.819290637969971	29.940940856933594	23.16311264038086
LSGSNPYTTVTPQIINSK	_LSGSNPYTTVTPQIINSK_.2	9.95759105682373	11.469157218933105	Filtered	Filtered	3.9437971115112305	9.728489875793457	11.722708702087402	Filtered	16.7954044342041	6.239167213439941
DGLAFNALIHR	_DGLAFNALIHR_.3	36.50911331176758	10.058921813964844	Filtered	15.0868501663208	5.024020195007324	56.54328918457031	87.47615051269531	Filtered	9.321868896484375	28.325668334960938
DGLAFNALIHR	_DGLAFNALIHR_.2	13.090065002441406	Filtered	Filtered	4.4664530754089355	Filtered	17.248584747314453	23.405105590820312	Filtered	6.612565040588379	8.629108428955078
NFITAEELR	_NFITAEELR_.2	4.446902751922607	15.09706974029541	Filtered	Filtered	Filtered	25.835695266723633	31.602195739746094	Filtered	24.60150718688965	19.561967849731445
QFASQANVVGPWIQTK	_QFASQANVVGPWIQTK_.3	7.754717826843262	6.414888858795166	Filtered	Filtered	Filtered	11.597193717956543	36.184879302978516	Filtered	14.044614791870117	5.511837482452393
QFASQANVVGPWIQTK	_QFASQANVVGPWIQTK_.2	1.1686912775039673	Filtered	Filtered	2.974268913269043	Filtered	7.45127534866333	14.562398910522461	Filtered	7.27039098739624	Filtered
EAILAIHK	_EAILAIHK_.2	5.616118431091309	Filtered	Filtered	3.0060884952545166	Filtered	14.155491828918457	8.382148742675781	Filtered	6.610428333282471	1.26011061668396
ALDFIASK	_ALDFIASK_.2	330.6642761230469	221.11636352539062	Filtered	49.58806610107422	112.33970642089844	206.3516082763672	142.88421630859375	Filtered	53.683441162109375	69.00666809082031
ALDFIASK	_ALDFIASK_.1	7.291415691375732	Filtered	Filtered	Filtered	Filtered	4.097372055053711	Filtered	Filtered	Filtered	Filtered
MAPYQGPDAVPGALDYK	_MAPYQGPDAVPGALDYK_.2	2.758465528488159	Filtered	Filtered	14.355063438415527	8.408223152160645	18.354942321777344	25.480241775512695	Filtered	52.7803955078125	Filtered
MAPYQGPDAVPGALDYK	_MAPYQGPDAVPGALDYK_.3	Filtered	Filtered	Filtered	Filtered	Filtered	61.647300720214844	61.18144607543945	Filtered	451.5089416503906	Filtered
VLAGDKNFITAEELR	_VLAGDKNFITAEELR_.3	18.880413055419922	9.674670219421387	Filtered	13.202805519104004	Filtered	39.219974517822266	66.25119018554688	16.228313446044922	54.154083251953125	18.00493049621582
GISQEQMQEFR	_GISQEQMQEFR_.2	8.957256317138672	7.578754425048828	5.272468566894531	5.960671424865723	3.4117777347564697	29.348949432373047	28.623302459716797	6.042148113250732	33.58417892456055	9.469680786132812
GISQEQMQEFR	_GISQEQMQEFR_.3	Filtered	Filtered	Filtered	Filtered	Filtered	2.4946367740631104	5.418812274932861	Filtered	Filtered	Filtered
EGLLLWCQR	_EGLLLWC[Carbamidomethyl (C)]QR_.2	Filtered	Filtered	Filtered	Filtered	Filtered	9.216492652893066	11.518500328063965	Filtered	11.859883308410645	7.036384582519531
LVSIGAEEIVDGNAK	_LVSIGAEEIVDGNAK_.2	5.618551731109619	1.5308979749679565	Filtered	Filtered	1.0658791065216064	5.333225250244141	3.8547348976135254	Filtered	3.612928628921509	Filtered
VQQLVPK	_VQQLVPK_.2	Filtered	Filtered	Filtered	Filtered	Filtered	Filtered	25.972631454467773	3.8845674991607666	16.428010940551758	18.53396987915039
VQQLVPK	_VQQLVPK_.1	Filtered	Filtered	Filtered	Filtered	Filtered	Filtered	1	Filtered	Filtered	Filtered
NVNVQNFHISWK	_NVNVQNFHISWK_.3	Filtered	Filtered	Filtered	Filtered	Filtered	3.467186450958252	11.789497375488281	Filtered	Filtered	Filtered
NVNVQNFHISWK	_NVNVQNFHISWK_.2	Filtered	Filtered	Filtered	Filtered	Filtered	2.1178932189941406	Filtered	Filtered	1	Filtered
HRPELIEYDK	_HRPELIEYDK_.3	Filtered	Filtered	Filtered	Filtered	Filtered	12.100149154663086	Filtered	Filtered	4.183648109436035	Filtered
QLEAIDQLHLEYAK	_QLEAIDQLHLEYAK_.3	1.149605631828308	Filtered	Filtered	Filtered	Filtered	1.9632540941238403	Filtered	Filtered	4.971548557281494	Filtered
QLEAIDQLHLEYAK	_QLEAIDQLHLEYAK_.2	Filtered	Filtered	Filtered	Filtered	Filtered	1	Filtered	Filtered	1	Filtered
ELPPDQAEYCIAR	_ELPPDQAEYC[Carbamidomethyl (C)]IAR_.2	Filtered	Filtered	Filtered	Filtered	Filtered	1.001162052154541	Filtered	Filtered	1.1336477994918823	Filtered
ASIHEAWTDGK	_ASIHEAWTDGK_.3	12.03099536895752	Filtered	Filtered	Filtered	Filtered	19.13029670715332	Filtered	Filtered	Filtered	Filtered
ICDQWDALGSLTHSR	_IC[Carbamidomethyl (C)]DQWDALGSLTHSR_.3	Filtered	Filtered	Filtered	Filtered	Filtered	7.709527015686035	Filtered	Filtered	22.278377532958984	Filtered
TIPWLEDR	_TIPWLEDR_.2	Filtered	Filtered	Filtered	Filtered	Filtered	22.933568954467773	Filtered	Filtered	Filtered	Filtered
KDDPVTNLNNAFEVAEK	_KDDPVTNLNNAFEVAEK_.3	Filtered	Filtered	Filtered	Filtered	Filtered	12.466092109680176	9.166451454162598	Filtered	Filtered	Filtered
HRDYETATLSDIK	_HRDYETATLSDIK_.3	Filtered	Filtered	Filtered	Filtered	Filtered	5.295596599578857	Filtered	Filtered	7.623733997344971	Filtered
MLDAEDIVNTARPDEK	_MLDAEDIVNTARPDEK_.3	Filtered	Filtered	Filtered	Filtered	Filtered	8.646618843078613	Filtered	Filtered	1	Filtered
RDHALLEEQSK	_RDHALLEEQSK_.3	Filtered	Filtered	Filtered	Filtered	Filtered	Filtered	4.370620250701904	1.4222493171691895	Filtered	Filtered
FAIQDISVEETSAK	_FAIQDISVEETSAK_.2	1.6709502935409546	Filtered	Filtered	Filtered	Filtered	2.9172632694244385	Filtered	Filtered	Filtered	Filtered
ISIEMNGTLEDQLSHLK	_ISIEMNGTLEDQLSHLK_.3	Filtered	Filtered	Filtered	Filtered	Filtered	2.682873487472534	1	Filtered	Filtered	Filtered
AGTQIENIDEDFRDGLK	_AGTQIENIDEDFRDGLK_.3	Filtered	Filtered	Filtered	Filtered	Filtered	2.917269706726074	Filtered	Filtered	Filtered	Filtered
CQLEINFNTLQTK	_C[Carbamidomethyl (C)]QLEINFNTLQTK_.2	Filtered	Filtered	Filtered	Filtered	Filtered	1.538167119026184	1	Filtered	Filtered	Filtered
DYETATLSDIK	_DYETATLSDIK_.2	Filtered	Filtered	Filtered	Filtered	Filtered	2.1675562858581543	Filtered	Filtered	Filtered	Filtered
LASDLLEWIR	_LASDLLEWIR_.2	Filtered	Filtered	Filtered	Filtered	Filtered	1.0942853689193726	Filtered	Filtered	Filtered	Filtered
LMLLLEVISGER	_LMLLLEVISGER_.2	Filtered	Filtered	Filtered	Filtered	1.0092490911483765	Filtered	Filtered	Filtered	Filtered	Filtered
SIVDYKPNLDLLEQQHQLIQEALIFDNK	_SIVDYKPNLDLLEQQHQLIQEALIFDNK_.4	Filtered	Filtered	Filtered	Filtered	Filtered	1	Filtered	Filtered	Filtered	Filtered
KHEAFESDLAAHQDR	_KHEAFESDLAAHQDR_.4	Filtered	Filtered	Filtered	Filtered	Filtered	1	Filtered	Filtered	Filtered	Filtered
SGLVSFYR	_SGLVSFYR_.2	89.82376098632812	60.174190521240234	292.2008361816406	15.059782028198242	10.24943733215332	Filtered	Filtered	Filtered	Filtered	Filtered
GDFWLGNEHIHR	_GDFWLGNEHIHR_.3	10.545317649841309	Filtered	14.037165641784668	Filtered	Filtered	Filtered	Filtered	Filtered	Filtered	Filtered
YAEYSHFVLGNELNSYR	_YAEYSHFVLGNELNSYR_.3	5.489082336425781	Filtered	12.524944305419922	Filtered	Filtered	Filtered	Filtered	Filtered	Filtered	Filtered
IWLDNVR	_IWLDNVR_.2	100.46533966064453	400.7016906738281	Filtered	10.896909713745117	Filtered	4.724493980407715	Filtered	Filtered	Filtered	Filtered
LVGGDNLCSGR	_LVGGDNLC[Carbamidomethyl (C)]SGR_.2	2.829512596130371	Filtered	Filtered	Filtered	Filtered	Filtered	Filtered	Filtered	Filtered	Filtered
VLIGNIDLSR	_VLIGNIDLSR_.2	Filtered	Filtered	Filtered	Filtered	Filtered	4.160309314727783	15.00121021270752	Filtered	28.69582176208496	5.516483783721924
LIFPAATSGR	_LIFPAATSGR_.2	Filtered	Filtered	Filtered	Filtered	Filtered	Filtered	20.2098388671875	Filtered	48.340030670166016	Filtered
LVTDTYSPVMMTK	_LVTDTYSPVMMTK_.2	Filtered	Filtered	Filtered	Filtered	Filtered	Filtered	2.626678228378296	Filtered	5.043239116668701	Filtered
MPIVGLGTWK	_MPIVGLGTWK_.2	Filtered	8.743656158447266	Filtered	78.02812957763672	Filtered	22.070938110351562	65.65039825439453	50.97675323486328	17.730100631713867	46.579368591308594
TAAQVLIR	_TAAQVLIR_.2	Filtered	Filtered	Filtered	258.72589111328125	Filtered	50.975128173828125	108.91632080078125	75.2384033203125	34.48445510864258	86.10308074951172
VAIDAGYR	_VAIDAGYR_.2	Filtered	Filtered	Filtered	135.31492614746094	Filtered	37.007144927978516	78.40277862548828	79.72547149658203	40.471221923828125	45.29185104370117
LWPTFFER	_LWPTFFER_.2	Filtered	Filtered	Filtered	107.23258972167969	Filtered	15.165139198303223	29.09806251525879	29.19401741027832	8.679559707641602	12.855268478393555
ATFVELSTK	_[Acetyl (Protein N-term)]ATFVELSTK_.2	Filtered	Filtered	Filtered	17.48367691040039	Filtered	2.297961473464966	18.862171173095703	5.097433567047119	3.8116955757141113	13.275242805480957
ATFVELSTK	_[Acetyl (Protein N-term)]ATFVELSTK_.1	Filtered	Filtered	Filtered	1.4166816473007202	Filtered	Filtered	12.054655075073242	Filtered	1	Filtered
ALGVSNFSHFQIEK	_ALGVSNFSHFQIEK_.3	Filtered	Filtered	Filtered	90.29288482666016	Filtered	16.701391220092773	Filtered	29.2844181060791	Filtered	Filtered
ALGVSNFSHFQIEK	_ALGVSNFSHFQIEK_.2	Filtered	Filtered	Filtered	6.256187438964844	Filtered	Filtered	Filtered	Filtered	Filtered	Filtered
REDLFIVSK	_REDLFIVSK_.2	Filtered	Filtered	Filtered	27.372455596923828	Filtered	2.9174842834472656	Filtered	Filtered	Filtered	Filtered
IVENIQVFDFK	_IVENIQVFDFK_.2	Filtered	Filtered	Filtered	12.929328918457031	Filtered	2.698452949523926	Filtered	Filtered	1.6518350839614868	1.2259347438812256
EDLFIVSK	_EDLFIVSK_.2	Filtered	Filtered	Filtered	Filtered	Filtered	Filtered	3.1089253425598145	Filtered	Filtered	Filtered
SGDDLFPK	_SGDDLFPK_.2	Filtered	Filtered	Filtered	Filtered	Filtered	2.077413320541382	Filtered	Filtered	Filtered	Filtered
LSDEEMATILSFNR	_LSDEEMATILSFNR_.2	Filtered	Filtered	Filtered	13.590587615966797	Filtered	Filtered	Filtered	Filtered	Filtered	Filtered
LVQTAELTK	_LVQTAELTK_.2	68.19192504882812	74.04412841796875	151.0522003173828	55.27463150024414	166.17971801757812	10.578600883483887	4.204103469848633	8.006052017211914	Filtered	88.8801498413086
FVVYSYK	_FVVYSYK_.2	23.268159866333008	Filtered	21.031932830810547	Filtered	56.69831466674805	2.268965005874634	Filtered	Filtered	Filtered	31.050048828125
ETDNAAIIMK	_ETDNAAIIMK_.2	5.559060573577881	Filtered	41.11315155029297	Filtered	12.187494277954102	Filtered	Filtered	Filtered	Filtered	8.23283863067627
LENSVTFTK	_LENSVTFTK_.2	Filtered	Filtered	Filtered	134.5919952392578	Filtered	20.016637802124023	22.61212158203125	84.70311737060547	105.34237670898438	6.25861120223999
VTAYLDWIR	_VTAYLDWIR_.2	Filtered	Filtered	Filtered	44.63755416870117	Filtered	4.350133895874023	21.36848258972168	78.57136535644531	75.84723663330078	Filtered
DWIATSGISTTFPK	_DWIATSGISTTFPK_.2	Filtered	Filtered	Filtered	66.35721588134766	Filtered	13.530375480651855	70.49762725830078	90.82698059082031	74.41255187988281	36.9098014831543
DWIATSGISTTFPK	_DWIATSGISTTFPK_.3	Filtered	Filtered	Filtered	2.8318066596984863	Filtered	Filtered	Filtered	Filtered	4.712325096130371	Filtered
SATHENDIALVR	_SATHENDIALVR_.3	Filtered	Filtered	Filtered	223.2774200439453	Filtered	53.94469451904297	77.33342742919922	118.27853393554688	118.90499877929688	Filtered
SATHENDIALVR	_SATHENDIALVR_.2	Filtered	Filtered	Filtered	Filtered	Filtered	Filtered	2.905792713165283	Filtered	Filtered	Filtered
FTEVYAINR	_FTEVYAINR_.2	Filtered	Filtered	Filtered	Filtered	Filtered	24.965452194213867	83.39445495605469	15.260662078857422	48.59776306152344	55.800899505615234
LELVEQER	_LELVEQER_.2	Filtered	Filtered	Filtered	Filtered	Filtered	29.821569442749023	61.66103744506836	33.84830093383789	35.87353515625	40.761878967285156
DMSIQELAVLVSGQK	_DMSIQELAVLVSGQK_.3	Filtered	Filtered	Filtered	Filtered	Filtered	2.418905735015869	15.81863784790039	3.8570590019226074	19.81901741027832	19.22540283203125
DMSIQELAVLVSGQK	_DMSIQELAVLVSGQK_.2	Filtered	Filtered	Filtered	Filtered	Filtered	2.0394582748413086	13.107216835021973	5.54729700088501	16.141834259033203	5.46373176574707
SLLDLENGR	_SLLDLENGR_.2	Filtered	Filtered	Filtered	3.9740548133850098	Filtered	27.78378677368164	23.27480125427246	Filtered	14.874443054199219	9.27586841583252
AQADEVLQLR	_AQADEVLQLR_.2	Filtered	Filtered	Filtered	Filtered	Filtered	8.81542682647705	14.316527366638184	7.292994022369385	13.149561882019043	9.094989776611328
RQLLEGELETLR	_RQLLEGELETLR_.3	Filtered	Filtered	Filtered	Filtered	Filtered	4.756080627441406	10.791655540466309	8.33718204498291	5.571805000305176	4.0262274742126465
EAEVLLLQQR	_EAEVLLLQQR_.2	Filtered	Filtered	Filtered	Filtered	Filtered	34.32926559448242	94.01026153564453	62.693546295166016	111.34954071044922	77.48173522949219
EAEVLLLQQR	_EAEVLLLQQR_.3	Filtered	Filtered	Filtered	Filtered	Filtered	Filtered	4.25861120223999	Filtered	Filtered	4.957921504974365
NLLDEIASR	_NLLDEIASR_.2	Filtered	Filtered	Filtered	Filtered	Filtered	33.429344177246094	77.06047058105469	Filtered	97.20903778076172	100.05884552001953
VVLQQDPQQAR	_VVLQQDPQQAR_.2	Filtered	Filtered	9.290639877319336	8.981708526611328	Filtered	48.01620864868164	34.72431945800781	19.468616485595703	40.087242126464844	31.19805335998535
SYQSELEALRR	_SYQSELEALRR_.3	Filtered	Filtered	Filtered	Filtered	104.54507446289062	22.64130210876465	31.3430118560791	Filtered	24.697538375854492	Filtered
ELDVEVSR	_ELDVEVSR_.2	Filtered	Filtered	Filtered	Filtered	Filtered	37.12778091430664	30.74094581604004	Filtered	52.30534744262695	24.794254302978516
SYQSELEALR	_SYQSELEALR_.2	Filtered	Filtered	Filtered	Filtered	Filtered	12.910745620727539	37.52643585205078	Filtered	18.080720901489258	22.921770095825195
AGLIDWNMFVK	_AGLIDWNMFVK_.2	Filtered	Filtered	Filtered	Filtered	Filtered	10.988677978515625	15.647661209106445	Filtered	38.50749206542969	18.742557525634766
FSIEEALQSGR	_FSIEEALQSGR_.2	Filtered	Filtered	11.129539489746094	Filtered	Filtered	Filtered	10.810797691345215	Filtered	19.71339225769043	Filtered
SLLGEVEQNLQAAK	_SLLGEVEQNLQAAK_.2	Filtered	Filtered	Filtered	Filtered	Filtered	5.613231182098389	15.200651168823242	3.619503974914551	5.834949970245361	13.233415603637695
SLLGEVEQNLQAAK	_SLLGEVEQNLQAAK_.3	Filtered	Filtered	Filtered	Filtered	Filtered	1	5.143689155578613	Filtered	Filtered	6.104269504547119
TENPGDASDLQGR	_TENPGDASDLQGR_.2	Filtered	Filtered	Filtered	Filtered	Filtered	5.28511381149292	3.4747629165649414	Filtered	4.109559535980225	1.69526207447052
QLLEGELETLR	_QLLEGELETLR_.2	Filtered	Filtered	Filtered	Filtered	Filtered	11.635004997253418	23.562137603759766	9.023774147033691	48.59003448486328	17.008302688598633
QLLEGELETLR	_QLLEGELETLR_.3	Filtered	Filtered	Filtered	Filtered	Filtered	Filtered	1	Filtered	Filtered	Filtered
AESEVANLR	_AESEVANLR_.2	Filtered	Filtered	Filtered	Filtered	Filtered	Filtered	37.224491119384766	Filtered	39.04731369018555	22.513355255126953
LLYVLEADAAIAK	_LLYVLEADAAIAK_.2	Filtered	Filtered	Filtered	7.068203449249268	Filtered	22.59347152709961	13.747081756591797	8.982537269592285	10.694419860839844	14.577190399169922
QNLQLETR	_QNLQLETR_.2	Filtered	Filtered	Filtered	Filtered	Filtered	18.304258346557617	22.738231658935547	Filtered	14.726099014282227	Filtered
VVQQEVVR	_VVQQEVVR_.2	Filtered	Filtered	Filtered	Filtered	Filtered	Filtered	2.401675224304199	3.8377487659454346	Filtered	30.77942657470703
LQNLEFALNLLR	_LQNLEFALNLLR_.2	Filtered	Filtered	Filtered	Filtered	Filtered	2.8193531036376953	18.2100830078125	1.7991913557052612	1.9080067873001099	9.884048461914062
LQNLEFALNLLR	_LQNLEFALNLLR_.3	Filtered	Filtered	Filtered	Filtered	Filtered	Filtered	1.3381906747817993	Filtered	Filtered	Filtered
YEEEPGLR	_YEEEPGLR_.2	Filtered	Filtered	Filtered	Filtered	Filtered	8.582436561584473	4.125682830810547	Filtered	7.9397454261779785	Filtered
GQQVVPLK	_GQQVVPLK_.2	Filtered	Filtered	Filtered	2.3246538639068604	Filtered	8.566723823547363	4.573552131652832	Filtered	Filtered	Filtered
STQEEIWTLR	_STQEEIWTLR_.2	Filtered	Filtered	Filtered	Filtered	Filtered	523.1832275390625	393.8702392578125	Filtered	182.7303924560547	334.407470703125
KFSIEEALQSGR	_KFSIEEALQSGR_.3	Filtered	Filtered	Filtered	Filtered	Filtered	17.19268798828125	48.00338363647461	Filtered	42.45503234863281	32.55598449707031
KFSIEEALQSGR	_KFSIEEALQSGR_.2	Filtered	Filtered	Filtered	Filtered	Filtered	Filtered	2.690570831298828	Filtered	Filtered	Filtered
VVLSESVQVEK	_VVLSESVQVEK_.2	Filtered	Filtered	Filtered	Filtered	Filtered	7.46351432800293	20.369747161865234	47.89162826538086	28.552534103393555	18.82526206970215
KVPDPVLEESFQQLQR	_KVPDPVLEESFQQLQR_.3	Filtered	Filtered	Filtered	Filtered	Filtered	9.98104476928711	19.383403778076172	5.742274284362793	31.212791442871094	32.52238082885742
KVPDPVLEESFQQLQR	_KVPDPVLEESFQQLQR_.2	Filtered	Filtered	1	Filtered	Filtered	2.12593150138855	Filtered	Filtered	Filtered	Filtered
NITNELLR	_NITNELLR_.2	Filtered	Filtered	Filtered	Filtered	Filtered	29.36667251586914	55.698814392089844	Filtered	Filtered	Filtered
LTPAQYDR	_LTPAQYDR_.2	Filtered	Filtered	Filtered	Filtered	Filtered	Filtered	26.5997257232666	19.87201690673828	Filtered	Filtered
QYENFINR	_QYENFINR_.2	Filtered	Filtered	Filtered	Filtered	Filtered	8.930802345275879	35.42822265625	Filtered	Filtered	Filtered
NQLLQEELEALQLQLR	_NQLLQEELEALQLQLR_.3	Filtered	Filtered	Filtered	Filtered	Filtered	7.540771007537842	8.495656967163086	Filtered	5.949124336242676	4.114603042602539
ELSELIEQLQK	_ELSELIEQLQK_.2	Filtered	Filtered	Filtered	Filtered	Filtered	9.946415901184082	3.097811698913574	2.3427722454071045	6.778514862060547	Filtered
ELSELIEQLQK	_ELSELIEQLQK_.3	Filtered	Filtered	Filtered	Filtered	Filtered	1.0432616472244263	Filtered	Filtered	Filtered	Filtered
GYSYTLQK	_GYSYTLQK_.2	Filtered	Filtered	Filtered	Filtered	Filtered	11.166621208190918	Filtered	Filtered	9.94800853729248	Filtered
AITGILRPPLEQGR	_AITGILRPPLEQGR_.3	Filtered	Filtered	Filtered	Filtered	Filtered	10.55439281463623	8.482791900634766	Filtered	Filtered	Filtered
LSELEFHNSK	_LSELEFHNSK_.3	Filtered	Filtered	Filtered	Filtered	Filtered	7.5214314460754395	5.244862079620361	Filtered	Filtered	Filtered
LSELEFHNSK	_LSELEFHNSK_.2	Filtered	Filtered	Filtered	Filtered	Filtered	1.6323723793029785	Filtered	Filtered	Filtered	Filtered
NQGPQESVVR	_NQGPQESVVR_.2	Filtered	Filtered	Filtered	Filtered	Filtered	Filtered	9.073521614074707	3.044802188873291	Filtered	Filtered
LQSEINMAATETR	_LQSEINMAATETR_.2	Filtered	Filtered	Filtered	Filtered	Filtered	2.9009079933166504	2.49251651763916	Filtered	Filtered	1
CDLEIYQLK	_C[Carbamidomethyl (C)]DLEIYQLK_.2	Filtered	Filtered	Filtered	Filtered	Filtered	Filtered	Filtered	3.7766964435577393	1.666550636291504	Filtered
MQYDWSDR	_MQYDWSDR_.2	Filtered	Filtered	Filtered	Filtered	Filtered	2.590303659439087	1.075814127922058	Filtered	Filtered	Filtered
LREEIVDK	_LREEIVDK_.2	Filtered	Filtered	Filtered	Filtered	Filtered	Filtered	1	1	Filtered	Filtered
STAEGEAFIQALPGSGTTPLLR	_STAEGEAFIQALPGSGTTPLLR_.3	Filtered	Filtered	Filtered	Filtered	Filtered	Filtered	163.9976806640625	Filtered	11.278922080993652	Filtered
QLLAGLDK	_QLLAGLDK_.2	Filtered	Filtered	Filtered	Filtered	Filtered	Filtered	70.10542297363281	Filtered	Filtered	17.977811813354492
RLQSEINMAATETR	_RLQSEINMAATETR_.3	Filtered	Filtered	Filtered	Filtered	Filtered	10.133731842041016	15.459786415100098	Filtered	Filtered	Filtered
QQHLSSLQDYMQR	_QQHLSSLQDYMQR_.3	Filtered	Filtered	Filtered	Filtered	Filtered	4.518971920013428	14.06455135345459	Filtered	Filtered	Filtered
HPQGDMIAEDIR	_HPQGDMIAEDIR_.3	Filtered	Filtered	Filtered	Filtered	Filtered	Filtered	5.298642158508301	Filtered	10.31087589263916	Filtered
NLDYPSR	_NLDYPSR_.2	Filtered	Filtered	Filtered	Filtered	Filtered	Filtered	15.068705558776855	Filtered	Filtered	Filtered
QQPEVEVTHETLQR	_QQPEVEVTHETLQR_.3	Filtered	Filtered	Filtered	Filtered	Filtered	8.759916305541992	Filtered	Filtered	Filtered	Filtered
EKQEEELSFLQDK	_EKQEEELSFLQDK_.3	Filtered	Filtered	Filtered	Filtered	Filtered	4.591470718383789	Filtered	Filtered	Filtered	Filtered
EKQEEELSFLQDK	_EKQEEELSFLQDK_.2	Filtered	Filtered	Filtered	Filtered	Filtered	Filtered	Filtered	Filtered	1.0957226753234863	Filtered
LLAASQAR	_LLAASQAR_.2	Filtered	Filtered	Filtered	Filtered	Filtered	Filtered	5.606674671173096	Filtered	Filtered	Filtered
NIVDTEAK	_NIVDTEAK_.2	Filtered	Filtered	Filtered	Filtered	Filtered	Filtered	4.9365925788879395	Filtered	Filtered	Filtered
YQIELLLR	_YQIELLLR_.2	Filtered	Filtered	Filtered	Filtered	Filtered	Filtered	Filtered	Filtered	Filtered	2.399915933609009
SIVVIHPDTGR	_SIVVIHPDTGR_.2	Filtered	Filtered	Filtered	2.3131730556488037	Filtered	Filtered	Filtered	Filtered	Filtered	Filtered
YSPTVQTR	_YSPTVQTR_.2	Filtered	Filtered	Filtered	Filtered	Filtered	Filtered	1.7908282279968262	Filtered	Filtered	Filtered
VKEEEAALAAK	_VKEEEAALAAK_.2	Filtered	Filtered	Filtered	Filtered	Filtered	Filtered	1	Filtered	Filtered	Filtered
LHSEGDQLLAAEHPGR	_LHSEGDQLLAAEHPGR_.3	Filtered	Filtered	Filtered	Filtered	Filtered	4.992701530456543	Filtered	Filtered	Filtered	Filtered
VVLSESVQVEKGDTEQEIQR	_VVLSESVQVEKGDTEQEIQR_.4	Filtered	Filtered	Filtered	Filtered	2.774796485900879	Filtered	Filtered	Filtered	Filtered	Filtered
NRPDSGVEEAWK	_NRPDSGVEEAWK_.3	Filtered	Filtered	Filtered	Filtered	Filtered	2.6780054569244385	Filtered	Filtered	Filtered	Filtered
LAALEQEEAEAR	_LAALEQEEAEAR_.2	Filtered	Filtered	Filtered	Filtered	Filtered	1.8688968420028687	Filtered	Filtered	Filtered	Filtered
FQEHCPDLER	_FQEHC[Carbamidomethyl (C)]PDLER_.3	Filtered	Filtered	Filtered	Filtered	Filtered	1.8194330930709839	Filtered	Filtered	Filtered	Filtered
EIQALKDTKPQVQTK	_EIQALKDTKPQVQTK_.4	Filtered	Filtered	Filtered	Filtered	Filtered	1	Filtered	Filtered	Filtered	Filtered
TNLPIFK	_TNLPIFK_.2	Filtered	72.8113784790039	39.099613189697266	Filtered	Filtered	Filtered	Filtered	Filtered	Filtered	4.1331305503845215
FTTYEIR	_FTTYEIR_.2	Filtered	Filtered	Filtered	Filtered	Filtered	2.7515623569488525	Filtered	Filtered	Filtered	Filtered
EQLANPIVSSGNSLFLR	_EQLANPIVSSGNSLFLR_.2	Filtered	Filtered	106.97626495361328	Filtered	Filtered	9.028651237487793	36.238807678222656	10.854264259338379	38.88633728027344	47.03962707519531
EQLANPIVSSGNSLFLR	_EQLANPIVSSGNSLFLR_.3	Filtered	Filtered	44.6439323425293	Filtered	Filtered	7.225091934204102	21.74162483215332	4.974991321563721	33.116146087646484	30.577375411987305
STGEYMFIR	_STGEYMFIR_.2	Filtered	Filtered	185.3939971923828	Filtered	Filtered	10.433728218078613	16.311262130737305	16.931350708007812	76.87733459472656	59.75568771362305
LQVLLLTDGVGR	_LQVLLLTDGVGR_.2	Filtered	Filtered	47.03181838989258	Filtered	Filtered	9.25688648223877	16.733613967895508	2.7199723720550537	15.582056045532227	23.586666107177734
VPGQSGVVESIGHPTLPYR	_VPGQSGVVESIGHPTLPYR_.3	Filtered	Filtered	17.053611755371094	Filtered	Filtered	1.9621174335479736	5.477270603179932	8.57812786102295	17.148353576660156	8.477923393249512
DGVDSDAPILSK	_DGVDSDAPILSK_.2	Filtered	Filtered	34.12651443481445	Filtered	Filtered	Filtered	15.03156566619873	10.024029731750488	44.80351257324219	9.607865333557129
FVTDGSVTASGFR	_FVTDGSVTASGFR_.2	Filtered	Filtered	357.3020324707031	Filtered	Filtered	35.34075927734375	164.55580139160156	148.85325622558594	284.79840087890625	124.8909912109375
FVTDGSVTASGFR	_FVTDGSVTASGFR_.3	Filtered	Filtered	8.491920471191406	Filtered	Filtered	Filtered	2.6469154357910156	Filtered	9.602046966552734	Filtered
SSGDSMFIK	_SSGDSMFIK_.2	Filtered	Filtered	55.328224182128906	Filtered	Filtered	8.05534553527832	7.631435871124268	Filtered	11.556170463562012	Filtered
LATHPSCNNEHVIVFNGIR	_LATHPSC[Carbamidomethyl (C)]NNEHVIVFNGIR_.4	Filtered	Filtered	7.1756439208984375	Filtered	Filtered	Filtered	19.098981857299805	12.23343276977539	20.401485443115234	2.4218618869781494
LATHPSCNNEHVIVFNGIR	_LATHPSC[Carbamidomethyl (C)]NNEHVIVFNGIR_.3	Filtered	Filtered	Filtered	Filtered	Filtered	Filtered	3.8162763118743896	1.5656667947769165	1.2612017393112183	Filtered
SPENPMQVSSTGNELAIR	_SPENPMQVSSTGNELAIR_.3	Filtered	Filtered	27.93929672241211	Filtered	Filtered	1.154358148574829	4.989753723144531	Filtered	5.906386375427246	4.195628643035889
SPENPMQVSSTGNELAIR	_SPENPMQVSSTGNELAIR_.2	Filtered	Filtered	1.3632948398590088	Filtered	Filtered	Filtered	3.9809839725494385	Filtered	4.636038303375244	3.462650775909424
FCGTSLPSSQWSSGEVMYLR	_FC[Carbamidomethyl (C)]GTSLPSSQWSSGEVMYLR_.3	Filtered	Filtered	Filtered	Filtered	Filtered	Filtered	6.590266704559326	7.517077445983887	20.820972442626953	7.475642204284668
ITLMFNNLR	_ITLMFNNLR_.2	Filtered	Filtered	102.40847778320312	Filtered	Filtered	17.34763526916504	124.84507751464844	56.27766036987305	217.395751953125	99.14578247070312
VGDADGPLMWR	_VGDADGPLMWR_.2	Filtered	Filtered	41.28339385986328	Filtered	Filtered	2.2926528453826904	39.72260284423828	43.0101318359375	53.57087707519531	18.585527420043945
NDFLEVR	_NDFLEVR_.2	Filtered	Filtered	49.20143127441406	Filtered	Filtered	8.557663917541504	16.590890884399414	62.029945373535156	55.93890380859375	5.661099910736084
SPFFPNVYPGER	_SPFFPNVYPGER_.2	Filtered	Filtered	27.439355850219727	Filtered	Filtered	8.361337661743164	15.246277809143066	9.28995418548584	26.25861358642578	33.4581298828125
NGGSPESPIIGQYCGNSNPR	_NGGSPESPIIGQYC[Carbamidomethyl (C)]GNSNPR_.3	Filtered	Filtered	12.870528221130371	Filtered	Filtered	Filtered	26.07646942138672	16.427331924438477	50.543113708496094	Filtered
NGGSPESPIIGQYCGNSNPR	_NGGSPESPIIGQYC[Carbamidomethyl (C)]GNSNPR_.2	Filtered	Filtered	Filtered	Filtered	Filtered	1	Filtered	Filtered	1	Filtered
ITFTFFR	_ITFTFFR_.2	Filtered	Filtered	Filtered	Filtered	Filtered	Filtered	58.14177703857422	20.08565330505371	3.1735124588012695	Filtered
YCGNTIPDSIDTSSNTAVVR	_YC[Carbamidomethyl (C)]GNTIPDSIDTSSNTAVVR_.3	Filtered	Filtered	Filtered	Filtered	Filtered	Filtered	12.677881240844727	7.222166538238525	28.822895050048828	Filtered
YCGNTIPDSIDTSSNTAVVR	_YC[Carbamidomethyl (C)]GNTIPDSIDTSSNTAVVR_.2	Filtered	Filtered	Filtered	Filtered	Filtered	Filtered	8.320069313049316	9.598169326782227	5.7933573722839355	Filtered
TCAYDSLVIR	_TC[Carbamidomethyl (C)]AYDSLVIR_.2	Filtered	Filtered	Filtered	Filtered	Filtered	Filtered	9.898789405822754	27.74371337890625	24.713115692138672	Filtered
VIFFTDGSR	_VIFFTDGSR_.2	Filtered	Filtered	Filtered	Filtered	Filtered	5.102327823638916	14.035380363464355	Filtered	10.446244239807129	Filtered
YSIAQCGGR	_YSIAQC[Carbamidomethyl (C)]GGR_.2	Filtered	Filtered	Filtered	Filtered	Filtered	Filtered	1.0509945154190063	1	1.565565824508667	Filtered
SAVTGSCVNDGVHIIR	_SAVTGSC[Carbamidomethyl (C)]VNDGVHIIR_.3	Filtered	Filtered	7.965573787689209	Filtered	Filtered	Filtered	13.902751922607422	Filtered	37.73888397216797	5.893489837646484
MSFTYQIADCNR	_MSFTYQIADC[Carbamidomethyl (C)]NR_.2	Filtered	Filtered	Filtered	Filtered	Filtered	Filtered	Filtered	9.090319633483887	13.557887077331543	2.4703245162963867
MSFTYQIADCNR	_M[Oxidation (M)]SFTYQIADC[Carbamidomethyl (C)]NR_.2	Filtered	Filtered	Filtered	Filtered	Filtered	Filtered	1.676548957824707	3.167318105697632	9.831029891967773	Filtered
MSFTYQIADCNR	_MSFTYQIADC[Carbamidomethyl (C)]NR_.3	Filtered	Filtered	Filtered	Filtered	Filtered	Filtered	Filtered	Filtered	12.812470436096191	Filtered
IFGNDNIVGTHGK	_IFGNDNIVGTHGK_.3	Filtered	Filtered	Filtered	Filtered	Filtered	1.8446931838989258	Filtered	3.96010160446167	32.191646575927734	Filtered
SNTDCSWVIR	_SNTDC[Carbamidomethyl (C)]SWVIR_.2	Filtered	Filtered	Filtered	Filtered	Filtered	Filtered	Filtered	1	18.439537048339844	Filtered
QACGGHILTSSFDTVSSPR	_QAC[Carbamidomethyl (C)]GGHILTSSFDTVSSPR_.3	Filtered	Filtered	Filtered	Filtered	Filtered	Filtered	Filtered	5.085483551025391	8.429555892944336	Filtered
FISDGSGSGTGFQATFMK	_FISDGSGSGTGFQATFMK_.2	Filtered	Filtered	Filtered	Filtered	Filtered	Filtered	Filtered	Filtered	7.129331111907959	1.7826170921325684
FISDGSGSGTGFQATFMK	_FISDGSGSGTGFQATFMK_.3	Filtered	Filtered	Filtered	Filtered	Filtered	Filtered	Filtered	Filtered	3.3183748722076416	Filtered
CLYDYVK	_C[Carbamidomethyl (C)]LYDYVK_.2	Filtered	Filtered	Filtered	Filtered	Filtered	Filtered	1.5071996450424194	Filtered	5.745999813079834	Filtered
SPHWPQNFPENSR	_SPHWPQNFPENSR_.3	Filtered	Filtered	85.06318664550781	Filtered	Filtered	Filtered	Filtered	Filtered	Filtered	17.39806365966797
SITNSVWIR	_SITNSVWIR_.2	Filtered	Filtered	Filtered	Filtered	Filtered	Filtered	Filtered	Filtered	Filtered	23.648096084594727
GNLVFLTGSAQNIEFR	_GNLVFLTGSAQNIEFR_.2	Filtered	Filtered	8.335247039794922	Filtered	Filtered	Filtered	Filtered	Filtered	Filtered	11.76502799987793
IYDGPSIHAR	_IYDGPSIHAR_.2	Filtered	Filtered	14.271320343017578	Filtered	Filtered	Filtered	Filtered	Filtered	Filtered	Filtered
FTSDSSVTR	_FTSDSSVTR_.2	Filtered	Filtered	Filtered	Filtered	Filtered	Filtered	Filtered	9.814352035522461	Filtered	Filtered
TDLSINGR	_TDLSINGR_.2	Filtered	Filtered	Filtered	Filtered	Filtered	Filtered	Filtered	Filtered	6.06048059463501	Filtered
VWAGTEEVDK	_VWAGTEEVDK_.2	Filtered	Filtered	Filtered	Filtered	Filtered	Filtered	Filtered	Filtered	5.858221054077148	Filtered
IAQLCTQR	_IAQLC[Carbamidomethyl (C)]TQR_.2	Filtered	Filtered	Filtered	Filtered	Filtered	Filtered	Filtered	4.85102653503418	Filtered	Filtered
YCGTLLPNPVFSQNNELYLR	_YC[Carbamidomethyl (C)]GTLLPNPVFSQNNELYLR_.3	Filtered	Filtered	Filtered	Filtered	Filtered	Filtered	Filtered	Filtered	4.27971887588501	Filtered
TGDAPVFLFSPGWPDSYSNR	_TGDAPVFLFSPGWPDSYSNR_.3	Filtered	Filtered	3.621042490005493	Filtered	Filtered	Filtered	Filtered	Filtered	Filtered	Filtered
NLNCVWIIIAPVNK	_NLNC[Carbamidomethyl (C)]VWIIIAPVNK_.2	Filtered	Filtered	Filtered	Filtered	Filtered	Filtered	Filtered	1.7031735181808472	Filtered	Filtered
AGPIWDLR	_AGPIWDLR_.2	Filtered	4.8687028884887695	Filtered	4.374348163604736	Filtered	9.598118782043457	Filtered	Filtered	Filtered	Filtered
LFVGSIPK	_LFVGSIPK_.2	5.754925727844238	Filtered	Filtered	Filtered	Filtered	19.018558502197266	Filtered	Filtered	Filtered	Filtered
LMMDPLTGLNR	_LMMDPLTGLNR_.2	Filtered	Filtered	Filtered	5.4123711585998535	Filtered	5.622012615203857	Filtered	Filtered	Filtered	Filtered
TGYTLDVTTGQR	_TGYTLDVTTGQR_.2	Filtered	Filtered	Filtered	Filtered	Filtered	7.736664772033691	Filtered	Filtered	Filtered	Filtered
DLFEDELVPLFEK	_DLFEDELVPLFEK_.2	Filtered	Filtered	Filtered	Filtered	Filtered	1	Filtered	Filtered	Filtered	Filtered
VEGCFNQLLYDIR	_VEGC[Carbamidomethyl (C)]FNQLLYDIR_.2	Filtered	Filtered	Filtered	Filtered	Filtered	1	1	Filtered	2.2847583293914795	Filtered
VEGCFNQLLYDIR	_VEGC[Carbamidomethyl (C)]FNQLLYDIR_.3	Filtered	Filtered	Filtered	Filtered	Filtered	1.6008691787719727	Filtered	Filtered	Filtered	Filtered
AIDYVQR	_AIDYVQR_.2	Filtered	Filtered	Filtered	8.420967102050781	117.38871002197266	Filtered	Filtered	Filtered	Filtered	Filtered
QEQSYFVR	_QEQSYFVR_.2	13.784095764160156	15.356837272644043	9.006185531616211	Filtered	Filtered	2.9205970764160156	Filtered	Filtered	Filtered	Filtered
QLQGPEKEPPKPEQVESR	_QLQGPEKEPPKPEQVESR_.4	43.53128433227539	28.12067985534668	Filtered	Filtered	Filtered	12.716109275817871	Filtered	Filtered	Filtered	Filtered
DIAQQLQATCTSLGSSIQGLPTNVK	_DIAQQLQATC[Carbamidomethyl (C)]TSLGSSIQGLPTNVK_.3	Filtered	5.656980037689209	11.978854179382324	Filtered	Filtered	1.1979366540908813	Filtered	Filtered	Filtered	Filtered
IATSLDGFDVASVQQQR	_IATSLDGFDVASVQQQR_.2	5.873013496398926	3.9200351238250732	19.373313903808594	Filtered	Filtered	Filtered	Filtered	Filtered	Filtered	Filtered
IATSLDGFDVASVQQQR	_IATSLDGFDVASVQQQR_.3	Filtered	Filtered	4.112660884857178	Filtered	Filtered	Filtered	Filtered	Filtered	Filtered	Filtered
SVVTGGVQSVMGSR	_SVVTGGVQSVMGSR_.2	Filtered	14.791370391845703	Filtered	Filtered	Filtered	1.1604053974151611	Filtered	Filtered	3.906977415084839	Filtered
SVVTGGVQSVMGSR	_SVVTGGVQSVMGSR_.3	Filtered	8.228157997131348	Filtered	Filtered	Filtered	Filtered	Filtered	Filtered	Filtered	Filtered
LEPQIASASEYAHR	_LEPQIASASEYAHR_.3	Filtered	4.379453182220459	Filtered	Filtered	Filtered	Filtered	Filtered	Filtered	Filtered	Filtered
TLTAAAVSGAQPILSK	_TLTAAAVSGAQPILSK_.2	Filtered	4.700469970703125	Filtered	Filtered	Filtered	Filtered	Filtered	Filtered	Filtered	Filtered
ILTTNTWSSELSK	_ILTTNTWSSELSK_.2	Filtered	Filtered	Filtered	Filtered	Filtered	1	Filtered	Filtered	Filtered	1.2276136875152588
LAANAFLAQR	_LAANAFLAQR_.2	Filtered	Filtered	Filtered	Filtered	Filtered	Filtered	7.120055675506592	Filtered	Filtered	Filtered
VTVVDVNESR	_VTVVDVNESR_.2	Filtered	Filtered	Filtered	Filtered	Filtered	3.9029014110565186	Filtered	Filtered	Filtered	Filtered
MLKPAFIFDGR	_MLKPAFIFDGR_.3	Filtered	Filtered	Filtered	Filtered	Filtered	2.637662887573242	Filtered	Filtered	Filtered	Filtered
GYELLFQPEVVR	_GYELLFQPEVVR_.2	Filtered	Filtered	Filtered	Filtered	Filtered	5.375208377838135	Filtered	Filtered	Filtered	Filtered
ESYSVYVYK	_ESYSVYVYK_.2	262.20086669921875	310.2972412109375	33.91763687133789	131.525390625	1454.24560546875	246.08663940429688	89.69108581542969	Filtered	137.7684326171875	25.357046127319336
LLLPGELAK	_LLLPGELAK_.2	4494.79736328125	11900.76953125	231.9319610595703	2610.20654296875	16645.6875	2491.2880859375	2062.54736328125	376.4214172363281	2386.56005859375	962.2142944335938
LLLPGELAK	_LLLPGELAK_.1	13.505115509033203	50.621192932128906	Filtered	7.8210835456848145	43.45106887817383	16.466060638427734	Filtered	Filtered	5.025712966918945	Filtered
AMGIMNSFVNDIFER	_AMGIMNSFVNDIFER_.2	349.19964599609375	825.736572265625	5.586627006530762	138.4663543701172	1130.5999755859375	226.8145294189453	112.2250747680664	3.755115509033203	87.87464141845703	53.292701721191406
AMGIMNSFVNDIFER	_AMGIMNSFVNDIFER_.3	149.17198181152344	371.874755859375	Filtered	53.852230072021484	480.2784729003906	90.71827697753906	45.31071853637695	1	9.799330711364746	12.926511764526367
AMGIMNSFVNDIFER	_AM[Oxidation (M)]GIM[Oxidation (M)]NSFVNDIFER_.2	6.4187703132629395	26.12651824951172	Filtered	11.246694564819336	7.739261627197266	14.179856300354004	5.545887470245361	Filtered	6.023535251617432	6.442336082458496
AMGIMNSFVNDIFER	_AM[Oxidation (M)]GIMNSFVNDIFER_.2	120.95819854736328	234.99951171875	Filtered	22.213590621948242	265.4118957519531	45.23375701904297	4.348072052001953	Filtered	13.179620742797852	Filtered
AMGIMNSFVNDIFER	_AMGIM[Oxidation (M)]NSFVNDIFER_.2	61.418216705322266	108.55610656738281	Filtered	7.320815563201904	143.1475830078125	18.048139572143555	1.3389637470245361	Filtered	8.415279388427734	Filtered
AMGIMNSFVNDIFER	_AMGIM[Oxidation (M)]NSFVNDIFER_.3	72.75231170654297	193.1942901611328	Filtered	14.137582778930664	201.1961669921875	37.35521697998047	Filtered	Filtered	4.459028720855713	Filtered
AMGIMNSFVNDIFER	_AM[Oxidation (M)]GIMNSFVNDIFER_.3	103.75975036621094	169.7879180908203	Filtered	6.472614765167236	177.00314331054688	34.98527908325195	Filtered	Filtered	5.3173980712890625	Filtered
AMGIMNSFVNDIFER	_AM[Oxidation (M)]GIM[Oxidation (M)]NSFVNDIFER_.3	4.6269917488098145	10.083181381225586	Filtered	Filtered	8.807097434997559	4.833934307098389	Filtered	Filtered	Filtered	Filtered
KESYSVYVYK	_KESYSVYVYK_.3	153.28628540039062	143.33412170410156	Filtered	Filtered	648.1683349609375	130.4255828857422	23.24091148376465	Filtered	39.595123291015625	29.105113983154297
KESYSVYVYK	_KESYSVYVYK_.2	23.044933319091797	8.94161319732666	Filtered	Filtered	74.10851287841797	14.22221565246582	1.4480230808258057	Filtered	Filtered	Filtered
FSHSGNQLDGPITALR	_FSHSGNQLDGPITALR_.3	Filtered	50.04497528076172	Filtered	Filtered	Filtered	Filtered	Filtered	Filtered	Filtered	Filtered
DSGTSFNAVPLHPNTVLR	_DSGTSFNAVPLHPNTVLR_.3	Filtered	37.958038330078125	Filtered	Filtered	Filtered	Filtered	Filtered	Filtered	Filtered	Filtered
VNTYYIVGLQVR	_VNTYYIVGLQVR_.2	Filtered	1	Filtered	Filtered	Filtered	Filtered	Filtered	Filtered	Filtered	Filtered
TQSSLVPALTDFVR	_TQSSLVPALTDFVR_.2	Filtered	Filtered	Filtered	Filtered	Filtered	7.067999362945557	29.01858901977539	41.01759338378906	26.295000076293945	25.505678176879883
SGIYFEPDCSSK	_SGIYFEPDC[Carbamidomethyl (C)]SSK_.2	Filtered	Filtered	Filtered	Filtered	Filtered	Filtered	Filtered	Filtered	4.587088108062744	Filtered
VFASLPQVER	_VFASLPQVER_.2	61.07682800292969	10.246344566345215	24.87411117553711	17.365564346313477	38.02912902832031	54.5626106262207	34.63645553588867	Filtered	24.480995178222656	21.178659439086914
YEYQPFAGK	_YEYQPFAGK_.2	20.479503631591797	16.99190902709961	Filtered	Filtered	19.58970832824707	30.758930206298828	15.703508377075195	Filtered	15.592519760131836	6.214024066925049
VINSVDIK	_VINSVDIK_.2	35.682430267333984	Filtered	Filtered	Filtered	Filtered	29.796846389770508	15.561318397521973	Filtered	Filtered	247.0575408935547
IAVVGEGR	_IAVVGEGR_.2	Filtered	Filtered	Filtered	Filtered	Filtered	Filtered	13.975250244140625	Filtered	8.79324722290039	Filtered
YAPSGFYIASGDVSGK	_YAPSGFYIASGDVSGK_.2	7.146637916564941	Filtered	Filtered	Filtered	Filtered	8.65134048461914	1.4574605226516724	Filtered	Filtered	Filtered
YAPSGFYIASGDVSGK	_YAPSGFYIASGDVSGK_.3	Filtered	Filtered	Filtered	Filtered	Filtered	3.1269826889038086	Filtered	Filtered	Filtered	Filtered
LYSILGTTLKDEGK	_LYSILGTTLKDEGK_.3	1	Filtered	Filtered	Filtered	Filtered	3.7617130279541016	1.910031795501709	Filtered	Filtered	1
LYSILGTTLKDEGK	_LYSILGTTLKDEGK_.2	Filtered	Filtered	Filtered	Filtered	Filtered	Filtered	Filtered	3.633476734161377	Filtered	Filtered
GNNFLYTNGK	_GNNFLYTNGK_.2	2.5579607486724854	Filtered	Filtered	Filtered	Filtered	6.771580219268799	Filtered	Filtered	Filtered	Filtered
FGAVFLWDSGSSVGEITGHNK	_FGAVFLWDSGSSVGEITGHNK_.3	1.1916124820709229	Filtered	Filtered	Filtered	Filtered	1	Filtered	Filtered	Filtered	Filtered
YTSLMLR	_YTSLMLR_.2	Filtered	Filtered	Filtered	Filtered	Filtered	11.464685440063477	Filtered	Filtered	Filtered	Filtered
DYSGQGVVK	_DYSGQGVVK_.2	Filtered	Filtered	Filtered	Filtered	Filtered	Filtered	4.9245781898498535	Filtered	Filtered	Filtered
FATASADGQIYIYDGK	_FATASADGQIYIYDGK_.2	Filtered	Filtered	Filtered	Filtered	Filtered	1.2683933973312378	Filtered	Filtered	Filtered	Filtered
IWDTTQK	_IWDTTQK_.2	Filtered	Filtered	Filtered	Filtered	Filtered	Filtered	Filtered	Filtered	1.2143625020980835	Filtered
NIDNPALADIYTEHAHQVVVAK	_NIDNPALADIYTEHAHQVVVAK_.4	Filtered	Filtered	Filtered	Filtered	Filtered	1	Filtered	Filtered	Filtered	Filtered
GLNVAEVQK	_GLNVAEVQK_.2	271.8218688964844	217.2456512451172	390.8564453125	223.52072143554688	104.77477264404297	Filtered	Filtered	23.375946044921875	Filtered	52.578277587890625
DIVQFVPFR	_DIVQFVPFR_.2	21.494140625	47.6595573425293	66.85464477539062	6.261094093322754	7.8029303550720215	52.770503997802734	210.71298217773438	Filtered	12.017794609069824	15.919930458068848
VVLFEMEAR	_VVLFEMEAR_.2	30.656400680541992	24.1876277923584	Filtered	48.81704330444336	Filtered	40.927574157714844	309.3548583984375	Filtered	20.778316497802734	26.163497924804688
SPLGEVAIR	_SPLGEVAIR_.2	Filtered	32.827144622802734	27.539281845092773	Filtered	Filtered	26.826202392578125	178.1164093017578	Filtered	5.468522548675537	Filtered
LYGPTNFSPIINHVAR	_LYGPTNFSPIINHVAR_.3	12.202743530273438	2.603850841522217	Filtered	4.775777339935303	Filtered	34.509521484375	136.64129638671875	Filtered	Filtered	Filtered
GSITISAEEIKDNR	_GSITISAEEIKDNR_.3	2.906181812286377	5.740977764129639	Filtered	Filtered	Filtered	18.726844787597656	70.16720581054688	Filtered	Filtered	Filtered
FGVYDIDNK	_FGVYDIDNK_.2	Filtered	Filtered	Filtered	Filtered	Filtered	13.231096267700195	28.308673858642578	Filtered	Filtered	2.9839985370635986
SSPVEFECINEK	_SSPVEFEC[Carbamidomethyl (C)]INEK_.2	Filtered	Filtered	Filtered	Filtered	Filtered	2.3061904907226562	7.646857261657715	Filtered	Filtered	Filtered
ISLNSLCYGDMDK	_ISLNSLC[Carbamidomethyl (C)]YGDMDK_.2	Filtered	Filtered	Filtered	Filtered	Filtered	1	2.1831634044647217	Filtered	Filtered	Filtered
VALNVSCANLLDKDIGSK	_VALNVSC[Carbamidomethyl (C)]ANLLDKDIGSK_.3	Filtered	Filtered	Filtered	Filtered	1	Filtered	1	Filtered	Filtered	Filtered
SDPYLEFHK	_SDPYLEFHK_.2	Filtered	Filtered	Filtered	Filtered	Filtered	Filtered	22.654129028320312	Filtered	Filtered	Filtered
QTSDGNWLMVHR	_QTSDGNWLMVHR_.3	Filtered	Filtered	Filtered	Filtered	Filtered	Filtered	19.62453269958496	Filtered	Filtered	Filtered
NSGVISVK	_NSGVISVK_.2	Filtered	Filtered	Filtered	Filtered	Filtered	Filtered	13.293195724487305	Filtered	Filtered	Filtered
ALMSPAGMLR	_ALMSPAGMLR_.2	Filtered	Filtered	Filtered	Filtered	Filtered	1.461146354675293	Filtered	2.4725422859191895	Filtered	Filtered
GLYDVVSVLR	_GLYDVVSVLR_.2	Filtered	Filtered	Filtered	Filtered	Filtered	Filtered	Filtered	2.285146713256836	Filtered	Filtered
LGALALSPK	_LGALALSPK_.2	Filtered	Filtered	Filtered	Filtered	Filtered	17.420808792114258	32.10673522949219	102.84022521972656	30.671104431152344	113.20632934570312
AFQVDPTSGSVTLGVLPLR	_AFQVDPTSGSVTLGVLPLR_.3	Filtered	Filtered	Filtered	Filtered	Filtered	1	7.467927932739258	26.36384391784668	Filtered	10.75556468963623
AFQVDPTSGSVTLGVLPLR	_AFQVDPTSGSVTLGVLPLR_.2	Filtered	Filtered	Filtered	Filtered	Filtered	1.1343724727630615	4.132786750793457	12.87551212310791	Filtered	1.1061999797821045
FHILSQAPAQPSPDMFQLEPR	_FHILSQAPAQPSPDMFQLEPR_.3	Filtered	Filtered	Filtered	Filtered	Filtered	Filtered	Filtered	39.9467658996582	4.195400714874268	50.80702209472656
LMDFAIER	_LMDFAIER_.2	Filtered	Filtered	Filtered	Filtered	Filtered	Filtered	18.41380500793457	17.882537841796875	Filtered	39.87221908569336
LSASAPLVIHFLK	_LSASAPLVIHFLK_.3	Filtered	Filtered	Filtered	Filtered	Filtered	Filtered	9.554045677185059	11.609480857849121	Filtered	14.825959205627441
TYQLLVQVK	_TYQLLVQVK_.2	Filtered	Filtered	Filtered	Filtered	Filtered	Filtered	2.547358751296997	22.885906219482422	Filtered	3.975802421569824
EGAEGQIVLSGDSGK	_EGAEGQIVLSGDSGK_.2	Filtered	Filtered	Filtered	Filtered	Filtered	Filtered	1	4.739437103271484	Filtered	2.6770856380462646
ELDREAQAEYLLQVR	_ELDREAQAEYLLQVR_.3	Filtered	Filtered	Filtered	Filtered	Filtered	Filtered	Filtered	2.1175472736358643	Filtered	2.343576669692993
EAQAEYLLQVR	_EAQAEYLLQVR_.2	Filtered	Filtered	Filtered	Filtered	Filtered	Filtered	Filtered	14.702703475952148	Filtered	23.472780227661133
GSTSLDHALER	_GSTSLDHALER_.2	Filtered	Filtered	Filtered	Filtered	Filtered	Filtered	Filtered	2.4172070026397705	Filtered	Filtered
ATEGPFAMDPDSGFLLVTR	_ATEGPFAMDPDSGFLLVTR_.3	Filtered	Filtered	Filtered	Filtered	Filtered	Filtered	Filtered	Filtered	Filtered	1.6998695135116577
GTRPGIPFLFLEASDRDEPGTANSDLR	_GTRPGIPFLFLEASDRDEPGTANSDLR_.4	Filtered	Filtered	Filtered	Filtered	Filtered	Filtered	Filtered	1.6862131357192993	Filtered	Filtered
LQFHNVKPECLEAYNK	_LQFHNVKPEC[Carbamidomethyl (C)]LEAYNK_.4	Filtered	Filtered	18.961095809936523	Filtered	Filtered	1	Filtered	Filtered	12.599600791931152	Filtered
SGPNIYELR	_SGPNIYELR_.2	Filtered	Filtered	Filtered	11.091581344604492	Filtered	4.3416056632995605	Filtered	Filtered	Filtered	Filtered
IVGPLEVNVR	_IVGPLEVNVR_.2	Filtered	Filtered	Filtered	Filtered	Filtered	16.743194580078125	6.412717819213867	138.83953857421875	23.036094665527344	11.916200637817383
TFLVGNLEIR	_TFLVGNLEIR_.2	Filtered	Filtered	Filtered	Filtered	Filtered	20.504709243774414	7.566471099853516	48.453857421875	8.48730754852295	27.151729583740234
TGFLSNPR	_TGFLSNPR_.2	Filtered	Filtered	Filtered	Filtered	Filtered	19.719314575195312	Filtered	4.868946075439453	3.1484415531158447	17.834684371948242
FLPSEQIQGVVISVINLEPR	_FLPSEQIQGVVISVINLEPR_.3	Filtered	Filtered	Filtered	Filtered	Filtered	3.4750046730041504	Filtered	4.212340354919434	Filtered	Filtered
AGVNFSEFTGVWK	_AGVNFSEFTGVWK_.2	3.2269418239593506	3.0149543285369873	4.293543338775635	2.3097968101501465	Filtered	5.958819389343262	55.99524688720703	21.8695068359375	15.198192596435547	32.79281997680664
YITDWQNVFR	_YITDWQNVFR_.2	4.394382476806641	Filtered	11.637175559997559	Filtered	Filtered	14.65506649017334	71.49230194091797	15.911971092224121	33.707847595214844	40.80344009399414
SIISMFDR	_SIISMFDR_.2	Filtered	12.839370727539062	Filtered	Filtered	Filtered	56.91954803466797	310.2028503417969	85.79957580566406	108.833984375	142.36163330078125
QALSGFGYR	_QALSGFGYR_.2	Filtered	Filtered	Filtered	Filtered	Filtered	11.470600128173828	164.99221801757812	73.71115112304688	43.01260757446289	96.33512115478516
LSDQFHDILIR	_LSDQFHDILIR_.3	2.234037399291992	Filtered	9.121418952941895	Filtered	Filtered	19.646739959716797	135.4848175048828	10.945809364318848	45.71708679199219	81.78543853759766
LSDQFHDILIR	_LSDQFHDILIR_.2	Filtered	Filtered	Filtered	Filtered	Filtered	Filtered	10.391775131225586	Filtered	Filtered	3.41866135597229
GILLFGPPGTGK	_GILLFGPPGTGK_.2	45.77390670776367	12.544260025024414	49.21986389160156	32.152713775634766	38.320068359375	130.2350616455078	100.13935852050781	Filtered	157.02206420898438	93.08443450927734
IYIPLPEPHAR	_IYIPLPEPHAR_.3	9.104432106018066	Filtered	Filtered	8.866806983947754	Filtered	43.14417266845703	19.109655380249023	Filtered	30.398696899414062	16.843246459960938
EAVILPIK	_EAVILPIK_.2	Filtered	Filtered	Filtered	Filtered	Filtered	46.40544509887695	57.33171463012695	Filtered	71.7927017211914	35.381553649902344
NLFQLAR	_NLFQLAR_.2	17.187969207763672	Filtered	Filtered	Filtered	Filtered	Filtered	32.8986701965332	Filtered	42.39224624633789	Filtered
LHLGTTQNSLTEADFR	_LHLGTTQNSLTEADFR_.3	Filtered	Filtered	Filtered	Filtered	Filtered	9.277345657348633	11.590198516845703	Filtered	Filtered	7.027016639709473
ENKPSIIFIDEIDSLCGSR	_ENKPSIIFIDEIDSLC[Carbamidomethyl (C)]GSR_.3	Filtered	Filtered	Filtered	Filtered	Filtered	1.9213923215866089	Filtered	Filtered	2.3333675861358643	Filtered
WSDVAGLEGAK	_WSDVAGLEGAK_.2	Filtered	Filtered	Filtered	Filtered	Filtered	Filtered	1	Filtered	Filtered	Filtered
AGVIFPVGR	_AGVIFPVGR_.2	64.45179748535156	60.0320930480957	Filtered	36.72698211669922	431.0551452636719	86.69429016113281	37.661075592041016	Filtered	24.013927459716797	19.60605812072754
SIAFPSIGSGR	_SIAFPSIGSGR_.2	40.75580978393555	111.33662414550781	Filtered	48.18666076660156	22.408647537231445	76.04524993896484	Filtered	Filtered	4.704526901245117	Filtered
GVTIASGGVLPNIHPELLAK	_GVTIASGGVLPNIHPELLAK_.3	Filtered	9.326187133789062	Filtered	Filtered	6.173233509063721	1	Filtered	Filtered	Filtered	Filtered
EFVEAVLELR	_EFVEAVLELR_.2	1.5123751163482666	5.981358051300049	Filtered	Filtered	Filtered	1.7113858461380005	Filtered	Filtered	Filtered	Filtered
QTAAQLILK	_QTAAQLILK_.2	Filtered	Filtered	Filtered	Filtered	Filtered	6.060436725616455	Filtered	Filtered	Filtered	Filtered
NGPLEVAGAAVSAGHGLPAK	_NGPLEVAGAAVSAGHGLPAK_.3	Filtered	Filtered	Filtered	Filtered	Filtered	4.164341926574707	Filtered	Filtered	Filtered	Filtered
VYIASSSGSTAIK	_VYIASSSGSTAIK_.2	5.558528423309326	Filtered	4.615984916687012	Filtered	10.73063850402832	Filtered	Filtered	Filtered	Filtered	Filtered
LIALLEVLSQK	_LIALLEVLSQK_.2	24.41852378845215	9.276961326599121	3.6337742805480957	12.783620834350586	7.160315036773682	23.284378051757812	10.156499862670898	4.257952690124512	2.375354051589966	3.3077445030212402
VNQPASFAIR	_VNQPASFAIR_.2	Filtered	Filtered	Filtered	Filtered	Filtered	15.447145462036133	21.8958683013916	Filtered	10.006746292114258	2.017908811569214
IFFAGDTIPK	_IFFAGDTIPK_.2	Filtered	Filtered	Filtered	16.54469108581543	Filtered	17.51124382019043	4.6844658851623535	Filtered	Filtered	Filtered
IGNLQTDLSDGLR	_IGNLQTDLSDGLR_.2	Filtered	15.46444320678711	Filtered	Filtered	Filtered	15.875170707702637	3.4561312198638916	Filtered	Filtered	Filtered
VLFASQEIPASPFR	_VLFASQEIPASPFR_.2	Filtered	Filtered	Filtered	10.530647277832031	Filtered	5.087085247039795	1.3095593452453613	Filtered	1.037320613861084	1
VLFASQEIPASPFR	_VLFASQEIPASPFR_.3	Filtered	Filtered	Filtered	Filtered	Filtered	4.691613674163818	Filtered	Filtered	Filtered	Filtered
SPFTVGVAAPLDLSK	_SPFTVGVAAPLDLSK_.2	Filtered	Filtered	Filtered	3.3699378967285156	Filtered	6.171712398529053	1.1882190704345703	Filtered	Filtered	Filtered
LLGWIQNK	_LLGWIQNK_.2	21.442459106445312	Filtered	Filtered	Filtered	Filtered	22.181386947631836	Filtered	Filtered	Filtered	Filtered
LVSPGSANETSSILVESVTR	_LVSPGSANETSSILVESVTR_.3	Filtered	Filtered	Filtered	Filtered	Filtered	18.57333755493164	3.200970411300659	Filtered	Filtered	Filtered
SPFEVQVGPEAGMQK	_SPFEVQVGPEAGMQK_.2	Filtered	Filtered	Filtered	6.997209072113037	Filtered	1.5503548383712769	Filtered	Filtered	Filtered	Filtered
VLQSFTVDSSK	_VLQSFTVDSSK_.2	Filtered	Filtered	Filtered	Filtered	Filtered	5.781060695648193	2.2910094261169434	Filtered	Filtered	Filtered
VKVEPAVDTSR	_VKVEPAVDTSR_.3	Filtered	Filtered	Filtered	Filtered	Filtered	23.037269592285156	Filtered	Filtered	Filtered	Filtered
IAGPGLGSGVR	_IAGPGLGSGVR_.2	Filtered	Filtered	Filtered	Filtered	Filtered	14.370593070983887	Filtered	Filtered	Filtered	Filtered
LDVTILSPSR	_LDVTILSPSR_.2	Filtered	Filtered	Filtered	Filtered	Filtered	5.152637958526611	Filtered	Filtered	Filtered	Filtered
VTEAEIVPMGK	_VTEAEIVPMGK_.2	Filtered	Filtered	Filtered	Filtered	Filtered	4.8411970138549805	Filtered	Filtered	Filtered	Filtered
AAGSGELGVTMK	_AAGSGELGVTMK_.2	Filtered	Filtered	Filtered	Filtered	Filtered	4.309108257293701	Filtered	Filtered	Filtered	Filtered
FADEHVPGSPFTVK	_FADEHVPGSPFTVK_.3	Filtered	Filtered	Filtered	Filtered	Filtered	3.7096028327941895	Filtered	Filtered	Filtered	Filtered
AGPGTLSVTIEGPSK	_AGPGTLSVTIEGPSK_.2	Filtered	Filtered	Filtered	Filtered	Filtered	1.1169675588607788	Filtered	Filtered	Filtered	Filtered
VMYTPMAPGNYLISVK	_VMYTPMAPGNYLISVK_.2	Filtered	Filtered	Filtered	Filtered	Filtered	1.1371477842330933	Filtered	Filtered	Filtered	Filtered
IVPNVLLEQGK	_IVPNVLLEQGK_.2	22.220483779907227	Filtered	Filtered	58.19932174682617	4.269287109375	51.14345169067383	31.727497100830078	Filtered	2.154057264328003	11.629792213439941
LVAQLYK	_LVAQLYK_.2	Filtered	Filtered	Filtered	96.62086486816406	Filtered	38.78636932373047	Filtered	Filtered	Filtered	Filtered
GFSIPECQK	_GFSIPEC[Carbamidomethyl (C)]QK_.2	Filtered	Filtered	Filtered	Filtered	Filtered	1.0583139657974243	2.6622490882873535	Filtered	Filtered	Filtered
DYIWNTLNSGR	_DYIWNTLNSGR_.2	Filtered	Filtered	Filtered	Filtered	Filtered	18.982465744018555	Filtered	Filtered	Filtered	Filtered
IMVANIEEVLQR	_IMVANIEEVLQR_.2	Filtered	Filtered	Filtered	Filtered	Filtered	10.365906715393066	Filtered	Filtered	Filtered	Filtered
DLQQYQSQAK	_DLQQYQSQAK_.2	Filtered	Filtered	Filtered	Filtered	Filtered	3.0102128982543945	Filtered	Filtered	Filtered	Filtered
LFLAGYDPTPTMR	_LFLAGYDPTPTMR_.2	Filtered	6.293579578399658	Filtered	40.09299087524414	Filtered	5.74586296081543	Filtered	Filtered	Filtered	Filtered
ELALPGELTQSR	_ELALPGELTQSR_.2	18.89369010925293	Filtered	Filtered	77.82359313964844	Filtered	Filtered	Filtered	Filtered	Filtered	Filtered
QQEIILWR	_QQEIILWR_.2	Filtered	Filtered	Filtered	14.726895332336426	Filtered	Filtered	Filtered	Filtered	Filtered	Filtered
TFAQGLAVAGDVVSK	_TFAQGLAVAGDVVSK_.2	25.913461685180664	Filtered	19.4783935546875	16.859874725341797	Filtered	63.589508056640625	23.385778427124023	Filtered	26.841041564941406	8.307941436767578
TFAQGLAVAGDVVSK	_TFAQGLAVAGDVVSK_.3	9.362618446350098	Filtered	Filtered	Filtered	Filtered	35.78633499145508	Filtered	Filtered	Filtered	Filtered
VSVVNPTAQCTHALLK	_VSVVNPTAQC[Carbamidomethyl (C)]THALLK_.3	22.21225929260254	Filtered	Filtered	Filtered	Filtered	17.338186264038086	4.087440013885498	Filtered	12.009231567382812	Filtered
VSVVNPTAQCTHALLK	_VSVVNPTAQC[Carbamidomethyl (C)]THALLK_.2	Filtered	Filtered	Filtered	Filtered	Filtered	1	Filtered	Filtered	Filtered	Filtered
ISDAIMNMQDNSVQVSQK	_ISDAIMNMQDNSVQVSQK_.3	Filtered	Filtered	Filtered	Filtered	Filtered	2.6683261394500732	1.0133464336395264	Filtered	Filtered	Filtered
YTEQLKPFGDVPR	_YTEQLKPFGDVPR_.3	Filtered	Filtered	Filtered	Filtered	Filtered	27.927410125732422	Filtered	Filtered	Filtered	Filtered
SLNDMFVK	_SLNDMFVK_.2	Filtered	Filtered	Filtered	Filtered	Filtered	22.055583953857422	Filtered	Filtered	Filtered	Filtered
VFQGCGPPKPLPAGR	_VFQGC[Carbamidomethyl (C)]GPPKPLPAGR_.3	Filtered	Filtered	Filtered	Filtered	Filtered	8.3268404006958	Filtered	Filtered	Filtered	Filtered
SVVSEQCNHLQAVFASR	_SVVSEQC[Carbamidomethyl (C)]NHLQAVFASR_.3	Filtered	Filtered	Filtered	Filtered	Filtered	7.606898307800293	Filtered	Filtered	Filtered	Filtered
GLVTVKPCYNYCSNIMR	_GLVTVKPC[Carbamidomethyl (C)]YNYC[Carbamidomethyl (C)]SNIMR_.3	Filtered	Filtered	Filtered	Filtered	Filtered	1	Filtered	Filtered	Filtered	Filtered
SLVDLTAVDVPTR	_SLVDLTAVDVPTR_.2	Filtered	Filtered	Filtered	2.964948892593384	Filtered	7.997125148773193	Filtered	Filtered	Filtered	1
VVAEPVELAQEFR	_VVAEPVELAQEFR_.2	Filtered	Filtered	Filtered	Filtered	Filtered	1	Filtered	Filtered	Filtered	Filtered
LQAPVWEFK	_LQAPVWEFK_.2	39.812782287597656	Filtered	151.58163452148438	Filtered	43.896060943603516	57.76664733886719	35.687557220458984	14.292529106140137	49.048152923583984	129.60829162597656
ITYEEIPLPIR	_ITYEEIPLPIR_.2	9.748991966247559	Filtered	22.14850616455078	2.9271175861358643	Filtered	9.174714088439941	17.007707595825195	2.747281789779663	14.287395477294922	37.8751335144043
LAEFGAEFK	_LAEFGAEFK_.2	30.872953414916992	Filtered	Filtered	22.146039962768555	Filtered	Filtered	55.87978744506836	18.766698837280273	59.52206039428711	96.27246856689453
VPTPQAIR	_VPTPQAIR_.2	25.90918731689453	Filtered	263.9989013671875	53.41027069091797	Filtered	895.9552612304688	513.69140625	5903.42041015625	683.217529296875	1789.8182373046875
AAQGLLACGVAQGALR	_AAQGLLAC[Carbamidomethyl (C)]GVAQGALR_.2	5.321245193481445	Filtered	272.02099609375	29.34969711303711	Filtered	221.86196899414062	309.6099853515625	2668.025390625	840.6287841796875	889.9385375976562
AAQGLLACGVAQGALR	_AAQGLLAC[Carbamidomethyl (C)]GVAQGALR_.3	8.856729507446289	Filtered	213.7611083984375	Filtered	Filtered	191.90826416015625	167.69703674316406	2187.261962890625	720.1624145507812	807.8223876953125
TLSPGNQLYHLIQNWPHYR	_TLSPGNQLYHLIQNWPHYR_.4	12.868705749511719	12.226295471191406	46.01469802856445	15.40097427368164	11.827089309692383	63.88119125366211	278.58123779296875	2172.246826171875	227.20834350585938	1077.2440185546875
TLSPGNQLYHLIQNWPHYR	_TLSPGNQLYHLIQNWPHYR_.3	Filtered	Filtered	34.10934829711914	6.506468772888184	Filtered	16.018404006958008	82.57079315185547	512.023193359375	63.55353927612305	360.1800231933594
TLSPGNQLYHLIQNWPHYR	_TLSPGNQLYHLIQNWPHYR_.5	Filtered	Filtered	Filtered	Filtered	Filtered	Filtered	Filtered	31.610145568847656	Filtered	Filtered
ALASECAQHLSLPLR	_ALASEC[Carbamidomethyl (C)]AQHLSLPLR_.3	Filtered	Filtered	82.63081359863281	7.439950942993164	Filtered	99.73576354980469	100.13562774658203	1118.13916015625	452.32196044921875	446.35888671875
ALASECAQHLSLPLR	_ALASEC[Carbamidomethyl (C)]AQHLSLPLR_.2	Filtered	Filtered	1.1542903184890747	Filtered	Filtered	11.568727493286133	5.955289840698242	165.46751403808594	33.32498550415039	59.03144836425781
ALASECAQHLSLPLR	_ALASEC[Carbamidomethyl (C)]AQHLSLPLR_.4	Filtered	Filtered	Filtered	Filtered	Filtered	7.075191974639893	Filtered	119.42154693603516	31.541961669921875	36.30535888671875
NEWKALASECAQHLSLPLR	_NEWKALASEC[Carbamidomethyl (C)]AQHLSLPLR_.4	Filtered	Filtered	57.35609436035156	Filtered	Filtered	103.97882080078125	112.71884155273438	1229.5572509765625	519.8558349609375	506.01873779296875
YVVVSHTAGSSCNTPASCQQQAR	_YVVVSHTAGSSC[Carbamidomethyl (C)]NTPASC[Carbamidomethyl (C)]QQQAR_.3	4.567263603210449	Filtered	34.31404495239258	Filtered	Filtered	267.6180725097656	211.61570739746094	1352.67529296875	298.7274475097656	216.8220672607422
YVVVSHTAGSSCNTPASCQQQAR	_YVVVSHTAGSSC[Carbamidomethyl (C)]NTPASC[Carbamidomethyl (C)]QQQAR_.4	Filtered	Filtered	Filtered	Filtered	Filtered	33.31868362426758	25.58207130432129	149.1390380859375	40.370853424072266	22.403348922729492
YVVVSHTAGSSCNTPASCQQQAR	_YVVVSHTAGSSC[Carbamidomethyl (C)]NTPASC[Carbamidomethyl (C)]QQQAR_.5	Filtered	Filtered	Filtered	Filtered	Filtered	Filtered	Filtered	2.216956615447998	Filtered	Filtered
TLVNPANVTFK	_TLVNPANVTFK_.2	Filtered	Filtered	53.464290618896484	15.80092716217041	Filtered	16.376314163208008	26.254846572875977	52.723411560058594	51.53165817260742	45.51889419555664
ASFPQGPIGGANR	_ASFPQGPIGGANR_.2	Filtered	Filtered	19.386924743652344	Filtered	Filtered	4.478761196136475	12.180776596069336	9.619083404541016	10.554299354553223	14.155261039733887
ALIDQEVK	_ALIDQEVK_.2	Filtered	Filtered	Filtered	Filtered	Filtered	Filtered	4.230727672576904	Filtered	18.99883460998535	Filtered
FVTHVSDWGALATISTLEAVR	_FVTHVSDWGALATISTLEAVR_.3	2.4840145111083984	Filtered	Filtered	Filtered	Filtered	1.331594467163086	10.625754356384277	12.518207550048828	9.41355037689209	12.53479290008545
FVTHVSDWGALATISTLEAVR	_FVTHVSDWGALATISTLEAVR_.4	Filtered	Filtered	Filtered	Filtered	Filtered	1	Filtered	Filtered	Filtered	1.182897925376892
ADLSGIASGGR	_ADLSGIASGGR_.2	12.722957611083984	Filtered	6.559266090393066	Filtered	Filtered	Filtered	2.9798381328582764	Filtered	Filtered	28.928218841552734
YGIDWASGR	_YGIDWASGR_.2	25.81422233581543	46.272422790527344	51.36079406738281	Filtered	162.66127014160156	Filtered	Filtered	Filtered	Filtered	Filtered
LLGEVDHYQLALGK	_LLGEVDHYQLALGK_.3	7.841343879699707	15.877927780151367	Filtered	Filtered	92.4354019165039	Filtered	1	Filtered	Filtered	Filtered
LLGEVDHYQLALGK	_LLGEVDHYQLALGK_.2	Filtered	Filtered	Filtered	Filtered	1	Filtered	Filtered	Filtered	Filtered	Filtered
QDGSVDFFR	_QDGSVDFFR_.2	2.0200088024139404	Filtered	Filtered	Filtered	32.64554977416992	Filtered	Filtered	Filtered	Filtered	Filtered
SFDTSLIR	_SFDTSLIR_.2	57.89298629760742	Filtered	Filtered	Filtered	Filtered	4.513687610626221	20.079322814941406	26.43671417236328	39.48500061035156	30.020832061767578
ILVDALQK	_ILVDALQK_.2	60.509220123291016	16.38003158569336	Filtered	Filtered	Filtered	Filtered	Filtered	145.78628540039062	1104.59521484375	10.197925567626953
LFQENSVLSSLPLNSLSR	_LFQENSVLSSLPLNSLSR_.3	26.682708740234375	Filtered	Filtered	Filtered	Filtered	10.53093147277832	Filtered	22.420400619506836	20.65001106262207	36.08375930786133
LFQENSVLSSLPLNSLSR	_LFQENSVLSSLPLNSLSR_.2	7.808502674102783	Filtered	Filtered	Filtered	Filtered	4.437684535980225	Filtered	Filtered	7.399370193481445	8.675721168518066
ANSVFEDLSVTLR	_ANSVFEDLSVTLR_.2	6.319119453430176	Filtered	Filtered	Filtered	Filtered	4.2938432693481445	1	4.157079219818115	11.006563186645508	23.71930694580078
ANSVFEDLSVTLR	_ANSVFEDLSVTLR_.3	Filtered	Filtered	Filtered	Filtered	Filtered	Filtered	Filtered	Filtered	1	Filtered
ATVMVMVK	_ATVMVMVK_.2	22.025423049926758	Filtered	Filtered	Filtered	Filtered	Filtered	Filtered	Filtered	16.091724395751953	2.4477977752685547
IPDVAALSMGFSVK	_IPDVAALSMGFSVK_.2	Filtered	Filtered	Filtered	Filtered	Filtered	Filtered	Filtered	Filtered	1	Filtered
ATDFVVPGPGK	_ATDFVVPGPGK_.2	21.69722557067871	24.047077178955078	Filtered	28.505531311035156	22.289363861083984	15.749058723449707	8.158156394958496	Filtered	34.68217849731445	23.349252700805664
GWPLYLSTK	_GWPLYLSTK_.2	14.14763069152832	20.03653907775879	Filtered	37.33287811279297	42.000518798828125	23.24818229675293	Filtered	Filtered	51.81538772583008	8.908709526062012
FKDIFQEIYDK	_FKDIFQEIYDK_.3	1.5021339654922485	2.917694568634033	Filtered	Filtered	1.8386476039886475	1	Filtered	Filtered	2.4339616298675537	Filtered
VEITYTPSDGTQK	_VEITYTPSDGTQK_.2	2.118802547454834	Filtered	Filtered	1.9253005981445312	4.632375717163086	5.916538715362549	1.717948079109192	Filtered	3.848593235015869	Filtered
LIDDMVAQAMK	_LIDDMVAQAMK_.2	Filtered	Filtered	Filtered	Filtered	Filtered	10.638938903808594	Filtered	Filtered	6.283016204833984	Filtered
LIDDMVAQAMK	_LIDDMVAQAMK_.3	Filtered	Filtered	Filtered	Filtered	Filtered	Filtered	Filtered	Filtered	1	Filtered
GQETSTNPIASIFAWTR	_GQETSTNPIASIFAWTR_.2	Filtered	Filtered	Filtered	Filtered	Filtered	3.283252716064453	Filtered	Filtered	Filtered	2.065326690673828
GQETSTNPIASIFAWTR	_GQETSTNPIASIFAWTR_.3	Filtered	Filtered	Filtered	Filtered	Filtered	1	Filtered	Filtered	Filtered	Filtered
LVSGWVKPIIIGR	_LVSGWVKPIIIGR_.3	Filtered	Filtered	Filtered	9.227729797363281	24.808897018432617	Filtered	Filtered	Filtered	Filtered	Filtered
TVEAEAAHGTVTR	_TVEAEAAHGTVTR_.3	Filtered	Filtered	Filtered	Filtered	Filtered	Filtered	1.9065587520599365	Filtered	Filtered	Filtered
LTLTPWVGLR	_LTLTPWVGLR_.2	15.426735877990723	9.867176055908203	422.7309265136719	4.880776882171631	11.666767120361328	169.7764129638672	411.7743225097656	1267.5167236328125	618.7665405273438	923.3629760742188
IYMYGGK	_IYMYGGK_.2	5.337244033813477	Filtered	17.044883728027344	Filtered	Filtered	51.29853820800781	53.19306945800781	361.6911926269531	69.97193908691406	68.53312683105469
NHNALLASLTTQK	_NHNALLASLTTQK_.3	5.361926078796387	Filtered	73.16153717041016	Filtered	Filtered	112.52408599853516	119.05823516845703	483.65826416015625	197.72268676757812	214.2804412841797
NHNALLASLTTQK	_NHNALLASLTTQK_.2	Filtered	Filtered	Filtered	Filtered	Filtered	7.4216742515563965	7.867674827575684	53.107521057128906	7.954220294952393	23.79831886291504
LTGSSGFVTDGPGNYK	_LTGSSGFVTDGPGNYK_.2	3.151742696762085	Filtered	22.320039749145508	Filtered	Filtered	41.46790313720703	78.26412963867188	256.36883544921875	122.70137023925781	119.13807678222656
LTGSSGFVTDGPGNYK	_LTGSSGFVTDGPGNYK_.3	Filtered	Filtered	Filtered	Filtered	Filtered	10.032368659973145	29.68614387512207	87.30720520019531	25.916393280029297	34.8433723449707
CTWLIEGQPNR	_C[Carbamidomethyl (C)]TWLIEGQPNR_.2	Filtered	Filtered	Filtered	Filtered	Filtered	5.845521450042725	28.38568878173828	282.7518005371094	44.90842819213867	12.892021179199219
LADDLYR	_LADDLYR_.2	Filtered	Filtered	Filtered	Filtered	Filtered	40.97182083129883	22.571805953979492	97.76123809814453	39.179080963134766	Filtered
SCALDQNCQWEPR	_SC[Carbamidomethyl (C)]ALDQNC[Carbamidomethyl (C)]QWEPR_.3	Filtered	Filtered	Filtered	Filtered	Filtered	2.6831116676330566	4.342517852783203	88.11494445800781	11.539593696594238	Filtered
SCALDQNCQWEPR	_SC[Carbamidomethyl (C)]ALDQNC[Carbamidomethyl (C)]QWEPR_.2	Filtered	Filtered	Filtered	Filtered	Filtered	2.248305559158325	2.402261257171631	73.61796569824219	1.13853919506073	Filtered
GVKGDECQLCEVENR	_GVKGDEC[Carbamidomethyl (C)]QLC[Carbamidomethyl (C)]EVENR_.3	Filtered	Filtered	Filtered	Filtered	Filtered	13.502201080322266	5.739627838134766	84.48468017578125	8.231345176696777	Filtered
ALYVHGGYK	_ALYVHGGYK_.2	Filtered	Filtered	Filtered	Filtered	Filtered	Filtered	9.399516105651855	37.175811767578125	12.188344955444336	26.53870964050293
YGHSLALYK	_YGHSLALYK_.2	Filtered	Filtered	Filtered	Filtered	Filtered	7.937114238739014	1.86765456199646	28.166255950927734	Filtered	8.19216251373291
SVNNVVVR	_SVNNVVVR_.2	Filtered	Filtered	Filtered	Filtered	Filtered	Filtered	99.90165710449219	498.0589599609375	Filtered	194.22653198242188
YQGNPLR	_YQGNPLR_.2	Filtered	Filtered	Filtered	Filtered	Filtered	Filtered	8.350359916687012	198.79624938964844	Filtered	23.987133026123047
DNPMYYCNK	_DNPMYYC[Carbamidomethyl (C)]NK_.2	Filtered	Filtered	Filtered	Filtered	Filtered	Filtered	1	29.235105514526367	Filtered	Filtered
GDECQLCEVENR	_GDEC[Carbamidomethyl (C)]QLC[Carbamidomethyl (C)]EVENR_.2	Filtered	Filtered	Filtered	Filtered	Filtered	1.3790597915649414	Filtered	Filtered	2.2900474071502686	Filtered
SEAACLAAGPGIR	_SEAAC[Carbamidomethyl (C)]LAAGPGIR_.2	Filtered	Filtered	Filtered	Filtered	Filtered	Filtered	Filtered	303.4454040527344	Filtered	Filtered
IMQSSQSMSK	_IMQSSQSMSK_.2	Filtered	Filtered	Filtered	Filtered	Filtered	Filtered	Filtered	19.994657516479492	Filtered	Filtered
FLFPEGIK	_FLFPEGIK_.2	Filtered	Filtered	Filtered	Filtered	Filtered	3.952683210372925	1.7063814401626587	Filtered	1.580981731414795	1.9188765287399292
MILASNFFK	_MILASNFFK_.2	Filtered	Filtered	Filtered	Filtered	Filtered	3.9902145862579346	Filtered	Filtered	2.865222454071045	Filtered
GVVNVLPGSGSLVGQR	_GVVNVLPGSGSLVGQR_.2	Filtered	Filtered	Filtered	Filtered	Filtered	Filtered	Filtered	Filtered	1.1492536067962646	1.224485158920288
AGLILFGNDDK	_AGLILFGNDDK_.2	Filtered	Filtered	Filtered	Filtered	Filtered	Filtered	Filtered	Filtered	Filtered	1.3703174591064453
GAASSVLELTEAELVTAEAVR	_GAASSVLELTEAELVTAEAVR_.3	Filtered	Filtered	Filtered	Filtered	Filtered	1	Filtered	Filtered	Filtered	Filtered
LTGASDKPGEVSK	_LTGASDKPGEVSK_.3	Filtered	Filtered	166.6708221435547	28.533123016357422	25.363924026489258	Filtered	Filtered	22.448522567749023	39.69100570678711	Filtered
DTIFDVPVER	_DTIFDVPVER_.2	Filtered	Filtered	Filtered	Filtered	Filtered	Filtered	6.037028789520264	Filtered	Filtered	17.98322105407715
SYEAGTEISR	_SYEAGTEISR_.2	Filtered	Filtered	Filtered	Filtered	Filtered	1.8611634969711304	Filtered	Filtered	Filtered	Filtered
VTGEVLDILTR	_VTGEVLDILTR_.2	2.1074905395507812	2.324023485183716	Filtered	Filtered	11.807624816894531	8.515426635742188	4.230417251586914	Filtered	Filtered	Filtered
AAYDIEVNTR	_AAYDIEVNTR_.2	6.279073715209961	4.569691181182861	Filtered	Filtered	Filtered	7.144839763641357	Filtered	Filtered	Filtered	Filtered
HGVPISVTGIAQVK	_HGVPISVTGIAQVK_.3	6.690731525421143	Filtered	Filtered	Filtered	Filtered	13.481940269470215	1.880889654159546	Filtered	Filtered	Filtered
HGVPISVTGIAQVK	_HGVPISVTGIAQVK_.2	Filtered	Filtered	Filtered	Filtered	Filtered	1	Filtered	Filtered	Filtered	Filtered
AQQVAVQEQEIAR	_AQQVAVQEQEIAR_.2	1	Filtered	Filtered	Filtered	Filtered	1.0328007936477661	Filtered	Filtered	Filtered	Filtered
VQVQVVER	_VQVQVVER_.2	Filtered	Filtered	Filtered	Filtered	Filtered	32.89323043823242	Filtered	Filtered	Filtered	Filtered
MRGEAEAFAIGAR	_MRGEAEAFAIGAR_.3	10.615425109863281	Filtered	Filtered	Filtered	Filtered	7.950170993804932	Filtered	Filtered	Filtered	Filtered
SQLIMQAEAEAASVR	_SQLIMQAEAEAASVR_.2	Filtered	Filtered	Filtered	Filtered	Filtered	9.411314964294434	Filtered	Filtered	Filtered	Filtered
SQLIMQAEAEAASVR	_SQLIMQAEAEAASVR_.3	Filtered	Filtered	Filtered	Filtered	Filtered	2.489309310913086	Filtered	Filtered	Filtered	Filtered
VSAQYLSEIEMAK	_VSAQYLSEIEMAK_.2	7.852234840393066	Filtered	Filtered	Filtered	Filtered	Filtered	Filtered	Filtered	Filtered	Filtered
ISLNTLTLNVK	_ISLNTLTLNVK_.2	Filtered	Filtered	Filtered	Filtered	Filtered	2.3184497356414795	Filtered	Filtered	Filtered	Filtered
ITLVSSGSGTMGAAK	_ITLVSSGSGTMGAAK_.2	Filtered	Filtered	Filtered	Filtered	Filtered	1	Filtered	Filtered	Filtered	Filtered
VFVLPCIQQIQR	_VFVLPC[Carbamidomethyl (C)]IQQIQR_.2	Filtered	Filtered	Filtered	Filtered	Filtered	2.082484722137451	Filtered	Filtered	Filtered	Filtered
IVNSAQTGSFK	_IVNSAQTGSFK_.2	Filtered	Filtered	2.7165536880493164	Filtered	Filtered	31.835670471191406	Filtered	Filtered	Filtered	3.5631802082061768
VELVPPTPAEIPR	_VELVPPTPAEIPR_.2	Filtered	Filtered	Filtered	2.246640205383301	Filtered	9.738836288452148	Filtered	Filtered	Filtered	13.329760551452637
TPALVNAAVTYSKPR	_TPALVNAAVTYSKPR_.3	Filtered	Filtered	Filtered	Filtered	Filtered	8.88358211517334	Filtered	Filtered	Filtered	1.6796200275421143
LATFWYYAK	_LATFWYYAK_.2	Filtered	Filtered	Filtered	Filtered	Filtered	11.924615859985352	Filtered	Filtered	Filtered	Filtered
SLQAALSGNLER	_SLQAALSGNLER_.2	Filtered	Filtered	Filtered	Filtered	Filtered	4.4008469581604	Filtered	Filtered	Filtered	Filtered
LPSWDCPHPR	_LPSWDC[Carbamidomethyl (C)]PHPR_.3	Filtered	Filtered	20.54165267944336	Filtered	Filtered	Filtered	Filtered	Filtered	Filtered	1
EFFVGLSK	_EFFVGLSK_.2	14.605064392089844	Filtered	94.84252166748047	Filtered	Filtered	38.149208068847656	103.8380126953125	123.57638549804688	99.94544219970703	250.86305236816406
QHQLYVGVLGSK	_QHQLYVGVLGSK_.3	Filtered	Filtered	Filtered	Filtered	Filtered	8.258926391601562	7.387975692749023	Filtered	Filtered	19.52674102783203
AGLGHPAAFGR	_[Acetyl (Protein N-term)]AGLGHPAAFGR_.2	Filtered	Filtered	Filtered	Filtered	Filtered	Filtered	Filtered	Filtered	Filtered	34.57416534423828
GAEILADTFK	_GAEILADTFK_.2	Filtered	Filtered	Filtered	Filtered	Filtered	4.1291985511779785	Filtered	Filtered	Filtered	Filtered
DYAVSTVPVADGLHLK	_DYAVSTVPVADGLHLK_.3	Filtered	Filtered	Filtered	Filtered	Filtered	1.030117392539978	Filtered	Filtered	Filtered	Filtered
LVVSQLNPYTLR	_LVVSQLNPYTLR_.2	Filtered	Filtered	Filtered	Filtered	Filtered	2.1365718841552734	12.701133728027344	37.86119079589844	13.476800918579102	10.571207046508789
IYVMPWIPYR	_IYVMPWIPYR_.2	Filtered	Filtered	Filtered	Filtered	Filtered	Filtered	5.977339267730713	31.378721237182617	14.284804344177246	6.833113193511963
DRIPVYSAFR	_DRIPVYSAFR_.3	31.286020278930664	153.376708984375	1258.1953125	Filtered	45.195430755615234	412.37982177734375	3042.208251953125	3675.4345703125	1335.7825927734375	5007.33447265625
DRIPVYSAFR	_DRIPVYSAFR_.2	Filtered	Filtered	19.948179244995117	Filtered	Filtered	32.98843765258789	174.67236328125	290.67437744140625	58.3829231262207	312.7919006347656
FATLYSTR	_FATLYSTR_.2	39.78812789916992	75.61138153076172	901.4662475585938	Filtered	Filtered	362.2229919433594	1957.6048583984375	3284.054931640625	1080.7384033203125	3315.21142578125
ILEVVNQIQDEER	_ILEVVNQIQDEER_.2	1.4928220510482788	3.6740589141845703	53.67973327636719	Filtered	5.948822975158691	47.99811935424805	132.22705078125	148.96612548828125	107.74820709228516	175.83935546875
ILEVVNQIQDEER	_ILEVVNQIQDEER_.3	Filtered	4.043788433074951	24.47031593322754	Filtered	Filtered	31.126523971557617	76.48161315917969	67.974365234375	70.8850326538086	82.33878326416016
IPVYSAFR	_IPVYSAFR_.2	Filtered	Filtered	66.25262451171875	Filtered	Filtered	26.197805404663086	177.72239685058594	325.68463134765625	51.211082458496094	260.2749328613281
QALNTDYLDSDYQR	_QALNTDYLDSDYQR_.2	1.5095199346542358	Filtered	17.480201721191406	Filtered	Filtered	18.081188201904297	74.34711456298828	107.02225494384766	48.49741744995117	125.39818572998047
QALNTDYLDSDYQR	_QALNTDYLDSDYQR_.3	Filtered	Filtered	Filtered	Filtered	Filtered	13.954939842224121	86.10858917236328	104.18375396728516	45.19820785522461	116.2907943725586
WYVNLHSLMDR	_WYVNLHSLMDR_.2	Filtered	Filtered	5.788273811340332	Filtered	Filtered	2.686014413833618	57.776153564453125	34.34346389770508	6.120663166046143	75.42819213867188
WYVNLHSLMDR	_WYVNLHSLMDR_.3	Filtered	Filtered	Filtered	Filtered	1.9533803462982178	Filtered	150.29783630371094	208.77183532714844	44.729129791259766	31.544902801513672
KILEVVNQIQDEER	_KILEVVNQIQDEER_.3	Filtered	Filtered	22.005529403686523	Filtered	Filtered	17.42137336730957	78.53590393066406	105.24986267089844	17.8431453704834	137.7637939453125
KILEVVNQIQDEER	_KILEVVNQIQDEER_.2	Filtered	Filtered	1.2409937381744385	Filtered	Filtered	1.5763444900512695	4.018672466278076	13.677175521850586	3.839548110961914	20.16855239868164
DSDIIEDVMVK	_DSDIIEDVMVK_.2	Filtered	6.897021293640137	80.88078308105469	Filtered	Filtered	53.970577239990234	127.3624038696289	86.9399185180664	149.4117889404297	144.28807067871094
DSDIIEDVMVK	_DSDIIEDVM[Oxidation (M)]VK_.2	Filtered	Filtered	Filtered	Filtered	Filtered	Filtered	1	22.694629669189453	5.270019054412842	20.074920654296875
DSDIIEDVMVK	_DSDIIEDVMVK_.3	Filtered	Filtered	Filtered	Filtered	Filtered	Filtered	Filtered	Filtered	Filtered	5.559431552886963
ALTPQCGSGEDLYILTGTVPSDYR	_ALTPQC[Carbamidomethyl (C)]GSGEDLYILTGTVPSDYR_.3	Filtered	Filtered	Filtered	Filtered	Filtered	7.065999507904053	49.03207778930664	34.758094787597656	38.2200927734375	53.16463088989258
FFYAGTPPAGLAADSHVK	_FFYAGTPPAGLAADSHVK_.3	Filtered	Filtered	Filtered	Filtered	Filtered	Filtered	Filtered	13.953042984008789	Filtered	16.699737548828125
LLPFNPQLFQNNCGETEQDTEK	_LLPFNPQLFQNNC[Carbamidomethyl (C)]GETEQDTEK_.3	Filtered	Filtered	Filtered	Filtered	Filtered	Filtered	Filtered	9.52753734588623	1.473828673362732	Filtered
NQDLANLIK	_NQDLANLIK_.2	Filtered	Filtered	Filtered	Filtered	Filtered	3.146632194519043	23.564289093017578	12.931894302368164	20.74074935913086	16.881505966186523
DLNNFIK	_DLNNFIK_.2	Filtered	2.944981336593628	Filtered	Filtered	Filtered	3.5717999935150146	33.21746826171875	4.228639125823975	33.54591751098633	9.695324897766113
YIQTVYSTSDR	_YIQTVYSTSDR_.2	Filtered	Filtered	Filtered	Filtered	Filtered	Filtered	6.021355152130127	1	Filtered	5.232589244842529
QAGPQDTVVYTR	_QAGPQDTVVYTR_.2	Filtered	Filtered	Filtered	Filtered	Filtered	Filtered	2.920098066329956	Filtered	3.042973756790161	3.929718017578125
GIQSLGSPIK	_GIQSLGSPIK_.2	Filtered	Filtered	Filtered	Filtered	Filtered	1.6729927062988281	1.3303382396697998	Filtered	Filtered	5.235330104827881
VNPEIFTNNQR	_VNPEIFTNNQR_.2	Filtered	Filtered	Filtered	Filtered	Filtered	5.330628395080566	27.539400100708008	12.49187183380127	41.98748016357422	15.28923225402832
STEGGQSLDSLIK	_STEGGQSLDSLIK_.2	Filtered	Filtered	Filtered	Filtered	Filtered	Filtered	7.310093402862549	Filtered	8.977736473083496	6.557155132293701
SLESLIYMSTR	_SLESLIYMSTR_.2	Filtered	Filtered	Filtered	Filtered	Filtered	Filtered	2.5926780700683594	Filtered	6.277573585510254	13.773492813110352
TNQGNQDLENLIK	_TNQGNQDLENLIK_.2	Filtered	Filtered	Filtered	Filtered	Filtered	Filtered	5.096150875091553	1	4.1791486740112305	3.1700193881988525
RSEDLDNATEVNPK	_RSEDLDNATEVNPK_.3	Filtered	Filtered	Filtered	Filtered	Filtered	1.2852765321731567	1.3930513858795166	Filtered	3.2335052490234375	Filtered
NNQSQDLDNLIK	_NNQSQDLDNLIK_.2	Filtered	Filtered	Filtered	Filtered	Filtered	Filtered	5.215732097625732	2.1447222232818604	Filtered	Filtered
NQGLDSLFR	_NQGLDSLFR_.2	Filtered	Filtered	Filtered	Filtered	Filtered	Filtered	5.839344024658203	Filtered	Filtered	Filtered
SSEQGLDEHINVSPK	_SSEQGLDEHINVSPK_.3	Filtered	Filtered	Filtered	Filtered	Filtered	Filtered	Filtered	Filtered	3.5581443309783936	Filtered
TVIFVATGEGK	_TVIFVATGEGK_.2	27.601919174194336	29.793113708496094	169.28028869628906	37.35607147216797	72.9561996459961	92.66255187988281	203.75042724609375	708.5664672851562	156.0996856689453	499.019775390625
ELPAAVAPAGPASLAR	_ELPAAVAPAGPASLAR_.2	54.50654602050781	34.30374526977539	186.02542114257812	71.4449462890625	25.356760025024414	142.11959838867188	186.1191864013672	784.205810546875	211.76715087890625	580.5359497070312
ELPAAVAPAGPASLAR	_ELPAAVAPAGPASLAR_.3	Filtered	Filtered	6.775567531585693	Filtered	Filtered	32.488433837890625	24.9146671295166	158.21023559570312	38.49580383300781	123.21626281738281
WTLGFCDER	_WTLGFC[Carbamidomethyl (C)]DER_.2	Filtered	Filtered	3.012514114379883	1	Filtered	4.23703145980835	4.4221320152282715	37.46848678588867	17.254085540771484	24.726985931396484
LLTVPFEK	_LLTVPFEK_.2	89.70488739013672	51.300262451171875	102.63353729248047	114.24140930175781	104.57398986816406	329.3719787597656	435.20849609375	1963.5216064453125	369.2980041503906	1315.8636474609375
LLTVPFEK	_LLTVPFEK_.1	Filtered	Filtered	Filtered	Filtered	Filtered	1.834702968597412	Filtered	10.550433158874512	Filtered	4.015743732452393
VTLTLPVLNAAR	_VTLTLPVLNAAR_.2	48.151824951171875	21.749496459960938	204.3958740234375	81.88631439208984	50.44636535644531	264.90087890625	353.40740966796875	983.6605834960938	394.8540344238281	836.67138671875
VTLTLPVLNAAR	_VTLTLPVLNAAR_.3	Filtered	Filtered	Filtered	Filtered	Filtered	Filtered	Filtered	46.90372848510742	11.8029146194458	44.03779983520508
FALGLSGGSLVSMLAR	_FALGLSGGSLVSMLAR_.2	2.8566925525665283	Filtered	Filtered	6.0753068923950195	2.4404757022857666	20.837886810302734	97.39753723144531	171.9842987060547	52.191261291503906	151.95816040039062
FALGLSGGSLVSMLAR	_FALGLSGGSLVSMLAR_.3	Filtered	Filtered	Filtered	Filtered	1.4506258964538574	2.9650912284851074	23.977699279785156	51.88660430908203	21.5573673248291	64.11547088623047
IVAPISDSPKPPPQR	_IVAPISDSPKPPPQR_.3	11.471709251403809	Filtered	128.8009033203125	24.134525299072266	8.081915855407715	118.88565826416016	167.83773803710938	764.8067016601562	146.2545166015625	280.8529052734375
IVAPISDSPKPPPQR	_IVAPISDSPKPPPQR_.2	Filtered	Filtered	Filtered	Filtered	Filtered	Filtered	Filtered	1	Filtered	Filtered
LCWFLDEAAAR	_LC[Carbamidomethyl (C)]WFLDEAAAR_.2	Filtered	Filtered	Filtered	Filtered	Filtered	15.90225887298584	5.65955114364624	50.446598052978516	41.79800033569336	23.12516975402832
LCWFLDEAAAR	_LC[Carbamidomethyl (C)]WFLDEAAAR_.3	Filtered	Filtered	Filtered	Filtered	Filtered	Filtered	Filtered	1.3510445356369019	Filtered	Filtered
LVPFDHAESTYGLYR	_LVPFDHAESTYGLYR_.3	1.3510304689407349	Filtered	Filtered	Filtered	Filtered	13.876506805419922	2.0732944011688232	49.403724670410156	11.410097122192383	4.023766040802002
ILEDQEENPLPAALVQPHTGK	_ILEDQEENPLPAALVQPHTGK_.3	Filtered	Filtered	Filtered	Filtered	Filtered	Filtered	Filtered	2.4809160232543945	Filtered	Filtered
AFLLTPR	_AFLLTPR_.2	Filtered	Filtered	182.4028778076172	7.08400821685791	Filtered	25.630142211914062	174.1885223388672	223.02386474609375	136.33665466308594	69.76119232177734
DGLCVPR	_DGLC[Carbamidomethyl (C)]VPR_.2	Filtered	Filtered	Filtered	708.1571655273438	Filtered	Filtered	Filtered	Filtered	Filtered	Filtered
LQSLDALLEMK	_LQSLDALLEMK_.2	Filtered	Filtered	Filtered	Filtered	Filtered	2.998074769973755	Filtered	Filtered	Filtered	Filtered
AGSVSLDSVLADVR	_AGSVSLDSVLADVR_.2	Filtered	Filtered	Filtered	Filtered	Filtered	1.2305035591125488	Filtered	Filtered	Filtered	Filtered
SQGPSLDLSALK	_SQGPSLDLSALK_.2	Filtered	Filtered	Filtered	Filtered	Filtered	1.1590116024017334	Filtered	Filtered	Filtered	Filtered
QAVAQILPFR	_QAVAQILPFR_.2	Filtered	Filtered	Filtered	2.2815330028533936	Filtered	Filtered	Filtered	Filtered	Filtered	Filtered
FGQTPVQER	_FGQTPVQER_.2	Filtered	Filtered	Filtered	Filtered	Filtered	16.93922233581543	25.762006759643555	Filtered	6.8575849533081055	8.798178672790527
EEALALMNR	_EEALALMNR_.2	Filtered	Filtered	Filtered	Filtered	Filtered	6.035191059112549	28.08513832092285	Filtered	10.429563522338867	8.112957000732422
YQYNTDVVFDSQGK	_YQYNTDVVFDSQGK_.2	Filtered	Filtered	Filtered	Filtered	Filtered	Filtered	1	Filtered	1	1.5668277740478516
YQYNTDVVFDSQGK	_YQYNTDVVFDSQGK_.3	Filtered	Filtered	Filtered	Filtered	Filtered	Filtered	1	Filtered	Filtered	Filtered
KPCDTSDPQCPPDGR	_KPC[Carbamidomethyl (C)]DTSDPQC[Carbamidomethyl (C)]PPDGR_.3	Filtered	Filtered	Filtered	Filtered	Filtered	Filtered	Filtered	1	Filtered	Filtered
AQYEDIANR	_AQYEDIANR_.2	75.55315399169922	61.00286102294922	44.6001091003418	23.925151824951172	43.0289306640625	400.4056396484375	11.661094665527344	Filtered	5.503049850463867	34.09451675415039
DVDAAYMNKVELEAK	_DVDAAYMNKVELEAK_.3	Filtered	Filtered	Filtered	12.019072532653809	Filtered	Filtered	Filtered	Filtered	7.003665924072266	Filtered
DVDAAYMNKVELEAK	_DVDAAYMNKVELEAK_.2	Filtered	Filtered	Filtered	Filtered	Filtered	14.052879333496094	4.222923755645752	Filtered	Filtered	Filtered
VRYEDEINKR	_VRYEDEINKR_.3	Filtered	Filtered	Filtered	Filtered	Filtered	Filtered	10.76452350616455	Filtered	Filtered	Filtered
ILPEYLSNWTMEK	_ILPEYLSNWTMEK_.2	Filtered	Filtered	Filtered	8.847792625427246	Filtered	3.2984602451324463	Filtered	Filtered	Filtered	10.660212516784668
ALGTEVIQLFPEK	_ALGTEVIQLFPEK_.2	1.103989601135254	Filtered	Filtered	4.382161617279053	Filtered	1	Filtered	Filtered	Filtered	Filtered
LNDGSQITYEK	_LNDGSQITYEK_.2	Filtered	Filtered	Filtered	Filtered	Filtered	1.6638578176498413	Filtered	Filtered	Filtered	Filtered
VMPNAIVQSVGVSSGK	_VMPNAIVQSVGVSSGK_.2	Filtered	Filtered	Filtered	Filtered	Filtered	1.3208649158477783	Filtered	Filtered	Filtered	Filtered
GVPFTLTTVDTR	_GVPFTLTTVDTR_.2	Filtered	Filtered	Filtered	4.518553733825684	Filtered	5.894477844238281	28.1738224029541	Filtered	9.797307968139648	11.98197078704834
NPVPAQDEALYQQLLR	_NPVPAQDEALYQQLLR_.2	Filtered	Filtered	Filtered	Filtered	Filtered	2.907036304473877	Filtered	14.585734367370605	Filtered	Filtered
APLEHELAGEPQLR	_APLEHELAGEPQLR_.3	Filtered	Filtered	Filtered	Filtered	Filtered	11.696993827819824	Filtered	Filtered	Filtered	Filtered
LLLLGTGESGK	_LLLLGTGESGK_.2	40.78816604614258	Filtered	Filtered	38.60418701171875	34.0197868347168	47.420806884765625	101.37406921386719	Filtered	97.83861541748047	48.82229232788086
MVDVGGQR	_MVDVGGQR_.2	Filtered	Filtered	Filtered	Filtered	Filtered	Filtered	1.473669171333313	Filtered	Filtered	Filtered
IIQLIEGK	_IIQLIEGK_.2	26.688261032104492	16.7310791015625	70.45021057128906	25.75735855102539	4.736505508422852	13.227469444274902	24.061914443969727	Filtered	Filtered	9.433270454406738
LVASAYSIAQK	_LVASAYSIAQK_.2	5.802628517150879	Filtered	53.841331481933594	Filtered	Filtered	5.323357105255127	10.918362617492676	Filtered	Filtered	Filtered
AIAGVINQPYYNYEAGPDAVLGR	_AIAGVINQPYYNYEAGPDAVLGR_.3	5.138991832733154	Filtered	24.206384658813477	Filtered	Filtered	Filtered	Filtered	Filtered	Filtered	Filtered
HMNSAGVLATLR	_HMNSAGVLATLR_.3	7.652632713317871	Filtered	21.865230560302734	Filtered	Filtered	Filtered	4.843613624572754	Filtered	Filtered	Filtered
VIAEGDLGIVEK	_VIAEGDLGIVEK_.2	6.044914245605469	Filtered	Filtered	Filtered	Filtered	Filtered	4.177433967590332	Filtered	Filtered	Filtered
NYDYYASR	_NYDYYASR_.2	Filtered	Filtered	Filtered	Filtered	Filtered	Filtered	1.5329400300979614	Filtered	Filtered	Filtered
DFAVSTVPVSGPSHLR	_DFAVSTVPVSGPSHLR_.3	11.970483779907227	Filtered	100.24186706542969	3.46928071975708	28.081859588623047	17.356769561767578	122.1104736328125	172.07229614257812	151.34942626953125	379.5024719238281
DFAVSTVPVSGPSHLR	_DFAVSTVPVSGPSHLR_.2	Filtered	Filtered	19.608293533325195	Filtered	Filtered	Filtered	6.294573783874512	14.603386878967285	2.57448148727417	55.88420104980469
GVPESLASGEGAGAGLPALDLAK	_GVPESLASGEGAGAGLPALDLAK_.3	Filtered	Filtered	4.275753498077393	Filtered	Filtered	2.023132801055908	23.993188858032227	20.660400390625	12.203139305114746	56.731109619140625
GVPESLASGEGAGAGLPALDLAK	_GVPESLASGEGAGAGLPALDLAK_.2	Filtered	Filtered	Filtered	Filtered	Filtered	1	1	1	Filtered	1.2759116888046265
ALQDLGLR	_ALQDLGLR_.2	12.015658378601074	Filtered	82.34124755859375	Filtered	Filtered	15.6909818649292	110.16471862792969	145.1634063720703	99.71586608886719	361.1159362792969
GGGDLPNSQEALQK	_GGGDLPNSQEALQK_.2	6.610617637634277	Filtered	17.992753982543945	Filtered	Filtered	1.0421702861785889	19.800094604492188	19.857934951782227	11.527002334594727	142.4846649169922
GTPGEGLGR	_[Acetyl (Protein N-term)]GTPGEGLGR_.2	Filtered	Filtered	Filtered	Filtered	Filtered	Filtered	36.9529914855957	23.632511138916016	23.834407806396484	86.77360534667969
GAEIVADTFR	_GAEIVADTFR_.2	Filtered	Filtered	90.45328521728516	Filtered	Filtered	Filtered	84.24383544921875	111.52218627929688	112.2796859741211	319.2100830078125
LSDVTLVPVSCSELEK	_LSDVTLVPVSC[Carbamidomethyl (C)]SELEK_.2	Filtered	Filtered	Filtered	Filtered	Filtered	Filtered	2.8465094566345215	1.3994271755218506	13.575039863586426	14.636750221252441
LSDVTLVPVSCSELEK	_LSDVTLVPVSC[Carbamidomethyl (C)]SELEK_.3	Filtered	Filtered	Filtered	Filtered	Filtered	Filtered	Filtered	1.0065301656723022	Filtered	Filtered
GLCGMGGPR	_GLC[Carbamidomethyl (C)]GMGGPR_.2	Filtered	Filtered	Filtered	Filtered	Filtered	Filtered	Filtered	6.608088493347168	8.404711723327637	Filtered
GAEIVADTFRDFAVSTVPVSGPSHLR	_GAEIVADTFRDFAVSTVPVSGPSHLR_.4	Filtered	Filtered	Filtered	Filtered	Filtered	Filtered	Filtered	Filtered	Filtered	3.7602901458740234
SVPADVFQIQATSVYPGAYNAFQIR	_SVPADVFQIQATSVYPGAYNAFQIR_.3	12.694844245910645	Filtered	159.85665893554688	2.9932684898376465	7.240239143371582	8.576966285705566	Filtered	3.1391994953155518	22.263086318969727	72.14728546142578
SVPADVFQIQATSVYPGAYNAFQIR	_SVPADVFQIQATSVYPGAYNAFQIR_.4	Filtered	Filtered	3.741851806640625	Filtered	Filtered	Filtered	Filtered	Filtered	Filtered	2.9858620166778564
YMTITSER	_YMTITSER_.2	42.46271896362305	18.648868560791016	197.38758850097656	Filtered	Filtered	19.349130630493164	Filtered	Filtered	24.604448318481445	123.73466491699219
AGNSQGDFYIR	_AGNSQGDFYIR_.2	1.947022557258606	Filtered	102.5514907836914	Filtered	Filtered	6.7467756271362305	Filtered	7.731825828552246	7.410685062408447	59.38134002685547
CLCPASNPLCR	_C[Carbamidomethyl (C)]LC[Carbamidomethyl (C)]PASNPLC[Carbamidomethyl (C)]R_.2	Filtered	Filtered	Filtered	Filtered	Filtered	Filtered	1.152031660079956	7.632285118103027	6.681578636169434	Filtered
CVEPYIQVSENR	_C[Carbamidomethyl (C)]VEPYIQVSENR_.2	Filtered	Filtered	1	Filtered	Filtered	Filtered	Filtered	Filtered	1.2041648626327515	1
FAIQYGTGR	_FAIQYGTGR_.2	95.12159729003906	Filtered	1519.967041015625	82.60064697265625	668.7098388671875	512.4161987304688	443.48468017578125	104.22587585449219	438.3322448730469	239.76255798339844
VGPGLTLCAK	_VGPGLTLC[Carbamidomethyl (C)]AK_.2	Filtered	Filtered	130.36973571777344	11.037493705749512	Filtered	152.2022705078125	102.99446868896484	18.43362045288086	140.18809509277344	40.32833480834961
VDGILSEDKLTIGGIK	_VDGILSEDKLTIGGIK_.3	19.833261489868164	Filtered	184.7005615234375	Filtered	81.12368774414062	85.75833129882812	93.71826934814453	20.086456298828125	86.60928344726562	58.736019134521484
VDGILSEDKLTIGGIK	_VDGILSEDKLTIGGIK_.2	3.695969343185425	Filtered	33.25639724731445	Filtered	18.487516403198242	23.187192916870117	13.324080467224121	Filtered	Filtered	Filtered
GCAAILDTGTSLITGPTEEIR	_GC[Carbamidomethyl (C)]AAILDTGTSLITGPTEEIR_.3	Filtered	Filtered	46.50532150268555	Filtered	Filtered	27.668991088867188	11.492756843566895	1.1943548917770386	30.711013793945312	4.09674072265625
GCAAILDTGTSLITGPTEEIR	_GC[Carbamidomethyl (C)]AAILDTGTSLITGPTEEIR_.2	Filtered	Filtered	12.793030738830566	Filtered	Filtered	5.632623195648193	Filtered	Filtered	3.451059341430664	Filtered
LVIITAGAR	_LVIITAGAR_.2	866.724365234375	771.017333984375	155.57969665527344	167.52813720703125	1536.6614990234375	728.6666259765625	521.5067749023438	52.418121337890625	780.1900024414062	386.4369812011719
FIIPNVVK	_FIIPNVVK_.2	581.55859375	581.7996826171875	105.93234252929688	103.833984375	1142.88525390625	742.7003784179688	437.1330871582031	38.93317413330078	680.0014038085938	369.5844421386719
DQLIYNLLK	_DQLIYNLLK_.2	60.641082763671875	124.41777038574219	15.365666389465332	5.6530938148498535	180.70114135742188	62.82440185546875	84.69358825683594	2.7996509075164795	64.6543960571289	47.64531326293945
VTLTSEEEAR	_VTLTSEEEAR_.2	289.87548828125	199.20034790039062	15.793557167053223	41.99235916137695	392.92510986328125	204.94985961914062	70.41401672363281	Filtered	136.89878845214844	40.93840026855469
SADTLWGIQK	_SADTLWGIQK_.2	81.73396301269531	114.2624282836914	6.241852760314941	Filtered	236.73446655273438	46.79874038696289	53.67136001586914	5.421982765197754	94.61267852783203	70.99893188476562
DQLIYNLLKEEQTPQNK	_DQLIYNLLKEEQTPQNK_.3	16.669843673706055	15.550308227539062	Filtered	Filtered	26.820472717285156	22.150482177734375	14.73526668548584	Filtered	2.7090952396392822	3.1703805923461914
QVVESAYEVIK	_QVVESAYEVIK_.2	142.041259765625	105.97068786621094	14.009387016296387	18.726411819458008	255.15582275390625	92.13143157958984	65.28511810302734	4.959496021270752	116.36383056640625	34.307228088378906
QVVESAYEVIK	_QVVESAYEVIK_.3	Filtered	Filtered	Filtered	Filtered	Filtered	4.543639183044434	Filtered	Filtered	Filtered	Filtered
VIGSGCNLDSAR	_VIGSGC[Carbamidomethyl (C)]NLDSAR_.2	41.13821029663086	37.79624938964844	Filtered	22.66299819946289	13.976205825805664	261.4288330078125	70.62490844726562	21.111780166625977	106.31377410888672	52.25813293457031
ATLKDQLIYNLLK	_[Acetyl (Protein N-term)]ATLKDQLIYNLLK_.2	1.5492548942565918	Filtered	Filtered	Filtered	Filtered	2.3340725898742676	2.622680187225342	Filtered	3.627596616744995	Filtered
ATLKDQLIYNLLK	_[Acetyl (Protein N-term)]ATLKDQLIYNLLK_.3	1	Filtered	Filtered	Filtered	Filtered	1	Filtered	Filtered	Filtered	Filtered
TLHPDLGTDKDKEQWK	_TLHPDLGTDKDKEQWK_.3	2.9500746726989746	Filtered	Filtered	Filtered	2.2769381999969482	3.0519208908081055	Filtered	Filtered	Filtered	Filtered
TLHPDLGTDKDKEQWK	_TLHPDLGTDKDKEQWK_.4	Filtered	Filtered	Filtered	Filtered	Filtered	11.15253734588623	Filtered	Filtered	Filtered	Filtered
GEMMDLQHGSLFLR	_GEMMDLQHGSLFLR_.3	3.769908905029297	2.2180020809173584	Filtered	Filtered	Filtered	7.683882236480713	Filtered	Filtered	Filtered	Filtered
VHPVSTMIK	_VHPVSTMIK_.2	1	Filtered	Filtered	Filtered	Filtered	1	Filtered	Filtered	Filtered	Filtered
IVSGKDYNVTANSK	_IVSGKDYNVTANSK_.3	Filtered	Filtered	8.861812591552734	Filtered	Filtered	Filtered	Filtered	Filtered	Filtered	Filtered
DYNVTANSK	_DYNVTANSK_.2	Filtered	Filtered	Filtered	Filtered	15.183056831359863	Filtered	Filtered	Filtered	Filtered	Filtered
QAFQIGSPWR	_QAFQIGSPWR_.2	52.72360610961914	Filtered	119.09882354736328	Filtered	Filtered	69.06027221679688	Filtered	Filtered	97.45021057128906	214.855224609375
VAFTGSTEVGK	_VAFTGSTEVGK_.2	5.68388032913208	Filtered	Filtered	4.384418487548828	Filtered	17.131582260131836	4.906829357147217	Filtered	Filtered	18.92119789123535
SSSGTPDLPVLLTDLK	_[Acetyl (Protein N-term)]SSSGTPDLPVLLTDLK_.2	3.872265338897705	Filtered	23.03469467163086	Filtered	1	24.13479995727539	34.54772186279297	Filtered	28.426921844482422	49.28927230834961
TIPIDGNFFTYTR	_TIPIDGNFFTYTR_.2	1	Filtered	5.4393630027771	3.128959894180298	Filtered	6.4362969398498535	14.09719181060791	Filtered	11.78088665008545	22.177053451538086
TIPIDGNFFTYTR	_TIPIDGNFFTYTR_.3	Filtered	Filtered	Filtered	Filtered	Filtered	1.0479464530944824	Filtered	Filtered	Filtered	Filtered
LLLATMESMNGGK	_LLLATMESMNGGK_.2	2.287219524383545	Filtered	Filtered	6.299343585968018	Filtered	17.6351261138916	9.439491271972656	Filtered	8.129257202148438	10.255036354064941
LLLATMESMNGGK	_LLLATMESMNGGK_.3	Filtered	Filtered	Filtered	Filtered	Filtered	2.312227249145508	Filtered	Filtered	Filtered	Filtered
GYFVQPTVFSNVTDEMR	_GYFVQPTVFSNVTDEMR_.2	Filtered	Filtered	Filtered	Filtered	Filtered	8.67262077331543	51.861572265625	Filtered	1.6200768947601318	20.126813888549805
GYFVQPTVFSNVTDEMR	_GYFVQPTVFSNVTDEMR_.3	Filtered	Filtered	Filtered	Filtered	Filtered	1.0293904542922974	Filtered	Filtered	Filtered	2.4272773265838623
ANNTFYGLSAGVFTK	_ANNTFYGLSAGVFTK_.2	Filtered	Filtered	Filtered	Filtered	Filtered	9.132244110107422	30.955366134643555	Filtered	6.660372257232666	15.416228294372559
SLDDVIKR	_SLDDVIKR_.2	Filtered	Filtered	Filtered	Filtered	Filtered	1	Filtered	Filtered	Filtered	Filtered
IFINNEWHDSVSGK	_IFINNEWHDSVSGK_.3	Filtered	Filtered	Filtered	Filtered	Filtered	11.474607467651367	Filtered	Filtered	Filtered	Filtered
YILGNPLTPGVTQGPQIDKEQYDK	_YILGNPLTPGVTQGPQIDKEQYDK_.3	Filtered	Filtered	Filtered	Filtered	Filtered	1.5393530130386353	Filtered	Filtered	Filtered	Filtered
MVEGFFDR	_MVEGFFDR_.2	44.921836853027344	Filtered	Filtered	17.749557495117188	Filtered	9.918838500976562	4.950406551361084	Filtered	Filtered	3.227421760559082
ALASLMTYK	_ALASLMTYK_.2	20.511171340942383	Filtered	Filtered	14.130204200744629	Filtered	11.03178882598877	17.489727020263672	Filtered	Filtered	14.756630897521973
YNLGLDLR	_YNLGLDLR_.2	20.91432762145996	Filtered	Filtered	4.550262928009033	Filtered	5.956419467926025	4.498987197875977	Filtered	Filtered	2.6108603477478027
HGGTIPIVPTAEFQDR	_HGGTIPIVPTAEFQDR_.3	49.632450103759766	Filtered	12.483635902404785	Filtered	Filtered	27.431556701660156	21.86076545715332	Filtered	Filtered	22.85308837890625
HGGTIPIVPTAEFQDR	_HGGTIPIVPTAEFQDR_.2	1	Filtered	Filtered	Filtered	Filtered	1	Filtered	Filtered	Filtered	Filtered
TAAYVNAIEK	_TAAYVNAIEK_.2	22.420372009277344	Filtered	Filtered	Filtered	Filtered	25.59946060180664	8.285950660705566	Filtered	Filtered	12.622196197509766
IIAEGANGPTTPEADKIFLER	_IIAEGANGPTTPEADKIFLER_.3	12.614842414855957	Filtered	Filtered	1.6988921165466309	Filtered	6.006761074066162	3.6922037601470947	Filtered	Filtered	Filtered
DIVHSGLAYTMER	_DIVHSGLAYTMER_.3	21.39183235168457	Filtered	Filtered	5.369109153747559	Filtered	11.4541597366333	1.381791353225708	Filtered	Filtered	7.167177677154541
DIVHSGLAYTMER	_DIVHSGLAYTMER_.2	Filtered	Filtered	Filtered	Filtered	Filtered	1	Filtered	Filtered	Filtered	Filtered
FTMELAK	_FTMELAK_.2	Filtered	Filtered	Filtered	6.461520195007324	Filtered	58.404048919677734	Filtered	Filtered	Filtered	Filtered
YSTDVSVDEVK	_YSTDVSVDEVK_.2	14.641878128051758	Filtered	Filtered	Filtered	Filtered	3.2058966159820557	Filtered	Filtered	Filtered	Filtered
CAVVDVPFGGAK	_C[Carbamidomethyl (C)]AVVDVPFGGAK_.2	Filtered	Filtered	Filtered	1	Filtered	Filtered	Filtered	Filtered	1	Filtered
GASIVEDKLVEDLR	_GASIVEDKLVEDLR_.3	3.141955614089966	Filtered	Filtered	Filtered	Filtered	4.233829498291016	Filtered	Filtered	Filtered	Filtered
GPSGLLVYQGK	_GPSGLLVYQGK_.2	6.1313605308532715	Filtered	Filtered	Filtered	Filtered	8.110223770141602	Filtered	Filtered	Filtered	Filtered
STPAITLESPDIK	_STPAITLESPDIK_.2	Filtered	Filtered	Filtered	Filtered	Filtered	Filtered	Filtered	Filtered	5.716832637786865	Filtered
SVGMIAGGTGITPMLQVIR	_SVGMIAGGTGITPMLQVIR_.3	Filtered	Filtered	Filtered	Filtered	Filtered	5.346846580505371	Filtered	Filtered	Filtered	Filtered
ALLTPVAIAAGR	_ALLTPVAIAAGR_.2	36.4465446472168	7.812736511230469	14.15036678314209	212.20040893554688	35.644527435302734	108.59310150146484	26.871257781982422	113.67913055419922	37.322025299072266	47.247066497802734
GIYAVGDVCGK	_GIYAVGDVC[Carbamidomethyl (C)]GK_.2	Filtered	Filtered	Filtered	6.121535778045654	Filtered	17.279888153076172	6.753961563110352	24.46507453918457	3.9177985191345215	Filtered
LNAIYQNNLTK	_LNAIYQNNLTK_.2	14.496784210205078	Filtered	5.9025349617004395	72.62703704833984	Filtered	22.535552978515625	4.026232719421387	37.586856842041016	Filtered	6.61413049697876
GHAAFTSDPKPTIEVSGK	_GHAAFTSDPKPTIEVSGK_.3	1	Filtered	Filtered	3.1697895526885986	Filtered	1.6576619148254395	1	Filtered	Filtered	Filtered
GHAAFTSDPKPTIEVSGK	_GHAAFTSDPKPTIEVSGK_.4	8.996376991271973	Filtered	Filtered	17.07400894165039	Filtered	10.05909252166748	Filtered	Filtered	Filtered	Filtered
TYSTSFTPMYHAVTK	_TYSTSFTPMYHAVTK_.3	Filtered	Filtered	Filtered	24.604841232299805	Filtered	5.9779372215271	2.8288590908050537	Filtered	Filtered	Filtered
LGIQTDDKGHIIVDEFQNTNVK	_LGIQTDDKGHIIVDEFQNTNVK_.3	Filtered	Filtered	Filtered	7.389413833618164	Filtered	1	Filtered	Filtered	Filtered	Filtered
LGIQTDDKGHIIVDEFQNTNVK	_LGIQTDDKGHIIVDEFQNTNVK_.4	Filtered	Filtered	Filtered	Filtered	Filtered	4.017095565795898	Filtered	Filtered	Filtered	Filtered
LGGTCVNVGCVPK	_LGGTC[Carbamidomethyl (C)]VNVGC[Carbamidomethyl (C)]VPK_.2	Filtered	Filtered	Filtered	Filtered	Filtered	1.245431661605835	Filtered	1	Filtered	Filtered
YGIENVK	_YGIENVK_.2	Filtered	Filtered	Filtered	Filtered	Filtered	42.10236358642578	Filtered	Filtered	Filtered	Filtered
VVLPIEAPIR	_VVLPIEAPIR_.2	Filtered	Filtered	Filtered	26.9791259765625	Filtered	15.659167289733887	108.77057647705078	Filtered	33.36205291748047	91.29945373535156
LLDVDNR	_LLDVDNR_.2	Filtered	Filtered	Filtered	Filtered	Filtered	33.266136169433594	Filtered	Filtered	15.099421501159668	Filtered
LACGVIGIAQ	_LAC[Carbamidomethyl (C)]GVIGIAQ_.2	3.29669451713562	Filtered	38.062095642089844	Filtered	Filtered	Filtered	58.63518524169922	23.846723556518555	5.359164714813232	65.90830993652344
LACGVIGIAQ	_LAC[Carbamidomethyl (C)]GVIGIAQ_.1	Filtered	Filtered	Filtered	Filtered	Filtered	Filtered	3.845762252807617	Filtered	Filtered	5.092792987823486
GDGPVQGIINFEQK	_GDGPVQGIINFEQK_.3	Filtered	Filtered	48.91402053833008	Filtered	Filtered	Filtered	11.783738136291504	Filtered	Filtered	Filtered
GDGPVQGIINFEQK	_GDGPVQGIINFEQK_.2	Filtered	Filtered	176.6443634033203	Filtered	Filtered	Filtered	Filtered	Filtered	Filtered	Filtered
GLTEGLHGFHVHEFGDNTAGCTSAGPHFNPLSR	_GLTEGLHGFHVHEFGDNTAGC[Carbamidomethyl (C)]TSAGPHFNPLSR_.5	5.236693859100342	Filtered	8.381059646606445	Filtered	Filtered	Filtered	1.813873291015625	3.0121591091156006	Filtered	7.579482555389404
GLTEGLHGFHVHEFGDNTAGCTSAGPHFNPLSR	_GLTEGLHGFHVHEFGDNTAGC[Carbamidomethyl (C)]TSAGPHFNPLSR_.6	3.708742618560791	Filtered	Filtered	Filtered	Filtered	Filtered	Filtered	Filtered	Filtered	2.904426336288452
HVGDLGNVTADKDGVADVSIEDSVISLSGDHCIIGR	_HVGDLGNVTADKDGVADVSIEDSVISLSGDHC[Carbamidomethyl (C)]IIGR_.4	Filtered	Filtered	1.4180364608764648	Filtered	Filtered	Filtered	Filtered	Filtered	Filtered	Filtered
GAYPLSIEPIGVR	_GAYPLSIEPIGVR_.2	731.3820190429688	619.88427734375	897.2791137695312	4021.103759765625	8114.04638671875	2018.8726806640625	3358.8251953125	537.4691772460938	1558.4296875	1947.626953125
GAYPLSIEPIGVR	_GAYPLSIEPIGVR_.3	96.11284637451172	71.29806518554688	55.51779556274414	549.8167114257812	1172.13818359375	253.65435791015625	376.12274169921875	69.61658477783203	169.79864501953125	213.8646697998047
DIFTGLIGPMK	_DIFTGLIGPMK_.2	268.30316162109375	581.2784423828125	555.6387939453125	1656.624755859375	6196.142578125	583.021728515625	498.5441589355469	115.78241729736328	320.3463134765625	467.69012451171875
DIFTGLIGPMK	_DIFTGLIGPM[Oxidation (M)]K_.2	21.524826049804688	9.464376449584961	2.5273303985595703	100.20512390136719	99.60530090332031	16.185213088989258	52.33285140991211	Filtered	3.8198630809783936	10.880542755126953
NNEGTYYSPNYNPQSR	_NNEGTYYSPNYNPQSR_.2	173.77459716796875	133.30674743652344	61.05984878540039	438.7799072265625	1525.8291015625	186.53977966308594	258.7064514160156	36.14370346069336	88.13993072509766	196.8702392578125
NNEGTYYSPNYNPQSR	_NNEGTYYSPNYNPQSR_.3	132.41893005371094	94.89839172363281	89.57198333740234	389.7590026855469	1252.0361328125	132.00347900390625	260.0358581542969	4.181059837341309	104.46422576904297	162.0394744873047
ALYLQYTDETFR	_ALYLQYTDETFR_.2	279.5237121582031	255.96463012695312	90.525634765625	731.5076293945312	1544.6484375	247.908203125	381.5177917480469	43.86434555053711	215.47537231445312	254.9783172607422
ALYLQYTDETFR	_ALYLQYTDETFR_.3	60.933902740478516	51.51020812988281	3.683309316635132	175.24859619140625	365.04254150390625	60.99337387084961	84.68208312988281	Filtered	34.90296936035156	63.224090576171875
KLISVDTEHSNIYLQNGPDR	_KLISVDTEHSNIYLQNGPDR_.4	149.30203247070312	91.1655044555664	28.60476303100586	348.2502746582031	1250.55078125	118.58964538574219	117.1956787109375	23.978857040405273	76.45697021484375	116.52967071533203
KLISVDTEHSNIYLQNGPDR	_KLISVDTEHSNIYLQNGPDR_.3	54.0943603515625	35.47052764892578	18.631811141967773	145.4904327392578	376.0233459472656	44.673744201660156	61.8481330871582	Filtered	30.15912628173828	49.430763244628906
TTIEKPVWLGFLGPIIK	_TTIEKPVWLGFLGPIIK_.3	633.2223510742188	734.4800415039062	823.9398193359375	1407.958984375	3939.982666015625	733.9692993164062	1124.9681396484375	247.8175811767578	394.40606689453125	659.642333984375
TTIEKPVWLGFLGPIIK	_TTIEKPVWLGFLGPIIK_.2	70.90248107910156	96.1014175415039	42.714027404785156	93.3158187866211	501.2652587890625	81.90278625488281	107.9021224975586	19.05207633972168	12.28834342956543	41.91572570800781
TTIEKPVWLGFLGPIIK	_TTIEKPVWLGFLGPIIK_.4	5.92927885055542	4.12377405166626	Filtered	7.972934246063232	45.10384750366211	7.461246490478516	7.200669765472412	Filtered	Filtered	2.731921434402466
QYTDSTFR	_QYTDSTFR_.2	223.05038452148438	64.33662414550781	198.7670440673828	Filtered	181.07095336914062	63.262489318847656	625.0137939453125	130.88731384277344	277.4903869628906	384.635986328125
EYTDASFTNRK	_EYTDASFTNRK_.3	202.17462158203125	61.21651840209961	30.440088272094727	303.09918212890625	626.3342895507812	232.39447021484375	65.3584213256836	Filtered	41.2269287109375	35.219932556152344
EYTDASFTNRK	_EYTDASFTNRK_.2	6.0542073249816895	1	12.586000442504883	39.99147033691406	139.14414978027344	15.624045372009277	11.851014137268066	Filtered	1.5866607427597046	11.083807945251465
DIASGLIGPLIICK	_DIASGLIGPLIIC[Carbamidomethyl (C)]K_.2	25.46013069152832	15.25369930267334	68.58670043945312	187.7123260498047	76.71052551269531	159.4844207763672	571.2510375976562	168.17813110351562	259.5514221191406	115.77074432373047
DIASGLIGPLIICK	_DIASGLIGPLIIC[Carbamidomethyl (C)]K_.3	1.900972604751587	Filtered	Filtered	14.468729019165039	5.424511432647705	28.877452850341797	84.9532470703125	21.307109832763672	11.954936027526855	7.152012825012207
MYYSAVDPTK	_MYYSAVDPTK_.2	251.37002563476562	263.4499206542969	132.47840881347656	383.0924987792969	1784.7586669921875	196.70596313476562	474.9249267578125	57.86669158935547	226.55984497070312	236.4363555908203
MYYSAVDPTK	_M[Oxidation (M)]YYSAVDPTK_.2	3.7596676349639893	Filtered	Filtered	14.001228332519531	14.019314765930176	Filtered	2.9838132858276367	Filtered	Filtered	5.3732805252075195
RQSEDSTFYLGER	_RQSEDSTFYLGER_.3	296.46722412109375	160.942138671875	38.2312126159668	432.453857421875	1110.1888427734375	202.5945587158203	375.7092590332031	41.96929168701172	90.9742660522461	119.64423370361328
RQSEDSTFYLGER	_RQSEDSTFYLGER_.2	15.355661392211914	Filtered	Filtered	13.828288078308105	22.1497802734375	13.454913139343262	13.058305740356445	Filtered	Filtered	Filtered
SVPPSASHVAPTETFTYEWTVPK	_SVPPSASHVAPTETFTYEWTVPK_.3	68.8010025024414	34.89299774169922	14.424880027770996	434.6004943847656	1180.5555419921875	124.61679077148438	138.5695343017578	20.59955406188965	50.019142150878906	48.89056396484375
SVPPSASHVAPTETFTYEWTVPK	_SVPPSASHVAPTETFTYEWTVPK_.4	1.3732162714004517	Filtered	Filtered	1.8526479005813599	9.865571022033691	6.448395252227783	6.334477424621582	Filtered	Filtered	Filtered
KALYLQYTDETFR	_KALYLQYTDETFR_.3	108.06884765625	61.42742156982422	Filtered	187.4066925048828	563.5885620117188	86.29823303222656	172.4358673095703	30.001358032226562	69.10674285888672	119.46857452392578
KALYLQYTDETFR	_KALYLQYTDETFR_.2	20.831771850585938	Filtered	Filtered	35.42597579956055	93.11904907226562	11.481524467468262	18.888427734375	Filtered	1.5674229860305786	19.175432205200195
DLYSGLIGPLIVCR	_DLYSGLIGPLIVC[Carbamidomethyl (C)]R_.2	1.9457865953445435	Filtered	Filtered	46.59098434448242	11.677200317382812	47.97168731689453	55.971099853515625	27.15631866455078	43.091678619384766	4.090620517730713
DLYSGLIGPLIVCR	_DLYSGLIGPLIVC[Carbamidomethyl (C)]R_.3	1	Filtered	Filtered	13.331193923950195	1.0492981672286987	17.18822479248047	16.5831298828125	11.044507026672363	8.888954162597656	Filtered
LISVDTEHSNIYLQNGPDR	_LISVDTEHSNIYLQNGPDR_.3	116.81049346923828	112.47395324707031	18.501102447509766	299.890869140625	810.2699584960938	89.96105194091797	123.5729751586914	17.863540649414062	75.68843078613281	57.118404388427734
LISVDTEHSNIYLQNGPDR	_LISVDTEHSNIYLQNGPDR_.2	5.8079071044921875	1.6587525606155396	Filtered	12.006199836730957	5.715401649475098	1	2.6366004943847656	1	1	Filtered
LISVDTEHSNIYLQNGPDR	_LISVDTEHSNIYLQNGPDR_.4	5.15292501449585	Filtered	Filtered	15.095970153808594	58.05253601074219	5.510352611541748	Filtered	Filtered	Filtered	Filtered
EYTDASFTNR	_EYTDASFTNR_.2	416.1069641113281	470.2230224609375	213.8625030517578	958.465087890625	3881.780517578125	463.1302185058594	776.4784545898438	132.6835174560547	343.0238342285156	580.243896484375
EYTDASFTNR	_EYTDASFTNR_.3	Filtered	Filtered	Filtered	Filtered	Filtered	Filtered	36.21213912963867	Filtered	Filtered	Filtered
EVGPTNADPVCLAK	_EVGPTNADPVC[Carbamidomethyl (C)]LAK_.2	210.91647338867188	66.46849822998047	94.75582122802734	1023.3051147460938	473.22265625	572.6200561523438	941.4686279296875	376.5608215332031	614.4691772460938	342.7955627441406
EVGPTNADPVCLAK	_EVGPTNADPVC[Carbamidomethyl (C)]LAK_.3	Filtered	Filtered	Filtered	17.334566116333008	Filtered	Filtered	Filtered	Filtered	Filtered	Filtered
QSEDSTFYLGER	_QSEDSTFYLGER_.2	199.30824279785156	123.26226806640625	32.148681640625	429.7484130859375	1316.854248046875	124.8895263671875	119.63843536376953	Filtered	83.39250946044922	96.2867202758789
QSEDSTFYLGER	_QSEDSTFYLGER_.3	53.985076904296875	Filtered	Filtered	43.0307502746582	324.44232177734375	19.27534294128418	Filtered	Filtered	Filtered	Filtered
KAEEEHLGILGPQLHADVGDK	_KAEEEHLGILGPQLHADVGDK_.4	59.443397521972656	17.834989547729492	Filtered	68.57098388671875	317.2160339355469	48.24787902832031	28.921274185180664	Filtered	Filtered	29.121814727783203
KAEEEHLGILGPQLHADVGDK	_KAEEEHLGILGPQLHADVGDK_.3	33.29140090942383	Filtered	Filtered	88.8335189819336	163.18505859375	21.91071891784668	1.995772361755371	Filtered	Filtered	2.231693744659424
KAEEEHLGILGPQLHADVGDK	_KAEEEHLGILGPQLHADVGDK_.5	31.0996036529541	Filtered	Filtered	61.97682189941406	82.63909912109375	14.858153343200684	5.304702281951904	Filtered	Filtered	1.5284302234649658
AETGDKVYVHLK	_AETGDKVYVHLK_.3	137.92544555664062	9.742212295532227	Filtered	219.87193298339844	393.815185546875	113.41129302978516	35.9903564453125	Filtered	20.580503463745117	4.187042236328125
AETGDKVYVHLK	_AETGDKVYVHLK_.2	1.2354979515075684	Filtered	Filtered	6.554235458374023	18.81763458251953	Filtered	1	Filtered	Filtered	Filtered
VNKDDEEFIESNK	_VNKDDEEFIESNK_.3	29.697601318359375	14.911483764648438	Filtered	151.78919982910156	260.18017578125	30.954078674316406	6.994450092315674	Filtered	1.3420764207839966	Filtered
VNKDDEEFIESNK	_VNKDDEEFIESNK_.2	1	Filtered	Filtered	3.2957518100738525	4.155435085296631	1	Filtered	Filtered	Filtered	Filtered
MYSVNGYTFGSLPGLSMCAEDR	_MYSVNGYTFGSLPGLSMC[Carbamidomethyl (C)]AEDR_.3	10.962230682373047	Filtered	Filtered	56.49528884887695	84.4941177368164	35.31399917602539	16.303668975830078	Filtered	20.189163208007812	8.904014587402344
MYSVNGYTFGSLPGLSMCAEDR	_M[Oxidation (M)]YSVNGYTFGSLPGLSMC[Carbamidomethyl (C)]AEDR_.3	8.122091293334961	Filtered	Filtered	53.429893493652344	97.1382064819336	30.924875259399414	Filtered	Filtered	Filtered	3.909512758255005
MYYSAVDPTKDIFTGLIGPMK	_MYYSAVDPTKDIFTGLIGPMK_.3	167.33279418945312	282.8865661621094	157.0288543701172	242.36973571777344	1219.80419921875	118.6732177734375	270.6905517578125	4.867114543914795	198.12484741210938	211.33607482910156
MYYSAVDPTKDIFTGLIGPMK	_M[Oxidation (M)]YYSAVDPTKDIFTGLIGPMK_.3	15.000581741333008	16.992908477783203	Filtered	17.23411750793457	58.934242248535156	4.722909927368164	18.848011016845703	Filtered	Filtered	Filtered
MYYSAVDPTKDIFTGLIGPMK	_MYYSAVDPTKDIFTGLIGPM[Oxidation (M)]K_.3	9.433332443237305	Filtered	Filtered	7.794339179992676	17.90599250793457	Filtered	11.8197660446167	Filtered	3.0602164268493652	3.6595747470855713
MYYSAVDPTKDIFTGLIGPMK	_MYYSAVDPTKDIFTGLIGPMK_.4	7.497534275054932	Filtered	Filtered	26.93144989013672	70.62611389160156	6.978531360626221	Filtered	Filtered	3.8645219802856445	Filtered
MYYSAVDPTKDIFTGLIGPMK	_M[Oxidation (M)]YYSAVDPTKDIFTGLIGPMK_.4	Filtered	Filtered	Filtered	3.4288344383239746	7.471343994140625	1	Filtered	Filtered	Filtered	Filtered
MYYSAVDPTKDIFTGLIGPMK	_M[Oxidation (M)]YYSAVDPTKDIFTGLIGPM[Oxidation (M)]K_.3	Filtered	Filtered	Filtered	Filtered	Filtered	Filtered	3.382089138031006	Filtered	Filtered	Filtered
KAEEEHLGILGPQLHADVGDKVK	_KAEEEHLGILGPQLHADVGDKVK_.4	30.746559143066406	Filtered	Filtered	55.421844482421875	162.30128479003906	30.529125213623047	28.927967071533203	Filtered	3.0071182250976562	18.730472564697266
KAEEEHLGILGPQLHADVGDKVK	_KAEEEHLGILGPQLHADVGDKVK_.5	12.369959831237793	Filtered	Filtered	15.551163673400879	79.30606842041016	24.29682159423828	20.36988639831543	Filtered	Filtered	13.50600528717041
KAEEEHLGILGPQLHADVGDKVK	_KAEEEHLGILGPQLHADVGDKVK_.6	51.29875946044922	61.52455139160156	Filtered	Filtered	200.2933807373047	29.780807495117188	32.130592346191406	Filtered	Filtered	Filtered
KAEEEHLGILGPQLHADVGDKVK	_KAEEEHLGILGPQLHADVGDKVK_.3	6.282709121704102	Filtered	Filtered	5.654561996459961	9.934988021850586	Filtered	Filtered	Filtered	Filtered	Filtered
PYSIHAHGVQTESSTVTPTLPGETLTYVWK	_PYSIHAHGVQTESSTVTPTLPGETLTYVWK_.4	24.489038467407227	11.797182083129883	Filtered	124.74004364013672	236.16867065429688	19.522520065307617	Filtered	Filtered	20.162214279174805	5.169641494750977
PYSIHAHGVQTESSTVTPTLPGETLTYVWK	_PYSIHAHGVQTESSTVTPTLPGETLTYVWK_.5	Filtered	Filtered	Filtered	Filtered	9.872149467468262	Filtered	Filtered	Filtered	Filtered	Filtered
PVWLGFLGPIIK	_PVWLGFLGPIIK_.2	1.2478498220443726	Filtered	Filtered	13.251100540161133	70.077880859375	2.5246918201446533	4.150524139404297	1.34370756149292	Filtered	2.19395112991333
IYHSHIDAPK	_IYHSHIDAPK_.2	Filtered	Filtered	Filtered	Filtered	Filtered	Filtered	4.029207706451416	1	1.8937443494796753	11.478318214416504
MHSMNGFMYGNQPGLTMCK	_MHSMNGFMYGNQPGLTMC[Carbamidomethyl (C)]K_.3	Filtered	2.409543752670288	2.5905826091766357	18.837106704711914	9.634151458740234	25.458477020263672	55.66454315185547	16.738752365112305	21.79694366455078	9.784651756286621
MHSMNGFMYGNQPGLTMCK	_MHSMNGFM[Oxidation (M)]YGNQPGLTMC[Carbamidomethyl (C)]K_.3	Filtered	Filtered	Filtered	58.09808349609375	12.705276489257812	42.506099700927734	61.47429656982422	12.697493553161621	36.79914474487305	Filtered
[truncated: 13,371 more rows]

## Sheet: Pilot protein
PG.ProteinDescriptions	PG.UniProtIds	PG.ProteinNames	[1] RG070.wiff.PG.Quantity	[2] RG109.wiff.PG.Quantity	[3] RG060.wiff.PG.Quantity	[4] RG073.wiff.PG.Quantity	[5] RG111.wiff.PG.Quantity	[6] RC104.wiff.PG.Quantity	[7] RC109.wiff.PG.Quantity	[8] RC059.wiff.PG.Quantity	[9] RC060.wiff.PG.Quantity	[10] RC112.wiff.PG.Quantity
Probable non-functional immunoglobulin kappa variable 3-7	A0A075B6H7	KV37_HUMAN	4536.46484375	8578.451171875	19626.4609375	13602.9375	23954.8125	4716.0693359375	8754.359375	18338.08984375	5903.69189453125	23358.1171875
Immunoglobulin lambda variable 4-69	A0A075B6H9	LV469_HUMAN	NaN	NaN	NaN	NaN	NaN	34.552364349365234	1.8405098915100098	NaN	5.589496612548828	8.02739143371582
Immunoglobulin lambda variable 8-61	A0A075B6I0	LV861_HUMAN	65.44097900390625	358.996826171875	256.76702880859375	362.4646301269531	687.7234497070312	110.65946197509766	57.309165954589844	36.29624938964844	NaN	375.6731872558594
Immunoglobulin lambda variable 7-46	A0A075B6I9	LV746_HUMAN	19.861160278320312	154.1502227783203	79.62429809570312	118.98707580566406	144.19259643554688	52.890567779541016	20.69230842590332	8.085803031921387	2.6981866359710693	49.011070251464844
Immunoglobulin lambda variable 2-18	A0A075B6J9	LV218_HUMAN	13.867624282836914	77.37291717529297	653.2478637695312	17.871784210205078	58.25775909423828	46.9594612121582	1.888777256011963	56.71543502807617	3.986698865890503	38.47203826904297
Immunoglobulin lambda variable 3-16	A0A075B6K0	LV316_HUMAN	66.61296844482422	332.95001220703125	848.4315185546875	156.1248321533203	625.3577270507812	42.7333869934082	8.009753227233887	7.025660991668701	7.027451038360596	118.15072631835938
Immunoglobulin lambda variable 3-12	A0A075B6K2	LV312_HUMAN	551.72119140625	415.2560729980469	744.1734008789062	647.0852661132812	6163.04248046875	53.61433410644531	12.061975479125977	26.868558883666992	16.987943649291992	NaN
Immunoglobulin lambda variable 3-10	A0A075B6K4	LV310_HUMAN	40.66191101074219	NaN	139.36514282226562	21.72381591796875	247.50794982910156	48.52325439453125	NaN	NaN	NaN	NaN
Immunoglobulin lambda variable 3-9	A0A075B6K5	LV39_HUMAN	534.6572265625	40.234066009521484	593.703369140625	80.36896514892578	225.51092529296875	27.717477798461914	2.5732622146606445	NaN	NaN	33.595672607421875
Immunoglobulin kappa variable 2-28;Immunoglobulin kappa variable 2D-28	A0A075B6P5;P01615	KV228_HUMAN;KVD28_HUMAN	20.71318244934082	10.37447452545166	62.37818145751953	21.856477737426758	50.558738708496094	57.55213165283203	95.11443328857422	184.35687255859375	24.812538146972656	111.7200927734375
Immunoglobulin heavy variable 3-64	A0A075B6Q5	HV364_HUMAN	38.32976150512695	NaN	11.673028945922852	6.916525363922119	55.96807098388672	9.554092407226562	6.44272518157959	53.58090591430664	28.370267868041992	10.721275329589844
Probable non-functional immunoglobulin kappa variable 2D-24;Immunoglobulin kappa variable 2-24	A0A075B6R9;A0A0C4DH68	KVD24_HUMAN;KV224_HUMAN	246.4602813720703	795.8598022460938	402.1637268066406	173.32762145996094	120.85494232177734	84.9063720703125	113.89984130859375	215.88853454589844	117.67437744140625	354.6256408691406
Immunoglobulin kappa variable 2D-29	A0A075B6S2	KVD29_HUMAN	1046.483154296875	2656.428466796875	5427.0283203125	4325.33740234375	2364.277587890625	1816.4837646484375	3343.875244140625	7072.21484375	1988.246337890625	3845.600830078125
Immunoglobulin kappa variable 1D-17	A0A075B6S4	KVD17_HUMAN	NaN	408.8727722167969	747.2611083984375	299.24139404296875	198.9776153564453	145.80044555664062	188.0631103515625	16.81789207458496	145.24220275878906	93.7169189453125
Immunoglobulin kappa variable 1-27	A0A075B6S5	KV127_HUMAN	15.202315330505371	47.68203353881836	135.00808715820312	58.002601623535156	77.56043243408203	36.0550537109375	97.20812225341797	49.76924514770508	8.840520858764648	66.66056823730469
Immunoglobulin kappa variable 2D-30	A0A075B6S6	KVD30_HUMAN	NaN	8.206964492797852	NaN	NaN	NaN	NaN	1.5261058807373047	NaN	NaN	NaN
Probable non-functional immunoglobulinn kappa variable 1-37;Probable non-functional immunoglobulinn kappa variable 1D-37	A0A075B6S9;P0DSN7	KV137_HUMAN;KVD37_HUMAN	55.84638595581055	358.07421875	340.9148254394531	286.8982238769531	184.4902801513672	192.40145874023438	323.43597412109375	353.7434997558594	175.80091857910156	39.67399597167969
Immunoglobulin lambda variable 5-45	A0A087WSX0	LV545_HUMAN	6.9287590980529785	22.136022567749023	36.80524444580078	20.847843170166016	7.548895835876465	2.62463116645813	NaN	NaN	NaN	7.194509983062744
Immunoglobulin kappa variable 3D-15	A0A087WSY6	KVD15_HUMAN	460.079345703125	823.888671875	3564.725830078125	7082.78564453125	5052.22412109375	468.23162841796875	1156.01025390625	1253.8055419921875	347.12994384765625	1510.8126220703125
Immunoglobulin kappa variable 1D-8	A0A087WSZ0	KVD08_HUMAN	2.0528833866119385	42.93735122680664	115.05741119384766	25.139631271362305	36.385658264160156	26.82445526123047	726.7737426757812	34.212303161621094	5.818048000335693	59.58517837524414
Immunoglobulin kappa variable 2-40;Immunoglobulin kappa variable 2D-40	A0A087WW87;P01614	KV240_HUMAN;KVD40_HUMAN	22.272233963012695	23.032047271728516	NaN	80.65142822265625	NaN	60.5621223449707	15.333255767822266	46.67744445800781	12.518025398254395	68.56173706054688
Immunoglobulin kappa variable 3D-11;Immunoglobulin kappa variable 3-11	A0A0A0MRZ8;P04433	KVD11_HUMAN;KV311_HUMAN	1448.4947509765625	1929.6259765625	7445.71630859375	4254.22900390625	9128.7705078125	2415.0400390625	1349.94775390625	7194.17333984375	783.0623779296875	9363.548828125
Immunoglobulin lambda variable 5-52	A0A0A0MRZ9	LV552_HUMAN	17.22710609436035	37.317626953125	10.711140632629395	20.023073196411133	3.2178573608398438	33.89908218383789	NaN	NaN	NaN	NaN
Immunoglobulin heavy variable 1-45	A0A0A0MS14	HV145_HUMAN	NaN	NaN	NaN	NaN	NaN	1.0454915761947632	NaN	2.382538080215454	1.3068026304244995	NaN
Immunoglobulin heavy variable 3-49	A0A0A0MS15	HV349_HUMAN	150.20260620117188	494.915283203125	511.9455261230469	323.4664306640625	437.4080505371094	61.65589141845703	119.40097045898438	162.77365112304688	120.06299591064453	79.03903198242188
Immunoglobulin kappa variable 6D-21	A0A0A0MT36	KVD21_HUMAN	10.250922203063965	35.108463287353516	144.79937744140625	779.8310546875	351.4859924316406	243.9499969482422	41.98210906982422	54.4876594543457	NaN	37.658241271972656
Immunoglobulin kappa joining 1	A0A0A0MT89	KJ01_HUMAN	77.1268081665039	1.8180056810379028	400.8252258300781	287.05279541015625	509.2855529785156	77.4955062866211	74.11851501464844	212.11117553710938	NaN	347.1602478027344
Immunoglobulin heavy variable 6-1	A0A0B4J1U7	HV601_HUMAN	1130.77392578125	5253.72314453125	2316.9541015625	1859.6529541015625	3236.1630859375	800.4542236328125	509.3741149902344	390.26007080078125	376.3562927246094	570.254638671875
Immunoglobulin heavy variable 3-15	A0A0B4J1V0	HV315_HUMAN	29.21485710144043	116.6788101196289	49.965057373046875	22.439672470092773	72.62191009521484	28.01873779296875	4.764908790588379	24.47016143798828	8.6240873336792	22.21084976196289
Immunoglobulin heavy variable 2-26	A0A0B4J1V2	HV226_HUMAN	69.20298767089844	72.34908294677734	53.6357421875	146.511962890625	144.6970672607422	26.628189086914062	NaN	78.30406188964844	113.70828247070312	12.732739448547363
Immunoglobulin heavy variable 3-74	A0A0B4J1X5	HV374_HUMAN	1777.2200927734375	2599.24951171875	2793.065673828125	3271.084228515625	3471.414306640625	966.9534301757812	772.3989868164062	1731.3343505859375	1270.720458984375	1490.507080078125
Immunoglobulin lambda variable 9-49	A0A0B4J1Y8	LV949_HUMAN	778.2672119140625	NaN	754.6343383789062	99.30400085449219	47.61909484863281	24.701326370239258	192.6422882080078	7.193206787109375	47.18610763549805	78.90979766845703
Immunoglobulin heavy variable 3-72	A0A0B4J1Y9	HV372_HUMAN	428.83843994140625	989.21533203125	682.0552368164062	992.6447143554688	1038.4814453125	406.2998046875	183.43833923339844	506.1298828125	406.4449462890625	289.2286071777344
Immunoglobulin kappa variable 1D-43	A0A0B4J1Z2	KVD43_HUMAN	37.18699264526367	38.678829193115234	1508.1221923828125	91.19620513916016	1242.190673828125	130.84747314453125	108.22393035888672	NaN	72.37173461914062	57.25259780883789
Immunoglobulin kappa variable 1D-13;Immunoglobulin kappa variable 1-13	A0A0B4J2D9;P0DP09	KVD13_HUMAN;KV113_HUMAN	41.71369934082031	102.17447662353516	187.96255493164062	197.70533752441406	221.53578186035156	70.87433624267578	59.68746566772461	21.12097930908203	15.565509796142578	105.48641967773438
Immunoglobulin kappa variable 6-21	A0A0C4DH24	KV621_HUMAN	4.93530797958374	392.8688659667969	87.80945587158203	30.25762367248535	178.60479736328125	5.442046165466309	13.606300354003906	24.55368995666504	NaN	77.81187438964844
Immunoglobulin kappa variable 3D-20	A0A0C4DH25	KVD20_HUMAN	2153.09716796875	3699.92822265625	8931.0126953125	38706.1953125	8416.765625	18709.109375	7898.20166015625	12775.8486328125	5024.83154296875	14384.990234375
Immunoglobulin heavy variable 1-3	A0A0C4DH29	HV103_HUMAN	NaN	277.55718994140625	27.039783477783203	27.90715789794922	NaN	13.257400512695312	4.269731521606445	NaN	34.82218551635742	NaN
Immunoglobulin heavy variable 1-18	A0A0C4DH31	HV118_HUMAN	21.578927993774414	70.8743667602539	33.87717819213867	44.39310073852539	104.56230926513672	12.478324890136719	7.237567901611328	13.528656005859375	3.7377052307128906	12.920544624328613
Immunoglobulin heavy variable 4-28	A0A0C4DH34	HV428_HUMAN	NaN	NaN	13.969436645507812	NaN	NaN	NaN	110.212890625	74.82183837890625	57.37977981567383	48.007205963134766
Probable non-functional immunoglobulin heavy variable 3-35	A0A0C4DH35	HV335_HUMAN	3.8869292736053467	11.457011222839355	8.472160339355469	12.863070487976074	5.656217098236084	12.626299858093262	1.919779896736145	16.87299156188965	13.262533187866211	3.558946132659912
Probable non-functional immunoglobulin heavy variable 3-38	A0A0C4DH36	HV338_HUMAN	11.1482515335083	54.92653274536133	65.47319030761719	50.265987396240234	58.871978759765625	56.78850555419922	25.738969802856445	44.783355712890625	48.718101501464844	43.679622650146484
Immunoglobulin heavy variable 5-51	A0A0C4DH38	HV551_HUMAN	12.959474563598633	138.16531372070312	83.72913360595703	56.92704391479492	68.43556213378906	36.076602935791016	32.0866813659668	23.628747940063477	9.210362434387207	13.257583618164062
Immunoglobulin heavy variable 4-61;Immunoglobulin heavy variable 4-39;Immunoglobulin heavy variable 4-59;Immunoglobulin heavy variable 4-34;Immunoglobulin heavy variable 4-30-4;Immunoglobulin heavy variable 4-38-2	A0A0C4DH41;P01824;P01825;P06331;P0DP06;P0DP08	HV461_HUMAN;HV439_HUMAN;HV459_HUMAN;HV434_HUMAN;HVD34_HUMAN;HVD82_HUMAN	269.89923095703125	313.10711669921875	359.6014404296875	710.5619506835938	163.9866180419922	209.3201446533203	219.32394409179688	236.96913146972656	262.19061279296875	80.15472412109375
Immunoglobulin kappa variable 1-8	A0A0C4DH67	KV108_HUMAN	74.08203887939453	528.7130126953125	641.9666137695312	441.0809326171875	438.2618103027344	208.2100372314453	215.50282287597656	633.7218627929688	90.03385162353516	523.595458984375
Immunoglobulin kappa variable 1-12;Immunoglobulin kappa variable 1D-12	A0A0C4DH73;P01611	KV112_HUMAN;KVD12_HUMAN	77.3817138671875	1000.549072265625	881.1419677734375	351.266357421875	758.8497314453125	242.08030700683594	545.8667602539062	868.0280151367188	151.42498779296875	832.5095825195312
Immunoglobulin lambda variable 5-39	A0A0G2JS06	LV539_HUMAN	19.308853149414062	60.27456283569336	60.46536636352539	48.5361213684082	91.72657012939453	31.47513198852539	NaN	NaN	NaN	NaN
Immunoglobulin heavy variable 3-64D	A0A0J9YX35	HV64D_HUMAN	40.5805778503418	52.31959915161133	165.7573699951172	79.1888427734375	50.350257873535156	52.936378479003906	45.39541244506836	24.84866714477539	37.71366500854492	24.06087303161621
Immunoglobulin heavy variable 5-10-1	A0A0J9YXX1	HV5X1_HUMAN	63.40734100341797	82.23048400878906	334.04254150390625	202.59934997558594	204.99942016601562	73.06005859375	41.30860900878906	69.38583374023438	49.38920593261719	25.90146255493164
Immunoglobulin lambda constant 7	A0M8Q6	IGLC7_HUMAN	33.33671569824219	NaN	116.19328308105469	108.66849517822266	228.68565368652344	28.494211196899414	NaN	NaN	NaN	16.843109130859375
Immunoglobulin kappa variable 2-29	A2NJV5	KV229_HUMAN	NaN	NaN	16.4891357421875	14.904829025268555	31.816076278686523	6.268732070922852	NaN	104.69203186035156	NaN	1.0783101320266724
Glycolipid transfer protein domain-containing protein 2	A6NH11	GLTD2_HUMAN	8.130541801452637	NaN	5.04731559753418	NaN	NaN	NaN	NaN	NaN	NaN	NaN
Putative neutrophil cytosol factor 1B;Putative neutrophil cytosol factor 1C;Neutrophil cytosol factor 1	A6NI72;A8MVU1;P14598	NCF1B_HUMAN;NCF1C_HUMAN;NCF1_HUMAN	17.392253875732422	NaN	NaN	2.61319637298584	NaN	1.7562446594238281	NaN	NaN	NaN	NaN
Leukocyte immunoglobulin-like receptor subfamily A member 5	A6NI73	LIRA5_HUMAN	NaN	NaN	23.14664649963379	NaN	NaN	18.98824119567871	182.9976348876953	145.53086853027344	42.79288101196289	278.88623046875
Alpha-2-macroglobulin-like protein 1	A8K2U0	A2ML1_HUMAN	NaN	26.796175003051758	17566.57421875	146.65098571777344	NaN	31.34479522705078	47.39213562011719	192.95851135253906	318.8796081542969	NaN
;Albumin	ALBU_HUMAN;P02768	;ALBU_HUMAN	57966.76953125	15874.9169921875	6407.8974609375	163686.921875	52679.265625	17353.1171875	12399.205078125	64633.5390625	53449.4765625	8302.0224609375
;Antithrombin-III	ANT3_HUMAN;P01008	;ANT3_HUMAN	2973.759765625	3740.205078125	3202.976318359375	1153.486328125	4090.398681640625	210.5161590576172	156.95895385742188	92.55583190917969	416.4754333496094	389.8460998535156
;Annexin A5	ANXA5_HUMAN;P08758	;ANXA5_HUMAN	183.95474243164062	202.57286071777344	58.57406997680664	637.256103515625	81.46605682373047	240.0019989013672	89.17552185058594	24.042509078979492	121.19245910644531	42.2176513671875
;Beta-2-microglobulin	B2MG_HUMAN;P61769	;B2MG_HUMAN	506.532470703125	923.7077026367188	1413.8443603515625	865.8151245117188	754.859130859375	4.19470739364624	5.016830921173096	103.77435302734375	32.05389404296875	205.89749145507812
Protein FAM25A;Protein FAM25C;Protein FAM25G	B3EWG3;B3EWG5;B3EWG6	FM25A_HUMAN;FM25C_HUMAN;FM25G_HUMAN	NaN	NaN	NaN	NaN	NaN	NaN	NaN	NaN	5.772327899932861	4.1093902587890625
;BH3-interacting domain death agonist	BID_HUMAN;P55957	;BID_HUMAN	10.883135795593262	NaN	NaN	NaN	3.2120563983917236	3.9492149353027344	2.5565056800842285	3.969768762588501	NaN	5.507132530212402
;Carbonic anhydrase 1	CAH1_HUMAN;P00915	;CAH1_HUMAN	1892.53857421875	529.4810791015625	2245.635986328125	5872.9736328125	1427.9317626953125	267.2362365722656	301.0512390136719	273.0857849121094	10.858271598815918	996.5446166992188
;Carbonic anhydrase 2	CAH2_HUMAN;P00918	;CAH2_HUMAN	27.364032745361328	14.068492889404297	13.68556022644043	388.36279296875	50.03019714355469	133.25131225585938	155.52943420410156	8.784106254577637	28.19493293762207	35.73902130126953
;Alpha-S1-casein	CAS1_BOVIN;P02662	;CASA1_BOVIN	93.81916809082031	297.2861328125	2652.7197265625	72.9873046875	109.19132232666016	223.1746063232422	5744.6220703125	3876.3115234375	1898.4869384765625	3064.07275390625
;Alpha-S2-casein	CAS2_BOVIN;P02663	;CASA2_BOVIN	108.91449737548828	306.2946472167969	1102.1214599609375	55.272518157958984	35.778846740722656	136.21578979492188	1590.7119140625	1933.4713134765625	570.7565307617188	834.224853515625
;Beta-casein	CASB_BOVIN;P02666	;CASB_BOVIN	9.033378601074219	3.839881658554077	181.18687438964844	6.650413990020752	2.9427642822265625	13.901180267333984	752.8084716796875	350.77783203125	446.0203857421875	324.7633056640625
;Kappa-casein	CASK_BOVIN;P02668	;CASK_BOVIN	79.4398193359375	416.95245361328125	2637.401611328125	29.576326370239258	107.7216567993164	96.617431640625	1112.857177734375	702.6968383789062	643.750732421875	1589.2750244140625
;Catalase	CATA_HUMAN;P04040	;CATA_HUMAN	134.71835327148438	259.08575439453125	5.31048583984375	279.9303283691406	84.08526611328125	78.15653228759766	11.056051254272461	28.936185836791992	13.294856071472168	3.968693733215332
;Cathepsin D	CATD_HUMAN;P07339	;CATD_HUMAN	750.2271728515625	789.2888793945312	7512.794921875	484.0599060058594	2184.14111328125	346.52435302734375	428.75	437.7290344238281	511.7653503417969	539.6978149414062
;Cathepsin G	CATG_HUMAN;P08311	;CATG_HUMAN	2537.10986328125	3312.546142578125	16.981172561645508	2598.628173828125	744.7337646484375	1527.9952392578125	66.8560791015625	4.200840950012207	226.91162109375	2.676243543624878
;Complement C5	CO5_HUMAN;P01031	;CO5_HUMAN	71.5000228881836	16.643112182617188	16.39141845703125	2.2083535194396973	95.10684967041016	3.147156238555908	NaN	NaN	10.283028602600098	NaN
;C-reactive protein	CRP_HUMAN;P02741	;CRP_HUMAN	39.11393356323242	NaN	108.70545196533203	13.49217700958252	289.6633605957031	29.577924728393555	41.914093017578125	2.9437978267669678	8.031828880310059	175.14659118652344
;Cytochrome c	CYC_HUMAN;P99999	;CYC_HUMAN	135.59649658203125	38.939117431640625	71.6822280883789	255.5871124267578	68.19243621826172	134.1969451904297	53.794281005859375	83.5609130859375	47.410064697265625	31.141706466674805
;Pro-epidermal growth factor	EGF_HUMAN;P01133	;EGF_HUMAN	7.638750076293945	4.206487655639648	12.46012020111084	513.4491577148438	NaN	581.0021362304688	348.8855895996094	649.9724731445312	1451.267822265625	422.5493469238281
;Fatty acid-binding protein, heart	FABPH_HUMAN;P05413	;FABPH_HUMAN	104.06759643554688	1593.3868408203125	2668.070068359375	108.24017333984375	204.60826110839844	19.714263916015625	59.258174896240234	116.96279907226562	43.75397491455078	232.4119873046875
;Gelsolin	GELS_HUMAN;P06396	;GELS_HUMAN	9127.849609375	22819.392578125	10819.9580078125	1656.99462890625	4931.880859375	3095.117431640625	1207.169677734375	5747.61279296875	1012.0406494140625	3643.46826171875
;Glutathione S-transferase A1	GSTA1_HUMAN;P08263	;GSTA1_HUMAN	106.68026733398438	67.43777465820312	376.18896484375	50.957305908203125	38.697723388671875	58.84542465209961	170.06468200683594	47.614479064941406	34.404541015625	173.32827758789062
;Glutathione S-transferase P	GSTP1_HUMAN;P09211	;GSTP1_HUMAN	95.01292419433594	183.4553985595703	73.17821502685547	159.8399200439453	38.76285171508789	116.03528594970703	313.8387756347656	239.79617309570312	184.07028198242188	140.81826782226562
;Hemoglobin subunit alpha	HBA_HUMAN;P69905	;HBA_HUMAN	126.97673797607422	187.59930419921875	270.443603515625	5103.146484375	427.3570861816406	61.02777862548828	101.79933166503906	29.25424575805664	36.430885314941406	44.68394470214844
;Hemoglobin subunit beta	HBB_HUMAN;P68871	;HBB_HUMAN	365.98150634765625	475.0610046386719	4.835631370544434	21571.9609375	1900.1087646484375	373.4205017089844	349.9353332519531	6.290346145629883	NaN	315.06488037109375
;Keratin, type I cytoskeletal 9	K1C9_HUMAN;P35527	;K1C9_HUMAN	6414.7236328125	3132.996826171875	3973.4658203125	1961.094970703125	1963.127685546875	786.3150634765625	5952.23486328125	5775.03173828125	4073.97509765625	3915.597412109375
;Keratin, type I cuticular Ha1	K1H1_HUMAN;Q15323	;K1H1_HUMAN	NaN	NaN	NaN	6.023640155792236	NaN	1.3537811040878296	1.971463680267334	NaN	NaN	153.3240966796875
;Keratin, type I cuticular Ha3-II	K1HB_HUMAN;Q14525	;KT33B_HUMAN	NaN	NaN	NaN	NaN	NaN	NaN	3.6374518871307373	NaN	NaN	NaN
	K22E_HUMAN		1845.90380859375	2332.145751953125	5927.45458984375	1509.3170166015625	2364.611572265625	1000.4361572265625	6299.712890625	10133.9833984375	4405.81884765625	2555.00244140625
;;Keratin, type II cuticular Hb6;Keratin, type II cuticular Hb1	KRHB1_HUMAN;KRHB6_HUMAN;O43790;Q14533	;;KRT86_HUMAN;KRT81_HUMAN	72.0737533569336	21.978836059570312	23.634984970092773	146.30953979492188	99.11451721191406	2.19594669342041	141.88577270507812	159.4226531982422	93.75135040283203	92.54045104980469
;Leptin	LEP_HUMAN;P41159	;LEP_HUMAN	NaN	10.715106010437012	NaN	NaN	NaN	NaN	NaN	NaN	NaN	NaN
;Lysozyme C	LYSC_HUMAN;P61626	;LYSC_HUMAN	3248.364501953125	7284.36376953125	23040.396484375	2667.22607421875	1903.1094970703125	158.4424591064453	539.2590942382812	329.0484313964844	104.93038177490234	35.62172317504883
;Myoglobin	MYG_HUMAN;P02144	;MYG_HUMAN	1273.819091796875	758.612060546875	148.8026885986328	303.27032470703125	85.17698669433594	NaN	NaN	NaN	NaN	9.685111999511719
;Ribosyldihydronicotinamide dehydrogenase [quinone]	NQO2_HUMAN;P16083	;NQO2_HUMAN	NaN	NaN	NaN	NaN	NaN	36.2308235168457	8.266018867492676	134.27772521972656	NaN	17.791738510131836
Deoxyribonuclease-2-alpha	O00115	DNS2A_HUMAN	NaN	NaN	94.3768081665039	NaN	NaN	6.621586322784424	10.736496925354004	28.396690368652344	39.810489654541016	53.26054382324219
Unconventional myosin-If	O00160	MYO1F_HUMAN	1.242353081703186	4.08518123626709	NaN	NaN	NaN	1.1529548168182373	NaN	NaN	NaN	NaN
Galectin-9	O00182	LEG9_HUMAN	NaN	NaN	NaN	NaN	NaN	7.0984930992126465	4.439416885375977	59.24900436401367	14.429969787597656	3.6820156574249268
Mannan-binding lectin serine protease 2	O00187	MASP2_HUMAN	1182.7508544921875	76.7009048461914	922.2998657226562	157.0655975341797	405.2679138183594	2939.5576171875	8263.15234375	30858.548828125	10400.09765625	14777.0390625
Sulfotransferase 2B1	O00204	ST2B1_HUMAN	NaN	NaN	NaN	NaN	NaN	6.815064430236816	7.294943809509277	NaN	NaN	NaN
26S proteasome non-ATPase regulatory subunit 12	O00232	PSD12_HUMAN	NaN	NaN	NaN	NaN	NaN	2.99750018119812	NaN	NaN	NaN	NaN
Signal-regulatory protein beta-1	O00241	SIRB1_HUMAN	NaN	NaN	NaN	18.548192977905273	NaN	10.297765731811523	51.12837600708008	37.9881591796875	25.471620559692383	73.14282989501953
Chloride intracellular channel protein 1	O00299	CLIC1_HUMAN	44.67093276977539	57.104156494140625	37.98490905761719	63.555416107177734	33.84682846069336	77.37920379638672	34.85718536376953	43.88151168823242	18.46129608154297	36.879302978515625
Sulfhydryl oxidase 1	O00391	QSOX1_HUMAN	74.42034912109375	80.40901184082031	51.87949752807617	39.89115524291992	68.18781280517578	77.69577026367188	66.84345245361328	202.4471893310547	177.48193359375	90.84768676757812
Beta-mannosidase	O00462	MANBA_HUMAN	NaN	NaN	7.0289835929870605	NaN	2.7443764209747314	1.5346060991287231	0.7358205318450928	7.432577133178711	3.019320249557495	8.27376937866211
Agrin	O00468	AGRIN_HUMAN	57.642147064208984	69.28485107421875	479.7209777832031	44.760475158691406	143.40516662597656	60.13243103027344	87.60214233398438	439.5396423339844	82.2606430053711	349.46514892578125
26S proteasome non-ATPase regulatory subunit 14	O00487	PSDE_HUMAN	NaN	NaN	NaN	11.362845420837402	7.736533164978027	7.80922269821167	3.896049737930298	NaN	2.147066593170166	NaN
Uroplakin-2	O00526	UPK2_HUMAN	NaN	NaN	NaN	NaN	NaN	1.4253203868865967	21.64635467529297	2.7621827125549316	23.861194610595703	8.246464729309082
Neural cell adhesion molecule L1-like protein	O00533	NCHL1_HUMAN	NaN	NaN	NaN	NaN	NaN	31.604522705078125	28.19993019104004	160.21832275390625	64.48675537109375	81.83174896240234
Syntenin-1	O00560	SDCB1_HUMAN	15.396072387695312	17.38071060180664	32.13734436035156	1.9168891906738281	19.21780776977539	30.00995445251465	100.088623046875	41.30303955078125	88.19589233398438	77.26927947998047
Ribonuclease T2	O00584	RNT2_HUMAN	23.311487197875977	7.173126697540283	65.88093566894531	3.1449456214904785	10.165823936462402	33.851356506347656	214.19552612304688	145.0692138671875	19.72592544555664	32.84250259399414
Cocaine esterase	O00748	EST2_HUMAN	NaN	NaN	NaN	2.724820852279663	NaN	1.0511919260025024	NaN	NaN	NaN	NaN
Lysosomal alpha-mannosidase	O00754	MA2B1_HUMAN	6.445464134216309	NaN	4.403796672821045	NaN	3.198209762573242	4.923946380615234	3.1452949047088623	NaN	1.8171041011810303	NaN
Fructose-1,6-bisphosphatase isozyme 2	O00757	F16P2_HUMAN	NaN	NaN	NaN	NaN	NaN	15.605643272399902	7.977996349334717	17.71661376953125	29.32587242126465	NaN
Pyridoxal kinase	O00764	PDXK_HUMAN	2.9061732292175293	NaN	NaN	NaN	NaN	8.961097717285156	3.867880344390869	5.006506443023682	NaN	NaN
Immunoglobulin superfamily containing leucine-rich repeat protein	O14498	ISLR_HUMAN	144.60826110839844	18.471647262573242	30.097707748413086	16.172313690185547	16.68349266052246	24.169937133789062	43.85920715332031	403.4027099609375	62.911712646484375	242.3360595703125
Glyceraldehyde-3-phosphate dehydrogenase, testis-specific	O14556	G3PT_HUMAN	37.755126953125	3.923468589782715	NaN	NaN	302.2441101074219	NaN	22.414846420288086	NaN	NaN	15.686919212341309
Inositol monophosphatase 2	O14732	IMPA2_HUMAN	6.201635837554932	NaN	NaN	6.120000839233398	NaN	7.922352313995361	8.784695625305176	10.158652305603027	9.943541526794434	6.751986980438232
Na(+)/H(+) exchange regulatory cofactor NHE-RF1	O14745	NHRF1_HUMAN	NaN	2.181345224380493	7.563373565673828	NaN	NaN	5.006961822509766	12.028143882751465	NaN	5.515602111816406	20.081470489501953
Tripeptidyl-peptidase 1	O14773	TPP1_HUMAN	98.73622131347656	18.837568283081055	558.4296264648438	49.4282341003418	71.34524536132812	222.37611389160156	301.93646240234375	255.87611389160156	490.8092956542969	496.9266357421875
Neuropilin-1	O14786	NRP1_HUMAN	22.91443634033203	8.882562637329102	59.18342590332031	NaN	NaN	9.185029029846191	NaN	NaN	5.963256359100342	7.723001003265381
Apolipoprotein L1	O14791	APOL1_HUMAN	63.2512092590332	36.07252502441406	NaN	NaN	27.776203155517578	NaN	NaN	NaN	NaN	NaN
Proteasome subunit alpha type-7	O14818	PSA7_HUMAN	3.8273489475250244	7.093050479888916	NaN	67.20855712890625	10.595030784606934	16.46294403076172	7.848394393920898	NaN	22.101398468017578	6.529595375061035
Microsomal glutathione S-transferase 3	O14880	MGST3_HUMAN	NaN	NaN	2.0448386669158936	1.899646520614624	NaN	7.08972692489624	3.52742075920105	NaN	NaN	NaN
Actin-related protein 2/3 complex subunit 1B	O15143	ARC1B_HUMAN	62.172664642333984	54.07464599609375	NaN	9.270160675048828	14.693582534790039	40.99830627441406	NaN	NaN	5.342825412750244	NaN
Actin-related protein 2/3 complex subunit 2	O15144	ARPC2_HUMAN	23.393651962280273	15.520049095153809	34.10905075073242	23.447599411010742	20.7015380859375	19.666278839111328	1.954278826713562	NaN	4.312954425811768	1.8997050523757935
Actin-related protein 2/3 complex subunit 3	O15145	ARPC3_HUMAN	49.057308197021484	161.30990600585938	29.947423934936523	275.0177307128906	96.20476531982422	52.30663299560547	48.55760192871094	6.80938196182251	12.532940864562988	60.51457977294922
Ephrin type-B receptor 6	O15197	EPHB6_HUMAN	NaN	NaN	NaN	NaN	NaN	NaN	11.058798789978027	58.73976516723633	18.815202713012695	6.560688018798828
Surfeit locus protein 4	O15260	SURF4_HUMAN	NaN	NaN	NaN	NaN	NaN	9.517193794250488	NaN	NaN	NaN	NaN
Sialic acid-binding Ig-like lectin 5;Sialic acid-binding Ig-like lectin 14	O15389;Q08ET2	SIGL5_HUMAN;SIG14_HUMAN	7.26597261428833	13.789556503295898	10.917912483215332	NaN	NaN	NaN	NaN	NaN	NaN	4.5934038162231445
Transmembrane protease serine 2	O15393	TMPS2_HUMAN	NaN	NaN	NaN	NaN	NaN	33.203556060791016	41.40175247192383	14.295205116271973	33.723514556884766	24.041271209716797
Synaptobrevin homolog YKT6	O15498	YKT6_HUMAN	5.623880386352539	5.234750747680664	16.961933135986328	NaN	1.2056939601898193	4.008819580078125	NaN	NaN	NaN	NaN
Actin-related protein 2/3 complex subunit 5	O15511	ARPC5_HUMAN	16.5438289642334	10.765332221984863	NaN	18.603452682495117	16.749738693237305	21.46134376525879	14.525030136108398	15.664834976196289	10.392824172973633	25.42622947692871
Leucine-rich repeat transmembrane protein FLRT2	O43155	FLRT2_HUMAN	NaN	NaN	NaN	NaN	NaN	5.313729286193848	12.696246147155762	34.918800354003906	6.944760322570801	2.959620714187622
D-3-phosphoglycerate dehydrogenase	O43175	SERA_HUMAN	NaN	NaN	NaN	NaN	NaN	31.577611923217773	21.42353057861328	NaN	8.057597160339355	7.151773452758789
Kallikrein-10	O43240	KLK10_HUMAN	NaN	NaN	NaN	296.0055847167969	NaN	62.75513458251953	41.40798568725586	25.669919967651367	67.89869689941406	NaN
26S proteasome non-ATPase regulatory subunit 3	O43242	PSMD3_HUMAN	NaN	NaN	NaN	3.5870115756988525	NaN	3.640632152557373	NaN	NaN	NaN	NaN
Kunitz-type protease inhibitor 1	O43278	SPIT1_HUMAN	17.129335403442383	7.257953643798828	68.32756042480469	8.142107009887695	20.240375518798828	14.015223503112793	23.997716903686523	88.67500305175781	95.16230773925781	59.51537322998047
Thioredoxin-like protein 1	O43396	TXNL1_HUMAN	NaN	NaN	10.980332374572754	NaN	NaN	NaN	NaN	NaN	NaN	3.710068464279175
Cochlin	O43405	COCH_HUMAN	NaN	NaN	5.070870399475098	NaN	NaN	NaN	NaN	NaN	NaN	5.0307111740112305
Maltase-glucoamylase	O43451	MGA_HUMAN	10.637452125549316	5.493564128875732	254.84556579589844	24.030723571777344	40.15421676635742	368.1747131347656	1504.411865234375	330.0524597167969	343.2704162597656	163.22491455078125
Aflatoxin B1 aldehyde reductase member 2	O43488	ARK72_HUMAN	7.721956729888916	NaN	NaN	1.3667221069335938	2.4455344676971436	15.837275505065918	4.752268314361572	NaN	2.7336981296539307	5.593062400817871
Prominin-1	O43490	PROM1_HUMAN	3.6729631423950195	NaN	7.623863220214844	NaN	NaN	4.871278762817383	3.854212999343872	NaN	3.0291199684143066	3.9545071125030518
Voltage-dependent T-type calcium channel subunit alpha-1G	O43497	CAC1G_HUMAN	42.71242904663086	62.65375518798828	NaN	NaN	NaN	56.8492431640625	NaN	NaN	NaN	NaN
Beta-1,4-glucuronyltransferase 1	O43505	B4GA1_HUMAN	35.22425079345703	4.377588748931885	32.45319747924805	5.230650901794434	15.965428352355957	38.506980895996094	12.384919166564941	NaN	33.777103424072266	49.16673278808594
Epsilon-sarcoglycan	O43556	SGCE_HUMAN	80.34260559082031	8.187851905822754	22.115182876586914	48.33098602294922	NaN	NaN	NaN	NaN	NaN	6.26621150970459
Carbonic anhydrase 12	O43570	CAH12_HUMAN	NaN	NaN	NaN	NaN	NaN	2.920151710510254	10.507255554199219	9.400609016418457	NaN	NaN
Charged multivesicular body protein 2a	O43633	CHM2A_HUMAN	8.854260444641113	11.858314514160156	NaN	NaN	NaN	74.82740020751953	61.180633544921875	NaN	NaN	NaN
ATPase GET3	O43681	GET3_HUMAN	NaN	NaN	NaN	NaN	NaN	4.893748760223389	2.4547698497772217	NaN	NaN	NaN
Alpha-actinin-4	O43707	ACTN4_HUMAN	37.0755500793457	28.798303604125977	4.546467304229736	22.58218002319336	14.34768295288086	56.14622497558594	52.86042404174805	13.920015335083008	46.542633056640625	20.096771240234375
Angiopoietin-related protein 7	O43827	ANGL7_HUMAN	113.1768798828125	140.99205017089844	32.88999557495117	35.28605270385742	24.015100479125977	NaN	NaN	NaN	NaN	NaN
CD5 antigen-like	O43866	CD5L_HUMAN	59.776954650878906	400.7016906738281	NaN	10.896909713745117	NaN	4.724493980407715	NaN	NaN	NaN	NaN
Xaa-Pro aminopeptidase 2	O43895	XPP2_HUMAN	NaN	NaN	NaN	NaN	NaN	4.160309314727783	14.50339412689209	NaN	28.722434997558594	5.516483783721924
Aldo-keto reductase family 1 member B10	O60218	AK1BA_HUMAN	NaN	14.218399047851562	NaN	77.39794921875	NaN	40.264129638671875	95.29304504394531	69.19123840332031	29.850717544555664	59.32476806640625
Glia maturation factor gamma	O60234	GMFG_HUMAN	42.721012115478516	70.85384368896484	90.10829162597656	32.973384857177734	104.10466003417969	5.691981315612793	2.5079050064086914	4.775909423828125	NaN	53.2990608215332
Transmembrane protease serine 11D	O60235	TM11D_HUMAN	NaN	NaN	NaN	115.6638412475586	NaN	19.80252456665039	38.15940856933594	78.33845520019531	91.75507354736328	6.442465782165527
Periplakin	O60437	PEPL_HUMAN	NaN	NaN	7.946462631225586	7.591897964477539	80.61151885986328	19.005401611328125	19.636857986450195	12.364506721496582	21.5291748046875	20.194408416748047
Sorting nexin-3	O60493	SNX3_HUMAN	NaN	72.8113784790039	39.099613189697266	NaN	NaN	2.7515623569488525	NaN	NaN	NaN	4.1331305503845215
Cubilin	O60494	CUBN_HUMAN	NaN	NaN	47.70132827758789	NaN	NaN	6.811041831970215	23.03137969970703	16.93185043334961	42.978145599365234	20.678363800048828
Heterogeneous nuclear ribonucleoprotein Q	O60506	HNRPQ_HUMAN	3.7788100242614746	5.446369171142578	NaN	4.893359661102295	NaN	8.654611587524414	NaN	NaN	NaN	NaN
Tetraspanin-1	O60635	TSN1_HUMAN	NaN	NaN	NaN	NaN	NaN	1.3004345893859863	NaN	NaN	1.8559784889221191	NaN
Tetraspanin-3	O60637	TSN3_HUMAN	NaN	NaN	NaN	8.420967102050781	117.38871002197266	NaN	NaN	NaN	NaN	NaN
Perilipin-3	O60664	PLIN3_HUMAN	28.945030212402344	10.909342765808105	17.368200302124023	NaN	NaN	2.310190439224243	NaN	NaN	8.046664237976074	NaN
UDP-glucose 6-dehydrogenase	O60701	UGDH_HUMAN	NaN	NaN	NaN	NaN	NaN	2.513521432876587	6.7849507331848145	NaN	NaN	1.169836163520813
Catenin delta-1	O60716	CTND1_HUMAN	NaN	NaN	NaN	NaN	NaN	5.375208377838135	NaN	NaN	NaN	NaN
Histone H2B type 1-K;Histone H2B type F-S;Histone H2B type 1-D;Histone H2B type 1-C/E/F/G/I;Histone H2B type 2-F;Histone H2B type 1-H;Histone H2B type 1-N;Histone H2B type 1-M;Histone H2B type 1-L	O60814;P57053;P58876;P62807;Q5QNW6;Q93079;Q99877;Q99879;Q99880	H2B1K_HUMAN;H2BFS_HUMAN;H2B1D_HUMAN;H2B1C_HUMAN;H2B2F_HUMAN;H2B1H_HUMAN;H2B1N_HUMAN;H2B1M_HUMAN;H2B1L_HUMAN	1753.751220703125	3990.57421875	64.58853149414062	684.764404296875	6075.94189453125	1160.3555908203125	502.798095703125	27.8577823638916	399.0329284667969	228.04644775390625
Zymogen granule membrane protein 16	O60844	ZG16_HUMAN	NaN	29.66767120361328	NaN	NaN	NaN	NaN	NaN	NaN	NaN	NaN
Protein CutA	O60888	CUTA_HUMAN	NaN	NaN	NaN	NaN	NaN	7.067999362945557	29.01858901977539	41.01759338378906	26.295000076293945	25.505678176879883
Cathepsin L2	O60911	CATL2_HUMAN	NaN	NaN	NaN	NaN	NaN	NaN	NaN	NaN	4.587088108062744	NaN
WD repeat-containing protein 1	O75083	WDR1_HUMAN	52.580081939697266	21.96709442138672	21.512012481689453	15.018354415893555	31.185483932495117	44.35446548461914	24.240447998046875	NaN	20.74854850769043	13.022464752197266
Slit homolog 1 protein	O75093	SLIT1_HUMAN	271.8218688964844	217.2456512451172	390.8564453125	223.52072143554688	104.77477264404297	NaN	NaN	23.375946044921875	NaN	52.578277587890625
Copine-3	O75131	CPNE3_HUMAN	21.451095581054688	30.81604766845703	58.242347717285156	11.643987655639648	7.197338581085205	50.205238342285156	211.53671264648438	NaN	9.42985725402832	12.437155723571777
ICOS ligand	O75144	ICOSL_HUMAN	NaN	NaN	NaN	NaN	NaN	1.461146354675293	NaN	2.149062156677246	NaN	NaN
Cadherin-16	O75309	CAD16_HUMAN	NaN	NaN	NaN	NaN	NaN	12.56227970123291	18.773632049560547	62.18191909790039	12.283716201782227	32.4409294128418
Protein NipSnap homolog 2	O75323	NIPS2_HUMAN	NaN	NaN	18.961095809936523	11.091581344604492	NaN	4.3416056632995605	NaN	NaN	12.599600791931152	NaN
Cartilage intermediate layer protein 1	O75339	CILP1_HUMAN	NaN	NaN	NaN	NaN	NaN	21.748947143554688	7.422399044036865	36.46164321899414	7.298929214477539	18.967538833618164
Programmed cell death protein 6	O75340	PDCD6_HUMAN	9.377435684204102	4.0497636795043945	18.29802894592285	7.879299640655518	NaN	25.844478607177734	187.72434997558594	49.6785888671875	60.58992385864258	107.10777282714844
Vacuolar protein sorting-associated protein 4B	O75351	VPS4B_HUMAN	45.86883544921875	27.4532527923584	48.4364128112793	35.92710876464844	37.710113525390625	128.1620635986328	100.71833801269531	NaN	146.0170440673828	82.0321044921875
Core histone macro-H2A.1	O75367	H2AY_HUMAN	89.13929748535156	25.327665328979492	NaN	70.23394775390625	156.3953857421875	90.54510498046875	37.661075592041016	NaN	10.237892150878906	19.60605812072754
SH3 domain-binding glutamic acid-rich-like protein	O75368	SH3L1_HUMAN	5.558528423309326	NaN	4.615984916687012	NaN	10.73063850402832	NaN	NaN	NaN	NaN	NaN
Filamin-B	O75369	FLNB_HUMAN	24.41852378845215	11.891632080078125	3.6337742805480957	15.944087028503418	7.160315036773682	20.00449562072754	7.866016387939453	4.257952690124512	3.0992660522460938	2.3831217288970947
Citrate synthase, mitochondrial	O75390	CISY_HUMAN	17.194873809814453	NaN	NaN	51.14711380004883	3.303701877593994	35.38558578491211	24.551685333251953	NaN	1.666873812675476	8.999480247497559
Vesicle-trafficking protein SEC22b	O75396	SC22B_HUMAN	NaN	NaN	NaN	NaN	NaN	6.6880598068237305	NaN	NaN	NaN	NaN
Vacuolar protein sorting-associated protein 26A	O75436	VP26A_HUMAN	15.86177921295166	6.293579578399658	NaN	40.09299087524414	NaN	5.74586296081543	NaN	NaN	NaN	NaN
Glypican-4	O75487	GPC4_HUMAN	24.193851470947266	NaN	22.442068099975586	19.42513656616211	NaN	43.109859466552734	12.632532119750977	NaN	16.582674026489258	5.632284164428711
NADH dehydrogenase [ubiquinone] iron-sulfur protein 3, mitochondrial	O75489	NDUS3_HUMAN	NaN	NaN	NaN	2.964948892593384	NaN	7.997125148773193	NaN	NaN	NaN	NaN
Ceroid-lipofuscinosis neuronal protein 5	O75503	CLN5_HUMAN	34.73734664916992	NaN	116.49100494384766	14.700360298156738	36.19168472290039	45.2242431640625	36.00834274291992	11.62726879119873	39.97266387939453	95.58859252929688
Peptidoglycan recognition protein 1	O75594	PGRP1_HUMAN	18.784870147705078	30.085716247558594	182.31732177734375	38.71556854248047	29.103374481201172	300.450927734375	466.5935974121094	4287.166015625	867.3348388671875	1678.3583984375
Acyl-protein thioesterase 1	O75608	LYPA1_HUMAN	NaN	NaN	46.623558044433594	20.259008407592773	NaN	11.891169548034668	21.746355056762695	27.028263092041016	31.19922637939453	28.793373107910156
Protein CREG1	O75629	CREG1_HUMAN	1.8098878860473633	NaN	NaN	NaN	NaN	0.9702184796333313	7.742074012756348	9.120942115783691	6.858845233917236	9.133026123046875
Serpin B7	O75635	SPB7_HUMAN	12.722957611083984	NaN	6.559266090393066	NaN	NaN	NaN	2.9798381328582764	NaN	NaN	28.928218841552734
Ficolin-3	O75636	FCN3_HUMAN	20.736328125	31.075176239013672	100.519775390625	NaN	180.90814208984375	NaN	NaN	NaN	NaN	NaN
Renin receptor	O75787	RENR_HUMAN	37.71133804321289	18.15252113342285	NaN	NaN	NaN	10.425872802734375	20.866165161132812	26.92867088317871	45.74980926513672	20.487979888916016
Isocitrate dehydrogenase [NADP] cytoplasmic	O75874	IDHC_HUMAN	10.720425605773926	26.568153381347656	NaN	16.638708114624023	16.19175910949707	13.332413673400879	4.441993713378906	NaN	17.423934936523438	5.6900153160095215
Attractin	O75882	ATRN_HUMAN	7.092207431793213	3.680382490158081	96.53607177734375	1.8204929828643799	4.351616382598877	93.68260955810547	137.66810607910156	640.4785766601562	210.73304748535156	278.2450866699219
Cytosolic 10-formyltetrahydrofolate dehydrogenase	O75891	AL1L1_HUMAN	NaN	NaN	NaN	NaN	NaN	3.6650280952453613	1.7063814401626587	NaN	1.5144599676132202	1.722212314605713
Gamma-butyrobetaine dioxygenase	O75936	BODG_HUMAN	NaN	NaN	147.51319885253906	25.25344467163086	22.448522567749023	NaN	5.343115329742432	19.86822509765625	35.128807067871094	15.916178703308105
Flotillin-1	O75955	FLOT1_HUMAN	5.025765419006348	2.3834969997406006	NaN	NaN	12.109790802001953	7.327681541442871	2.5459506511688232	NaN	NaN	NaN
ATP synthase subunit g, mitochondrial	O75964	ATP5L_HUMAN	NaN	NaN	2.7165536880493164	1.7941406965255737	NaN	7.7773213386535645	NaN	NaN	NaN	5.5550312995910645
Annexin A9	O76027	ANXA9_HUMAN	NaN	NaN	NaN	NaN	NaN	4.4008469581604	NaN	NaN	NaN	NaN
CCN family member 5	O76076	CCN5_HUMAN	NaN	NaN	1	NaN	NaN	NaN	NaN	NaN	NaN	NaN
N(G),N(G)-dimethylarginine dimethylaminohydrolase 1	O94760	DDAH1_HUMAN	13.859373092651367	NaN	264.9904479980469	NaN	NaN	49.11652374267578	84.0539321899414	117.26693725585938	94.84252166748047	205.6900177001953
Adhesion G protein-coupled receptor L1	O94910	AGRL1_HUMAN	NaN	NaN	NaN	NaN	NaN	1.5710369348526	9.33923625946045	29.25853157043457	10.939926147460938	6.699545860290527
Endonuclease domain-containing 1 protein	O94919	ENDD1_HUMAN	24.75015640258789	42.60087585449219	526.5376586914062	NaN	29.832622528076172	310.54180908203125	1531.78857421875	2091.976318359375	775.9638061523438	1984.404296875
Sciellin	O95171	SCEL_HUMAN	NaN	2.4415736198425293	NaN	NaN	NaN	3.0636749267578125	17.032978057861328	6.053511142730713	19.447755813598633	10.403573036193848
6-phosphogluconolactonase	O95336	6PGL_HUMAN	16.785924911499023	13.850210189819336	67.62898254394531	26.822338104248047	14.949893951416016	77.34803009033203	105.35266876220703	428.29205322265625	114.40435791015625	292.4439697265625
Apolipoprotein M	O95445	APOM_HUMAN	NaN	NaN	233.0443572998047	6.825397491455078	NaN	32.745975494384766	222.54940795898438	284.94317626953125	174.1885223388672	89.12936401367188
Formin-like protein 1	O95466	FMNL1_HUMAN	NaN	NaN	NaN	NaN	NaN	1.7958632707595825	NaN	NaN	NaN	NaN
GDH/6PGL endoplasmic bifunctional protein	O95479	G6PE_HUMAN	NaN	NaN	NaN	2.2815330028533936	NaN	NaN	NaN	NaN	NaN	NaN
Pantetheinase	O95497	VNN1_HUMAN	NaN	NaN	NaN	NaN	NaN	13.425423622131348	27.570770263671875	NaN	6.159321308135986	5.90095853805542
Keratin, type II cytoskeletal 75	O95678	K2C75_HUMAN	75.55315399169922	103.19200897216797	44.6001091003418	23.925151824951172	43.0289306640625	400.4056396484375	11.661094665527344	NaN	5.503049850463867	34.09451675415039
Apoptosis-inducing factor 1, mitochondrial	O95831	AIFM1_HUMAN	1.6512953042984009	NaN	NaN	5.234389781951904	NaN	1.9874393939971924	NaN	NaN	NaN	7.897308349609375
Chloride intracellular channel protein 3	O95833	CLIC3_HUMAN	NaN	NaN	NaN	4.518553733825684	NaN	5.894477844238281	28.1738224029541	29.574893951416016	9.797307968139648	11.98197078704834
Guanine nucleotide-binding protein subunit alpha-14;Guanine nucleotide-binding protein subunit alpha-11;Guanine nucleotide-binding protein G(q) subunit alpha	O95837;P29992;P50148	GNA14_HUMAN;GNA11_HUMAN;GNAQ_HUMAN	39.617305755615234	NaN	NaN	58.725494384765625	33.04322052001953	46.05955123901367	98.46404266357422	NaN	95.03007507324219	47.420806884765625
3'(2'),5'-bisphosphate nucleotidase 1	O95861	BPNT1_HUMAN	15.54106330871582	15.511000633239746	22.441186904907227	14.652883529663086	2.6945102214813232	6.945171356201172	12.543293952941895	NaN	NaN	5.36641263961792
N(G),N(G)-dimethylarginine dimethylaminohydrolase 2	O95865	DDAH2_HUMAN	6.240494251251221	NaN	48.84735870361328	1.6076428890228271	13.012956619262695	8.187712669372559	61.377281188964844	70.52039337158203	56.292022705078125	189.6479034423828
EGF-containing fibulin-like extracellular matrix protein 2	O95967	FBLN4_HUMAN	16.263378143310547	11.557623863220215	176.48753356933594	3.6107912063598633	8.733928680419922	11.646180152893066	1.602207899093628	5.990760326385498	16.46495819091797	82.0173110961914
Napsin-A	O96009	NAPSA_HUMAN	44.172054290771484	NaN	524.29052734375	34.27534484863281	255.4305419921875	262.6394958496094	200.00010681152344	39.1569709777832	207.22666931152344	83.9001235961914
L-lactate dehydrogenase A chain	P00338	LDHA_HUMAN	544.2306518554688	547.1989135742188	76.21694946289062	94.50487518310547	1011.1312866210938	520.5734252929688	347.77783203125	28.7528076171875	482.84051513671875	217.86892700195312
Aldehyde dehydrogenase 1A1	P00352	AL1A1_HUMAN	7.452322006225586	NaN	34.708614349365234	6.606429576873779	NaN	20.759918212890625	24.9106502532959	NaN	18.433406829833984	34.89403533935547
Glutamate dehydrogenase 1, mitochondrial	P00367	DHE3_HUMAN	27.456558227539062	NaN	13.461339950561523	5.789611339569092	NaN	13.901390075683594	8.979706764221191	NaN	NaN	7.696869850158691
NADH-cytochrome b5 reductase 3	P00387	NB5R3_HUMAN	6.1313605308532715	NaN	NaN	NaN	NaN	5.863587856292725	NaN	NaN	6.269330978393555	NaN
Glutathione reductase, mitochondrial	P00390	GSHR_HUMAN	33.19678497314453	5.268456935882568	13.198821067810059	152.59095764160156	24.036603927612305	67.32205200195312	16.142744064331055	88.72801208496094	20.591169357299805	20.619911193847656
Cytochrome c oxidase subunit 2	P00403	COX2_HUMAN	NaN	NaN	NaN	26.9791259765625	NaN	18.8106689453125	108.77057647705078	NaN	24.487674713134766	91.29945373535156
Superoxide dismutase [Cu-Zn];	P00441;SODC_HUMAN	SODC_HUMAN;	13.429441452026367	NaN	51.547210693359375	NaN	NaN	NaN	13.978574752807617	9.31751537322998	3.4487199783325195	24.86052703857422
Ceruloplasmin	P00450	CERU_HUMAN	431.4760437011719	334.5915222167969	165.98663330078125	1084.99560546875	2864.826416015625	457.9540100097656	622.7642211914062	116.81832122802734	280.2309265136719	374.16644287109375
Coagulation factor XIII A chain	P00488	F13A_HUMAN	7.494563102722168	28.007287979125977	NaN	NaN	6.811996936798096	NaN	NaN	NaN	NaN	NaN
Purine nucleoside phosphorylase	P00491	PNPH_HUMAN	27.043930053710938	20.90574073791504	NaN	106.92549133300781	33.44327163696289	57.42359924316406	19.62264633178711	21.37547492980957	26.234041213989258	31.29057502746582
Hypoxanthine-guanine phosphoribosyltransferase	P00492	HPRT_HUMAN	7.744122505187988	1.495606541633606	NaN	55.66799545288086	10.422515869140625	16.318655014038086	8.140340805053711	1.833072304725647	5.864159107208252	2.8139779567718506
Aspartate aminotransferase, mitochondrial	P00505	AATM_HUMAN	15.78929615020752	NaN	NaN	40.582576751708984	20.330596923828125	28.106496810913086	16.690284729003906	NaN	10.740067481994629	9.09687328338623
Phosphoglycerate kinase 1	P00558	PGK1_HUMAN	72.95632934570312	99.23499298095703	24.94703483581543	33.04579162597656	81.28230285644531	69.07487487792969	50.189170837402344	2.285550832748413	39.52122497558594	50.042171478271484
Adenylate kinase isoenzyme 1	P00568	KAD1_HUMAN	NaN	NaN	NaN	3.5638296604156494	NaN	18.375534057617188	7.4306488037109375	NaN	13.819267272949219	11.293784141540527
Prothrombin	P00734	THRB_HUMAN	57.610904693603516	67.00801086425781	84.0024185180664	139.2817840576172	841.5964965820312	20.086660385131836	5.116011619567871	7.366532802581787	64.58956146240234	30.93907928466797
Complement C1r subcomponent	P00736	C1R_HUMAN	60.08995819091797	5.055102348327637	NaN	NaN	21.328765869140625	16.54863929748535	236.24090576171875	NaN	NaN	NaN
Haptoglobin	P00738	HPT_HUMAN	838.3804931640625	812.5082397460938	1917.36376953125	470.9838562011719	2783.484130859375	1183.7781982421875	2348.0146484375	169.49746704101562	307.6893310546875	607.3291015625
Haptoglobin-related protein	P00739	HPTR_HUMAN	56.50868225097656	7.593094825744629	NaN	NaN	20.896564483642578	NaN	910.060546875	125.12647247314453	NaN	NaN
Coagulation factor IX	P00740	FA9_HUMAN	847.5494384765625	195.72439575195312	68.68920135498047	11.185194969177246	135.22335815429688	3.454571485519409	NaN	NaN	5.642415523529053	NaN
Coagulation factor X	P00742	FA10_HUMAN	18.968612670898438	140.96664428710938	94.1919937133789	NaN	75.35028076171875	NaN	528.5621337890625	611.62451171875	210.1108856201172	415.35748291015625
Complement factor D	P00746	CFAD_HUMAN	20159.9375	23336.6875	2998.67626953125	973.8754272460938	938.7749633789062	4.3735527992248535	27.372827529907227	38.79811096191406	2.726632595062256	2.192375898361206
Plasminogen	P00747	PLMN_HUMAN	816.3433227539062	849.162841796875	222.98524475097656	1134.4896240234375	2077.739990234375	199.08853149414062	53.87898254394531	732.151611328125	166.8525848388672	258.1419372558594
Coagulation factor XII	P00748	FA12_HUMAN	53.368858337402344	72.87068939208984	16.120851516723633	14.424213409423828	82.57398223876953	5.162123203277588	NaN	58.22276306152344	16.054685592651367	48.66173553466797
Urokinase-type plasminogen activator	P00749	UROK_HUMAN	8.311198234558105	NaN	NaN	8.93396282196045	12.037020683288574	134.86781311035156	71.25277709960938	17.531309127807617	132.07223510742188	165.04672241210938
Complement factor B	P00751	CFAB_HUMAN	186.4478302001953	146.33697509765625	83.08499908447266	67.74858093261719	677.342041015625	35.162349700927734	21.01203155517578	32.22171401977539	49.40262222290039	101.36607360839844
ATP synthase subunit a	P00846	ATP6_HUMAN	NaN	NaN	NaN	NaN	NaN	15.441661834716797	NaN	NaN	NaN	NaN
Argininosuccinate synthase	P00966	ASSY_HUMAN	16.649444580078125	NaN	NaN	NaN	6.309649467468262	30.396211624145508	45.89006423950195	4.326279163360596	23.697093963623047	43.823631286621094
Serine protease inhibitor Kazal-type 1	P00995	ISK1_HUMAN	24.739137649536133	29.32221221923828	154.88339233398438	49.32362747192383	628.1197509765625	NaN	NaN	NaN	NaN	12.017094612121582
Alpha-1-antitrypsin	P01009	A1AT_HUMAN	13243.42578125	7610.6064453125	7939.9765625	27848.587890625	91338.8984375	4054.168701171875	2650.967529296875	2222.19482421875	3970.340087890625	8199.3701171875
Alpha-1-antichymotrypsin	P01011	AACT_HUMAN	336.1002502441406	641.8643798828125	6633.83203125	1528.3189697265625	4835.41650390625	1939.5845947265625	1434.6287841796875	2555.56396484375	1054.05419921875	13035.5224609375
Angiotensinogen	P01019	ANGT_HUMAN	4478.12255859375	7900.9765625	4407.42919921875	684.8639526367188	2354.345458984375	194.60888671875	111.25228881835938	609.8988037109375	178.7140655517578	419.1251525878906
Alpha-2-macroglobulin	P01023	A2MG_HUMAN	1549.5313720703125	1687.774169921875	91.79698944091797	352.5818176269531	1299.7926025390625	93.02423095703125	23.220050811767578	10.598989486694336	89.75310516357422	22.71484375
Complement C3	P01024	CO3_HUMAN	2855.094482421875	1693.5550537109375	584.00048828125	340.2121887207031	7545.8427734375	178.395263671875	112.12959289550781	18.070409774780273	684.198974609375	75.90536499023438
Metalloproteinase inhibitor 1	P01033	TIMP1_HUMAN	200.09063720703125	815.6459350585938	193.4330596923828	7.211732387542725	85.27273559570312	3.3111844062805176	5.5569844245910645	30.493759155273438	16.712770462036133	3.8582210540771484
Cystatin-C	P01034	CYTC_HUMAN	14361.8603515625	17886.55859375	40239.640625	2249.060302734375	7940.79541015625	164.9540252685547	97.7885971069336	896.9677124023438	366.13360595703125	255.139404296875
Cystatin-A	P01040	CYTA_HUMAN	4.456802845001221	NaN	NaN	NaN	NaN	NaN	19.80927276611328	10.877132415771484	15.202352523803711	7.108577251434326
Kininogen-1	P01042	KNG1_HUMAN	292.0154113769531	426.0855712890625	1848.7105712890625	177.61402893066406	773.2839965820312	818.5906982421875	2399.78076171875	5720.1474609375	5072.22314453125	4209.2421875
Prolactin	P01236	PRL_HUMAN	11.219454765319824	7.651820659637451	NaN	NaN	NaN	NaN	NaN	NaN	NaN	NaN
Somatotropin	P01241	SOMA_HUMAN	45.08539581298828	8.971927642822266	644.265380859375	87.37954711914062	6.65807580947876	NaN	NaN	NaN	NaN	NaN
Immunoglobulin J chain	P01591	IGJ_HUMAN	36.03981018066406	677.9434204101562	265.1081237792969	42.56842041015625	41.607887268066406	276.0581359863281	NaN	3.26210355758667	167.09036254882812	350.8034973144531
Immunoglobulin kappa variable 1D-33;Immunoglobulin kappa variable 1-33	P01593;P01594	KVD33_HUMAN;KV133_HUMAN	41.909645080566406	419.2870788574219	674.5140991210938	220.05752563476562	326.1038818359375	505.4518737792969	1131.1568603515625	1664.11083984375	304.42230224609375	682.5927734375
Immunoglobulin kappa variable 1-39;Immunoglobulin kappa variable 1D-39	P01597;P04432	KV139_HUMAN;KVD39_HUMAN	NaN	109.8497543334961	217.30296325683594	68.35453796386719	136.01905822753906	52.805171966552734	89.90546417236328	261.8823547363281	12.501863479614258	82.50636291503906
Immunoglobulin kappa variable 1-17	P01599	KV117_HUMAN	25.263286590576172	271.59332275390625	437.6879577636719	489.80517578125	133.1321258544922	52.01823043823242	62.08061599731445	277.4691162109375	43.93035125732422	116.9374008178711
Immunoglobulin kappa variable 1D-16	P01601	KVD16_HUMAN	33.118873596191406	343.6807861328125	298.54180908203125	104.79095458984375	244.42236328125	89.38208770751953	78.4503402709961	155.78060913085938	30.726320266723633	90.69721984863281
Immunoglobulin kappa variable 1-5	P01602	KV105_HUMAN	93.96409606933594	204.1128387451172	417.5782775878906	173.58859252929688	273.59490966796875	68.16431427001953	37.55000305175781	138.76731872558594	26.398866653442383	117.86563110351562
Immunoglobulin kappa variable 3-20	P01619	KV320_HUMAN	2242.768798828125	5046.77099609375	13138.595703125	7909.2763671875	14445.4384765625	4666.505859375	6231.77001953125	12974.3486328125	3333.841796875	16330.435546875
Immunoglobulin lambda variable 1-44	P01699	LV144_HUMAN	NaN	10.428997039794922	163.33860778808594	9.061627388000488	15.521642684936523	14.11531925201416	NaN	129.9266815185547	NaN	12.027323722839355
Immunoglobulin lambda variable 1-47	P01700	LV147_HUMAN	583.8396606445312	1789.6607666015625	4925.2099609375	1650.6756591796875	3537.749267578125	665.0162353515625	213.8852081298828	276.68841552734375	44.37895965576172	947.7837524414062
Immunoglobulin lambda variable 1-51	P01701	LV151_HUMAN	69.63158416748047	193.44033813476562	2357.421142578125	154.6801300048828	3214.2734375	62.463111877441406	8.392951965332031	7.380030632019043	5.176602363586426	36.32126998901367
Immunoglobulin lambda variable 1-40	P01703	LV140_HUMAN	83.473876953125	186.6093292236328	706.0890502929688	195.4564666748047	399.80303955078125	184.34408569335938	30.177122116088867	22.19451141357422	1.9867982864379883	96.66146850585938
Immunoglobulin lambda variable 2-14	P01704	LV214_HUMAN	279.4462585449219	1601.750244140625	6515.50732421875	629.0599365234375	263.2099304199219	934.4572143554688	37.747886657714844	23.801755905151367	110.49146270751953	333.9291076660156
Immunoglobulin lambda variable 2-23	P01705	LV223_HUMAN	NaN	3812.48681640625	220.46705627441406	91.2999496459961	NaN	197.11477661132812	12.934364318847656	NaN	10.493061065673828	155.96658325195312
Immunoglobulin lambda variable 2-11	P01706	LV211_HUMAN	499.5466003417969	2099.098876953125	7828.0625	2051.85302734375	12759.1123046875	456.7232666015625	166.62640380859375	212.10693359375	13.679773330688477	504.3144836425781
Immunoglobulin lambda variable 2-8	P01709	LV208_HUMAN	1078.2310791015625	1912.6075439453125	9612.4990234375	10811.0185546875	3383.526123046875	297.77008056640625	169.24388122558594	130.66802978515625	43.520389556884766	531.35888671875
Immunoglobulin lambda variable 3-19	P01714	LV319_HUMAN	23.519079208374023	30.70301055908203	1090.051513671875	25.130165100097656	217.00054931640625	24.807769775390625	8.182823181152344	26.507402420043945	NaN	76.48886108398438
Immunoglobulin lambda variable 3-1	P01715	LV301_HUMAN	NaN	NaN	NaN	NaN	7.391514778137207	NaN	NaN	NaN	NaN	NaN
Immunoglobulin lambda variable 3-25	P01717	LV325_HUMAN	92.5462875366211	30.815853118896484	283.9871826171875	128.71127319335938	105.20674896240234	25.601436614990234	2.0991029739379883	15.577412605285645	NaN	6.7251691818237305
Immunoglobulin lambda variable 6-57	P01721	LV657_HUMAN	NaN	34.258113861083984	55.649269104003906	2.414844274520874	131.04164123535156	NaN	NaN	NaN	NaN	NaN
Immunoglobulin heavy variable 1-69	P01742	HV169_HUMAN	26.660558700561523	41.79303741455078	133.71133422851562	51.063270568847656	28.20878791809082	33.73166275024414	42.1988410949707	131.55043029785156	90.9775390625	7.578980445861816
Immunoglobulin heavy variable 1-46	P01743	HV146_HUMAN	35.86849594116211	36.926353454589844	26.419187545776367	75.41102600097656	83.54944610595703	19.793792724609375	10.639598846435547	13.759093284606934	6.526125431060791	NaN
Immunoglobulin heavy variable 3-13	P01766	HV313_HUMAN	NaN	NaN	5.683716297149658	5.8056440353393555	NaN	3.5429329872131348	NaN	NaN	NaN	NaN
Immunoglobulin heavy variable 3-30;Immunoglobulin heavy variable 3-30-5	P01768;P0DP03	HV330_HUMAN;HVC05_HUMAN	193.8695831298828	237.60763549804688	388.1062927246094	310.5152587890625	302.1221008300781	142.04051208496094	163.91845703125	247.04795837402344	152.93861389160156	144.8384552001953
Immunoglobulin heavy variable 3-7	P01780	HV307_HUMAN	596.871337890625	874.7080078125	518.8177490234375	423.16705322265625	537.1083374023438	407.5587463378906	311.7984924316406	578.78515625	405.9565124511719	521.5714111328125
Immunoglobulin heavy variable 3-9;Immunoglobulin heavy variable 3-43D	P01782;P0DP04	HV309_HUMAN;HV43D_HUMAN	170.51800537109375	753.9742431640625	659.4258422851562	798.7345581054688	907.0864868164062	260.1281433105469	261.4541320800781	466.9226379394531	176.889892578125	241.99371337890625
Polymeric immunoglobulin receptor	P01833	PIGR_HUMAN	95.69153594970703	106.51958465576172	606.0906372070312	147.06944274902344	168.28622436523438	314.887451171875	354.70245361328125	1243.6827392578125	550.1774291992188	370.2352600097656
[truncated: 1,253 more rows]

## Sheet: Candidate protein list
Comparison (group1/group2)	Group	ProteinGroups	AVG Log2 Ratio	Absolute AVG Log2 Ratio	Pvalue	Qvalue	# of Ratios	UniProtIds	Genes	ProteinDescriptions	ProteinNames	# Unique Total Peptides	% Change	Ratio	Condition Numerator	Condition Denominator	GO Cellular Component	GO Molecular Function	GO Biological Process
[truncated: 121 more rows]
