# Supplementary material for: Urine-HILIC: Automated Sample Preparation for Bottom-Up Urinary Proteome Profiling in Clinical Proteomics
Source: Proteomes. 2023 Sep 28;11(4):29. doi: 10.3390/proteomes11040029 (PMC10594433; doi:10.3390/proteomes11040029)
Supplement: Supplementary file 1 [file proteomes-11-00029-s001.zip › Supplementary File S1_Method comparison protein and peptide data.xlsx]

## Sheet: uHLC pep
PEP.StrippedSequence	EG.PrecursorId	[1] B- HILIC 3.wiff.EG.TotalQuantity (Settings)	[2] C-HILIC 1.wiff.EG.TotalQuantity (Settings)	[3] B- HILIC 1.wiff.EG.TotalQuantity (Settings)	[4] C-HILIC 2.wiff.EG.TotalQuantity (Settings)	[5] C-HILIC 3.wiff.EG.TotalQuantity (Settings)	[6] A- HILIC 2.wiff.EG.TotalQuantity (Settings)	[7] B- HILIC 2.wiff.EG.TotalQuantity (Settings)	[8] A- HILIC 3.wiff.EG.TotalQuantity (Settings)	[9] A- HILIC 1.wiff.EG.TotalQuantity (Settings)
EIVMTQSPPTLSLSPGER	_EIVMTQSPPTLSLSPGER_.3	26.7803	21.2605	22.4877	28.1985	25.0127	25.9247	22.6051	36.3299	25.2793
EIVMTQSPPTLSLSPGER	_EIVMTQSPPTLSLSPGER_.2	Filtered	Filtered	Filtered	Filtered	Filtered	Filtered	Filtered	Filtered	468.04
TLIYSTNTR	_TLIYSTNTR_.2	14.5029	8.47544	7.74801	9.53362	9.8218	4.14396	7.84858	4.0718	8.51489
SSGVPDRFSGSILGNK	_SSGVPDRFSGSILGNK_.3	1.38806	1.50652	1.29359	3.52425	1.63959	2.78493	1	3.28552	2.27725
FSGSILGNK	_FSGSILGNK_.2	44.0831	41.9991	37.6059	33.4471	45.6979	36.5202	45.6485	30.2322	44.9964
FSGSLLGGK	_FSGSLLGGK_.2	93.7095	74.0815	80.4561	80.2232	88.6286	77.4268	86.1983	69.0566	81.4303
HSWTPAR	_HSWTPAR_.2	4.24834	6.69445	11.8151	5.59185	3.3851	1.38941	14.0159	6.34845	9.19383
VSWYQQPPGTAPK	_VSWYQQPPGTAPK_.2	16.1996	14.9432	15.9277	18.5889	17.4328	14.1774	14.8057	20.0415	27.3777
VSWYQQPPGTAPK	_VSWYQQPPGTAPK_.3	2.2826	1.41055	2.56284	1	5.06648	3.46482	3.40049	1.58862	3.21323
LMIYEVSNRPSGVPDR	_LMIYEVSNRPSGVPDR_.3	4.07821	8.93987	4.90179	5.88173	8.25642	3.67897	3.77209	5.28324	10.0461
FSGSNSGNTATLTISR	_FSGSNSGNTATLTISR_.2	8.93467	6.70614	8.44	6.02023	5.31439	5.69903	4.58572	6.80572	8.4459
FSGSNSGNTATLTISR	_FSGSNSGNTATLTISR_.3	1.2149	1	1.76862	1	1	1.01862	1	1.47581	1.71905
ITCGGNNIGSK	_ITC[Carbamidomethyl (C)]GGNNIGSK_.2	1	1.29683	Filtered	1.30959	1	1	1	1	1.00291
FSGSGSGTDFTLK	_FSGSGSGTDFTLK_.2	480.488	430.288	425.425	431.042	506.239	402.221	444.374	375.443	429.044
ASGVPDRFSGSGSGTDFTLK	_ASGVPDRFSGSGSGTDFTLK_.3	15.9613	36.5731	30.9993	15.5086	31.036	27.9804	11.3345	12.4292	22.9296
ASGVPDRFSGSGSGTDFTLK	_ASGVPDRFSGSGSGTDFTLK_.2	1	1	1	1	1	Filtered	Filtered	1	1
PGQSPQLLIYLGSNR	_PGQSPQLLIYLGSNR_.2	Filtered	Filtered	1	Filtered	Filtered	Filtered	Filtered	Filtered	Filtered
NTLYLQMGSLR	_NTLYLQMGSLR_.2	7.58535	3.79031	2.65014	2.47132	1	1.83704	2.21852	2.93089	1
FSGSGAGTDFTLK	_FSGSGAGTDFTLK_.2	14.0904	14.9746	12.8072	12.0196	14.8156	13.1134	11.9055	10.8739	17.6639
FSGVPDRFSGSGAGTDFTLK	_FSGVPDRFSGSGAGTDFTLK_.3	Filtered	Filtered	Filtered	Filtered	Filtered	Filtered	1	Filtered	Filtered
SSQSLVHSDGNTYLSWLQQR	_SSQSLVHSDGNTYLSWLQQR_.3	Filtered	Filtered	Filtered	Filtered	Filtered	1	Filtered	1	Filtered
LLIYAASTLQSGVPSR	_LLIYAASTLQSGVPSR_.2	35.7402	23.5074	22.1747	26.5345	34.4115	31.0343	26.7393	22.3951	30.4466
LLIYAASTLQSGVPSR	_LLIYAASTLQSGVPSR_.3	17.5603	18.2176	13.5437	17.726	18.5145	21.7382	20.9159	15.1269	23.5469
ASQGISNYLAWYQQKPGK	_ASQGISNYLAWYQQKPGK_.3	1	1	1	1	1	1	1	1	1
LLIYGASIR	_LLIYGASIR_.2	89.4825	93.3906	90.055	79.7039	124.855	68.0257	76.8583	60.898	93.6646
LLIYDASNR	_LLIYDASNR_.2	1015.76	1156.77	1002.65	1037.7	1196.42	1023.01	1012.13	935.592	1006.69
LLIYDASNR	_LLIYDASNR_.1	1	1	1	1	1	1	1.11952	1	1
ASQSVSSYLAWYQQKPGQAPR	_ASQSVSSYLAWYQQKPGQAPR_.3	35.6616	31.6226	29.0281	31.4919	38.6927	27.8164	28.8569	31.4927	31.9561
ASQSVSSYLAWYQQKPGQAPR	_ASQSVSSYLAWYQQKPGQAPR_.4	3.37594	4.95387	4.47902	3.99026	8.25371	2.91043	6.2267	3.84534	5.93099
ASQSVSSYLAWYQQK	_ASQSVSSYLAWYQQK_.2	Filtered	Filtered	Filtered	Filtered	1	Filtered	1	Filtered	Filtered
GLEWLGR	_GLEWLGR_.2	46.803	45.7007	49.388	55.7153	65.0359	54.3416	53.5661	29.7426	42.6821
ITINPDTSK	_ITINPDTSK_.2	Filtered	1	1	1	Filtered	Filtered	Filtered	1	1
GLVWVSR	_GLVWVSR_.2	128.823	161.859	133.358	131.334	167.939	165.449	153.929	122.383	153.088
FSVLGSGLNR	_FSVLGSGLNR_.2	1.8098	1.31597	1	1	1	1	1.5405	1.22849	1.69334
GLEWVGR	_GLEWVGR_.2	181.664	139.23	165.416	126.96	163.247	184.823	181.551	126.544	143.661
TEDTAVYYCAR	_TEDTAVYYC[Carbamidomethyl (C)]AR_.2	1	1	1	1	1	1	1	1	1
SEDTAVYYCAR	_SEDTAVYYC[Carbamidomethyl (C)]AR_.2	8.48265	16.0481	13.5507	12.6915	1.95886	11.7093	4.12778	11.1483	4.65836
LLIYDASSR	_LLIYDASSR_.2	539.533	624.647	568.017	514.102	616.451	546.709	523.803	489.171	523.989
LLIYDASSR	_LLIYDASSR_.1	1	1.0552	1	1.26519	Filtered	1.43579	1	1	1.54924
SDDTAVYYCAR	_SDDTAVYYC[Carbamidomethyl (C)]AR_.2	100.435	22.8918	12.0892	63.4403	16.9153	126.803	64.6837	70.7408	43.6353
VTMSVDTSK	_VTMSVDTSK_.2	8.64808	5.89531	4.43809	14.0507	7.57869	8.46006	9.99787	7.38933	6.77127
AEDTAVYYCVR	_AEDTAVYYC[Carbamidomethyl (C)]VR_.2	1.61685	4.00971	3.22414	2.13159	1	3.07553	1.05958	3.54409	1
NTLYLQMNNLR	_NTLYLQMNNLR_.2	1.97709	1.35652	1.14192	1	1.12414	1	1.37851	1	1
YSPSFQGQVTISADK	_YSPSFQGQVTISADK_.2	1	1	1	1	1.42229	1	1	1	1
SISTAYLQWSSLK	_SISTAYLQWSSLK_.2	1	1	1	1	Filtered	1	1	1	1
LSSVTAADTAVYYCAR	_LSSVTAADTAVYYC[Carbamidomethyl (C)]AR_.2	1	3.25071	1.27084	1	1	2.33202	1	1	1
VTISVDTSK	_VTISVDTSK_.2	28.0354	26.4359	22.2782	29.1661	29.0205	26.0004	33.4853	21.4974	20.9602
VTISVDTSK	_VTISVDTSK_.1	1	Filtered	1	1	1	Filtered	1	1	Filtered
SGINVGTYR	_SGINVGTYR_.2	7.14022	2.70318	7.19032	1.58716	4.91762	3.37054	2.47527	5.12319	7.54926
NTLYLQMSSLR	_NTLYLQMSSLR_.2	3.08886	3.86672	2.79588	5.04091	1.77732	3.92121	2.82268	5.46655	3.5164
ALMRRPGCSLLEK	_ALM[Oxidation (M)]RRPGC[Carbamidomethyl (C)]SLLEK_.3	3.75322	7.07621	11.3792	9.53367	1	Filtered	3.09059	23.7634	Filtered
LLCCAVLCLLGAVPMETGVTQTPR	_LLC[Carbamidomethyl (C)]C[Carbamidomethyl (C)]AVLC[Carbamidomethyl (C)]LLGAVPMETGVTQTPR_.3	7.95881	7.16219	6.9364	8.20795	5.93175	6.99095	5.54011	6.38729	3.87346
AMASELREHR	_AM[Oxidation (M)]ASELREHR_.3	1	1	Filtered	Filtered	Filtered	Filtered	Filtered	Filtered	1
EHHIDPTAITRHDFIETNGDNCLVTLLPLLNMAYK	_EHHIDPTAITRHDFIETNGDNC[Carbamidomethyl (C)]LVTLLPLLNMAYK_.4	1	1.2398	1	1	1	1	1.28419	2.44328	1
SNILYAGNDR	_SNILYAGNDR_.2	Filtered	Filtered	Filtered	1	Filtered	Filtered	1.21054	1.08705	1
ATLWAEPGSVISR	_ATLWAEPGSVISR_.2	43.155	56.401	58.8986	48.0274	67.9954	51.3539	53.3752	54.2668	48.9298
CQGTLEAQEYR	_C[Carbamidomethyl (C)]QGTLEAQEYR_.2	5.05331	4.85116	6.99942	2.74196	4.00264	3.89683	4.30909	8.44341	4.59401
EGSPEPWDTQNPLEPK	_EGSPEPWDTQNPLEPK_.2	1.74113	5.91203	2.39707	2.75151	3.86319	2.09461	1	3.12658	2.12191
FSIPSMTEHHAGR	_FSIPSMTEHHAGR_.2	Filtered	1	Filtered	1	Filtered	1	1	1	1
ELSTVQESFLVK	_ELSTVQESFLVK_.2	Filtered	Filtered	Filtered	Filtered	Filtered	Filtered	Filtered	1	Filtered
AVDESVLLLRPDR	_AVDESVLLLRPDR_.3	Filtered	Filtered	Filtered	Filtered	Filtered	Filtered	Filtered	9.05095	Filtered
VSGVGNNISFEEK	_VSGVGNNISFEEK_.2	Filtered	Filtered	1	Filtered	Filtered	Filtered	Filtered	7.16398	Filtered
TFNIQSVNR	_TFNIQSVNR_.2	Filtered	Filtered	Filtered	Filtered	Filtered	Filtered	Filtered	2.11629	Filtered
KVPQVSTPTLVEVSR	_KVPQVSTPTLVEVSR_.3	19545	33218.1	26520.4	23568.2	18452	27453.4	16422	26372.5	15258.8
KVPQVSTPTLVEVSR	_KVPQVSTPTLVEVSR_.2	3212.25	6319.06	4548.18	4059.53	2603.83	5075.5	2560.97	4968.4	2420.28
KVPQVSTPTLVEVSR	_KVPQVSTPTLVEVSR_.4	9.40317	40.3705	20.7203	23.9963	4.56277	2.45523	16.1156	13.4783	27.795
CCTESLVNR	_C[Carbamidomethyl (C)]C[Carbamidomethyl (C)]TESLVNR_.2	138.759	267.092	396.399	296.369	190.612	419.063	184.895	315.01	70.698
QTALVELVK	_QTALVELVK_.2	5474.32	11355.5	8362.12	7183.02	4488.46	8543.46	4763.57	9865.73	3918.15
QTALVELVK	_QTALVELVK_.1	58.4476	135.519	87.1553	78.2684	34.6465	115.667	59.2883	116.843	41.4419
YLYEIAR	_YLYEIAR_.2	1181.94	1519.96	1377.81	1344.67	1028.96	1412.04	1445.49	1487.9	1049.28
YLYEIAR	_YLYEIAR_.1	2.05749	4.86368	4.28572	5.60771	2.68857	1.68896	6.07357	9.53587	3.98548
VPQVSTPTLVEVSR	_VPQVSTPTLVEVSR_.2	796.141	1615.17	1034.76	1078.78	701.802	1093.46	662.697	1282.64	554.854
VPQVSTPTLVEVSR	_VPQVSTPTLVEVSR_.3	245.105	534.584	357.349	360.277	237.942	313.755	215.341	432.886	180.125
LVNEVTEFAK	_LVNEVTEFAK_.2	565.041	1180.36	864.641	838.234	446.132	972.332	648.013	1106.31	376.183
AEFAEVSK	_AEFAEVSK_.2	1458.29	1501.76	1387.17	1439.01	1312.48	1668.6	1849.44	1207.72	1015.34
AEFAEVSK	_AEFAEVSK_.1	220.882	224.251	200.896	215.469	176.692	268.502	189.989	183.497	160.037
QEPERNECFLQHKDDNPNLPR	_QEPERNEC[Carbamidomethyl (C)]FLQHKDDNPNLPR_.5	238.622	464.203	368.605	302.207	193.368	389.663	237.145	446.311	124.953
QEPERNECFLQHKDDNPNLPR	_QEPERNEC[Carbamidomethyl (C)]FLQHKDDNPNLPR_.4	152.542	302.784	275.646	209.289	119.811	263.908	163.92	298.559	85.7052
QEPERNECFLQHKDDNPNLPR	_QEPERNEC[Carbamidomethyl (C)]FLQHKDDNPNLPR_.3	29.0797	75.4212	65.3881	45.3898	10.0634	65.6713	34.2894	75.2018	19.7703
DDNPNLPR	_DDNPNLPR_.2	314.728	688.245	441.341	449.017	227.137	615.655	407.942	646.811	179.103
DDNPNLPR	_DDNPNLPR_.1	7.46912	4.57172	18.9772	15.8501	2.01484	16.5846	9.4421	15.3981	1.41362
HPDYSVVLLLR	_HPDYSVVLLLR_.3	71.2531	32.5115	64.2704	50.1582	14.5374	75.1608	77.8907	63.3052	61.7408
HPDYSVVLLLR	_HPDYSVVLLLR_.2	1.33357	1	2.59755	1.98526	Filtered	5.1992	2.15437	1.32854	3.17393
FKDLGEENFK	_FKDLGEENFK_.3	42.5441	43.5258	32.3792	39.3788	26.4214	32.2443	46.742	35.2637	31.6667
FKDLGEENFK	_FKDLGEENFK_.2	32.3809	34.1803	29.4857	30.0351	19.8021	24.7552	42.8929	34.1084	34.5312
RPCFSALEVDETYVPK	_RPC[Carbamidomethyl (C)]FSALEVDETYVPK_.3	105.001	195.867	157.029	202.119	109.621	190.046	137.892	250.447	79.7518
RPCFSALEVDETYVPK	_RPC[Carbamidomethyl (C)]FSALEVDETYVPK_.2	2.22375	3.93568	2.35283	3.40961	1.6015	5.60699	1.9444	7.36934	2.01116
LCTVATLR	_LC[Carbamidomethyl (C)]TVATLR_.2	53.5357	183.727	177.982	153.346	58.698	201.163	102.457	187.876	28.0825
LKECCEKPLLEK	_LKEC[Carbamidomethyl (C)]C[Carbamidomethyl (C)]EKPLLEK_.3	51.2377	153.35	178.865	107.902	49.3405	184.33	53.1235	232.95	9.64566
LKECCEKPLLEK	_LKEC[Carbamidomethyl (C)]C[Carbamidomethyl (C)]EKPLLEK_.2	1.52066	11.1941	12.5045	6.76271	1.24613	33.8407	2.15026	20.8113	1
QNCELFEQLGEYK	_QNC[Carbamidomethyl (C)]ELFEQLGEYK_.2	266.308	934.295	568.218	517.087	250.327	603.859	270.622	949.765	165.938
QNCELFEQLGEYK	_QNC[Carbamidomethyl (C)]ELFEQLGEYK_.3	112.529	388.006	229.228	229.657	89.7103	237.012	100.868	422.134	62.5781
KQTALVELVK	_KQTALVELVK_.2	488.158	715.139	211.217	506.736	354.757	661.515	384.096	637.66	234.694
LSQRFPK	_LSQRFPK_.2	99.3636	215.272	267.074	194.13	188.72	188.22	214.875	204.579	106.067
QEPERNECFLQHK	_QEPERNEC[Carbamidomethyl (C)]FLQHK_.4	30.918	95.6702	77.8824	58.059	30.1161	30.2277	46.7398	91.7233	15.6409
QEPERNECFLQHK	_QEPERNEC[Carbamidomethyl (C)]FLQHK_.3	38.6605	100.64	71.8376	61.0949	35.5766	74.2421	44.964	91.5085	20.6906
QEPERNECFLQHK	_QEPERNEC[Carbamidomethyl (C)]FLQHK_.2	1	1	1	1	1	1	1	1	1
VFDEFKPLVEEPQNLIK	_VFDEFKPLVEEPQNLIK_.3	35.3308	127.089	86.5922	103.184	24.3701	76.4491	46.8097	122.867	31.5519
VFDEFKPLVEEPQNLIK	_VFDEFKPLVEEPQNLIK_.2	2.73955	4.54489	10.1368	8.18271	1.91134	7.43973	3.72832	14.1515	1.87228
LVTDLTK	_LVTDLTK_.1	214.46	216.387	220.064	231.157	170.406	262.844	238.045	204.998	161.367
LVAASQAALGL	_LVAASQAALGL_.2	4.04844	2.30002	3.45732	3.47335	5.26407	4.16234	6.16539	2.65193	3.06643
LVAASQAALGL	_LVAASQAALGL_.1	7.17499	2.53156	6.6496	3.20117	1	5.37434	3.11307	5.75926	4.5885
AACLLPK	_AAC[Carbamidomethyl (C)]LLPK_.1	30.0757	44.5919	49.5992	47.4403	18.4855	64.7047	29.7358	66.4769	18.2029
KLVAASQAALGL	_KLVAASQAALGL_.2	1.02916	2.09352	2.24073	1.04826	2.22752	2.68783	2.2831	2.48977	1.58609
MPCAEDYLSVVLNQLCVLHEK	_MPC[Carbamidomethyl (C)]AEDYLSVVLNQLC[Carbamidomethyl (C)]VLHEK_.3	1	1	1.90066	1	1	1.15252	1	1	1
YICENQDSISSK	_YIC[Carbamidomethyl (C)]ENQDSISSK_.2	304.984	734.365	589.167	490.727	252.957	691.378	294.07	785.119	149.482
YICENQDSISSK	_YIC[Carbamidomethyl (C)]ENQDSISSK_.3	1	1.08249	2.16874	1.04705	Filtered	1.09179	1	2.59836	Filtered
LVRPEVDVMCTAFHDNEETFLKK	_LVRPEVDVMC[Carbamidomethyl (C)]TAFHDNEETFLKK_.5	54.1684	4.41016	60.18	7.78152	61.3173	123.849	80.9762	20.7762	49.1355
LVRPEVDVMCTAFHDNEETFLKK	_LVRPEVDVMC[Carbamidomethyl (C)]TAFHDNEETFLKK_.4	47.9157	4.37522	39.9483	3.23648	57.9825	115.971	69.8191	10.7748	55.8442
LVRPEVDVMCTAFHDNEETFLKK	_LVRPEVDVM[Oxidation (M)]C[Carbamidomethyl (C)]TAFHDNEETFLKK_.4	1	1	1	1	1	1	Filtered	1	1
LVRPEVDVMCTAFHDNEETFLKK	_LVRPEVDVMC[Carbamidomethyl (C)]TAFHDNEETFLKK_.3	1.81898	Filtered	1.18571	Filtered	1	3.75973	4.24549	Filtered	1.05255
VHTECCHGDLLECADDRADLAK	_VHTEC[Carbamidomethyl (C)]C[Carbamidomethyl (C)]HGDLLEC[Carbamidomethyl (C)]ADDRADLAK_.5	3.38406	12.8448	9.72698	25.5027	2.72452	27.4311	2.2975	27.1052	1
VHTECCHGDLLECADDRADLAK	_VHTEC[Carbamidomethyl (C)]C[Carbamidomethyl (C)]HGDLLEC[Carbamidomethyl (C)]ADDRADLAK_.4	1.02414	3.86668	7.25151	1.65927	1	8.70806	1.83884	9.47567	Filtered
VHTECCHGDLLECADDRADLAK	_VHTEC[Carbamidomethyl (C)]C[Carbamidomethyl (C)]HGDLLEC[Carbamidomethyl (C)]ADDRADLAK_.3	Filtered	1	1.87866	1	Filtered	1.08055	1	2.42729	Filtered
QNCELFEQLGEYKFQNALLVR	_QNC[Carbamidomethyl (C)]ELFEQLGEYKFQNALLVR_.3	59.6458	44.3553	116.212	63.1165	49.6555	107.131	45.4302	106.541	26.5992
QNCELFEQLGEYKFQNALLVR	_QNC[Carbamidomethyl (C)]ELFEQLGEYKFQNALLVR_.4	3.14784	1.50838	3.11208	4.38573	1.82746	9.82579	2.07067	7.60139	1.68749
FQNALLVR	_FQNALLVR_.2	4054.31	8266.27	6240.23	5776.14	3606.34	6935.79	4172.94	7193.28	2579.06
FQNALLVR	_FQNALLVR_.1	9.68115	24.1808	10.2919	15.3797	Filtered	20.4761	10.7781	11.6289	10.9142
TYETTLEK	_TYETTLEK_.2	75.4418	175.895	214.055	181.352	81.9216	196.089	116.618	212.438	68.6831
TYETTLEK	_TYETTLEK_.1	1	1	1	1	Filtered	1.78576	1	1	1
RHPDYSVVLLLR	_RHPDYSVVLLLR_.3	292.725	48.5559	129.804	7.74835	230.066	233.393	391.62	33.2431	297.765
RHPDYSVVLLLR	_RHPDYSVVLLLR_.2	1.69896	Filtered	Filtered	Filtered	Filtered	1	1.65366	Filtered	2.95538
CCAAADPHECYAK	_C[Carbamidomethyl (C)]C[Carbamidomethyl (C)]AAADPHEC[Carbamidomethyl (C)]YAK_.3	2.56127	24.0897	34.7889	16.3711	3.29403	21.1704	5.90637	38.4658	1
CCAAADPHECYAK	_C[Carbamidomethyl (C)]C[Carbamidomethyl (C)]AAADPHEC[Carbamidomethyl (C)]YAK_.2	Filtered	1	1	1	Filtered	1	Filtered	1.04151	Filtered
NECFLQHKDDNPNLPR	_NEC[Carbamidomethyl (C)]FLQHKDDNPNLPR_.4	17.1855	40.9981	28.1259	24.8447	6.28184	27.9988	15.2125	37.9289	4.06182
NECFLQHKDDNPNLPR	_NEC[Carbamidomethyl (C)]FLQHKDDNPNLPR_.3	4.01558	15.5361	10.9676	7.14423	2.76273	10.9008	4.77498	17.9529	1.32387
NECFLQHKDDNPNLPR	_NEC[Carbamidomethyl (C)]FLQHKDDNPNLPR_.2	1	1	1	Filtered	Filtered	1	1	1	Filtered
TCVADESAENCDK	_TC[Carbamidomethyl (C)]VADESAENC[Carbamidomethyl (C)]DK_.2	9.23024	41.9041	60.9442	30.7311	11.918	33.6568	23.6334	59.4373	2.06989
TCVADESAENCDK	_TC[Carbamidomethyl (C)]VADESAENC[Carbamidomethyl (C)]DK_.3	Filtered	1.4734	1.82573	1	1	1	1	1.44705	Filtered
SHCIAEVENDEMPADLPSLAADFVESK	_SHC[Carbamidomethyl (C)]IAEVENDEMPADLPSLAADFVESK_.3	1.34354	5.45954	4.93197	5.22576	1.3521	3.84608	1.10486	4.90925	1.44879
SHCIAEVENDEMPADLPSLAADFVESK	_SHC[Carbamidomethyl (C)]IAEVENDEM[Oxidation (M)]PADLPSLAADFVESK_.3	1	1	1	1	1	1	Filtered	1	Filtered
SHCIAEVENDEMPADLPSLAADFVESK	_SHC[Carbamidomethyl (C)]IAEVENDEMPADLPSLAADFVESK_.4	1	1	Filtered	1	Filtered	1	1	1	Filtered
LDELRDEGK	_LDELRDEGK_.2	90.3325	131.037	186.03	135.246	109.401	127.078	132.573	151.076	70.6896
LDELRDEGK	_LDELRDEGK_.1	1	1	1	1	1	1	1	1	1
ECCEKPLLEK	_EC[Carbamidomethyl (C)]C[Carbamidomethyl (C)]EKPLLEK_.3	2.98949	25.649	21.0959	8.19489	1	11.2008	2.16723	29.6904	Filtered
ECCEKPLLEK	_EC[Carbamidomethyl (C)]C[Carbamidomethyl (C)]EKPLLEK_.2	Filtered	1.06333	1	1.48943	1	3.09383	Filtered	2.82739	Filtered
KYLYEIAR	_KYLYEIAR_.2	Filtered	10.4605	16.6361	12.3795	5.01449	8.27381	16.0247	11.0162	8.21449
RMPCAEDYLSVVLNQLCVLHEK	_RMPC[Carbamidomethyl (C)]AEDYLSVVLNQLC[Carbamidomethyl (C)]VLHEK_.3	1	1	1	1	1.68309	1.50383	1	1.26605	1
RMPCAEDYLSVVLNQLCVLHEK	_RMPC[Carbamidomethyl (C)]AEDYLSVVLNQLC[Carbamidomethyl (C)]VLHEK_.4	1	Filtered	1	1	1	1	1	Filtered	Filtered
ETYGEMADCCAK	_ETYGEMADC[Carbamidomethyl (C)]C[Carbamidomethyl (C)]AK_.2	43.009	178.553	142.85	115.168	25.4088	215.185	49.3278	221.103	8.33239
ETYGEMADCCAK	_ETYGEMADC[Carbamidomethyl (C)]C[Carbamidomethyl (C)]AK_.3	1.38772	6.59656	8.62563	5.50366	1	12.4808	2.37685	12.6311	1
ETYGEMADCCAK	_ETYGEM[Oxidation (M)]ADC[Carbamidomethyl (C)]C[Carbamidomethyl (C)]AK_.2	Filtered	Filtered	Filtered	1	Filtered	1	Filtered	1	Filtered
SLHTLFGDKLCTVATLR	_SLHTLFGDKLC[Carbamidomethyl (C)]TVATLR_.4	3.21023	1	17.1442	1	7.62537	48.7488	21.1566	13.4857	4.73145
SLHTLFGDKLCTVATLR	_SLHTLFGDKLC[Carbamidomethyl (C)]TVATLR_.3	1.74001	Filtered	1.48634	Filtered	1.52996	17.9577	3.99474	1.60213	1.26173
SLHTLFGDKLCTVATLR	_SLHTLFGDKLC[Carbamidomethyl (C)]TVATLR_.2	Filtered	Filtered	Filtered	Filtered	Filtered	1	1	Filtered	Filtered
ADDKETCFAEEGKK	_ADDKETC[Carbamidomethyl (C)]FAEEGKK_.3	Filtered	1	1	1	1	1	1	1	1
ADDKETCFAEEGKK	_ADDKETC[Carbamidomethyl (C)]FAEEGKK_.4	1	1	1	1	1	1	1	1	Filtered
ADDKETCFAEEGKK	_ADDKETC[Carbamidomethyl (C)]FAEEGKK_.2	1	1	1	Filtered	1	1	1	Filtered	Filtered
AAFTECCQAADK	_AAFTEC[Carbamidomethyl (C)]C[Carbamidomethyl (C)]QAADK_.2	27.5679	96.3375	98.017	70.1288	34.6714	110.516	32.254	114.834	4.31618
AAFTECCQAADK	_AAFTEC[Carbamidomethyl (C)]C[Carbamidomethyl (C)]QAADK_.3	1	Filtered	Filtered	Filtered	Filtered	Filtered	1	Filtered	Filtered
LVRPEVDVMCTAFHDNEETFLK	_LVRPEVDVMC[Carbamidomethyl (C)]TAFHDNEETFLK_.4	11.9529	4.21878	14.5974	3.41375	10.9928	24.9593	8.93956	7.72811	10.0359
LVRPEVDVMCTAFHDNEETFLK	_LVRPEVDVMC[Carbamidomethyl (C)]TAFHDNEETFLK_.3	1	1	1	1	1	1	1	1	1.11822
LVRPEVDVMCTAFHDNEETFLK	_LVRPEVDVM[Oxidation (M)]C[Carbamidomethyl (C)]TAFHDNEETFLK_.4	Filtered	Filtered	Filtered	Filtered	1	1	Filtered	Filtered	Filtered
LKCASLQK	_LKC[Carbamidomethyl (C)]ASLQK_.2	9.44961	6.34657	Filtered	8.76815	3.8676	11.7374	Filtered	1.3386	1.74773
CCTESLVNRR	_C[Carbamidomethyl (C)]C[Carbamidomethyl (C)]TESLVNRR_.3	1	Filtered	1	1	Filtered	1	1	1	Filtered
RHPYFYAPELLFFAK	_RHPYFYAPELLFFAK_.3	Filtered	Filtered	Filtered	Filtered	8.00222	3.26339	37.0857	Filtered	23.1834
RHPYFYAPELLFFAK	_RHPYFYAPELLFFAK_.4	Filtered	Filtered	Filtered	Filtered	1	1	11.8174	Filtered	6.02254
RHPYFYAPELLFFAK	_RHPYFYAPELLFFAK_.2	1	Filtered	Filtered	Filtered	1	Filtered	Filtered	Filtered	1
AEFAEVSKLVTDLTK	_AEFAEVSKLVTDLTK_.3	1	Filtered	2.80785	1	Filtered	1.76731	3.52865	Filtered	1
AEFAEVSKLVTDLTK	_AEFAEVSKLVTDLTK_.2	Filtered	Filtered	Filtered	Filtered	Filtered	1	Filtered	Filtered	Filtered
AVMDDFAAFVEK	_AVMDDFAAFVEK_.2	2.74826	4.90145	4.07501	2.3261	1.51388	6.22399	4.05971	5.61537	1.10261
AVMDDFAAFVEK	_AVMDDFAAFVEK_.3	Filtered	Filtered	Filtered	Filtered	1	Filtered	Filtered	1	Filtered
AAFTECCQAADKAACLLPK	_AAFTEC[Carbamidomethyl (C)]C[Carbamidomethyl (C)]QAADKAAC[Carbamidomethyl (C)]LLPK_.3	1	1.12461	1	1	1	1	Filtered	2.7732	Filtered
AAFTECCQAADKAACLLPK	_AAFTEC[Carbamidomethyl (C)]C[Carbamidomethyl (C)]QAADKAAC[Carbamidomethyl (C)]LLPK_.2	Filtered	Filtered	Filtered	Filtered	Filtered	Filtered	Filtered	1	Filtered
SLHTLFGDK	_SLHTLFGDK_.2	2.06554	12.7179	13.5762	16.1833	8.3234	17.9123	9.74971	14.5613	3.7866
SLHTLFGDK	_SLHTLFGDK_.1	1	Filtered	Filtered	Filtered	Filtered	Filtered	Filtered	Filtered	Filtered
EFNAETFTFHADICTLSEKER	_EFNAETFTFHADIC[Carbamidomethyl (C)]TLSEKER_.4	Filtered	Filtered	1	Filtered	Filtered	1.11297	1	Filtered	1
EFNAETFTFHADICTLSEKER	_EFNAETFTFHADIC[Carbamidomethyl (C)]TLSEKER_.3	1	Filtered	Filtered	Filtered	Filtered	Filtered	1	1	1
NECFLQHK	_NEC[Carbamidomethyl (C)]FLQHK_.2	1	2.58454	1.61139	1	Filtered	1.83466	1	1.03726	Filtered
AFKAWAVAR	_AFKAWAVAR_.2	Filtered	Filtered	2.24959	Filtered	Filtered	1.39309	4.4974	Filtered	Filtered
DLGEENFK	_DLGEENFK_.2	13.9279	13.0135	14.0732	13.6547	10.8595	8.38001	10.3675	24.9532	9.22723
TCVADESAENCDKSLHTLFGDKLCTVATLR	_TC[Carbamidomethyl (C)]VADESAENC[Carbamidomethyl (C)]DKSLHTLFGDKLC[Carbamidomethyl (C)]TVATLR_.5	Filtered	Filtered	1	Filtered	1	1	1	Filtered	Filtered
TCVADESAENCDKSLHTLFGDKLCTVATLR	_TC[Carbamidomethyl (C)]VADESAENC[Carbamidomethyl (C)]DKSLHTLFGDKLC[Carbamidomethyl (C)]TVATLR_.4	Filtered	Filtered	Filtered	Filtered	Filtered	1	1	Filtered	Filtered
SHCIAEVENDEMPADLPSLAADFVESKDVCK	_SHC[Carbamidomethyl (C)]IAEVENDEMPADLPSLAADFVESKDVC[Carbamidomethyl (C)]K_.4	1	5.06385	7.98959	4.49415	1.42018	15.8965	1	11.4776	1
SHCIAEVENDEMPADLPSLAADFVESKDVCK	_SHC[Carbamidomethyl (C)]IAEVENDEM[Oxidation (M)]PADLPSLAADFVESKDVC[Carbamidomethyl (C)]K_.4	Filtered	1	1	Filtered	Filtered	Filtered	Filtered	Filtered	Filtered
ETCFAEEGKK	_ETC[Carbamidomethyl (C)]FAEEGKK_.3	Filtered	Filtered	Filtered	Filtered	Filtered	1	Filtered	1	Filtered
LDELRDEGKASSAK	_LDELRDEGKASSAK_.3	1	1	Filtered	Filtered	1	Filtered	Filtered	Filtered	Filtered
YTKKVPQVSTPTLVEVSR	_YTKKVPQVSTPTLVEVSR_.4	1	1	1	1	Filtered	Filtered	1	1	1
YTKKVPQVSTPTLVEVSR	_YTKKVPQVSTPTLVEVSR_.3	Filtered	Filtered	Filtered	Filtered	Filtered	Filtered	Filtered	Filtered	1
RPCFSALEVDETYVPKEFNAETFTFHADICTLSEK	_RPC[Carbamidomethyl (C)]FSALEVDETYVPKEFNAETFTFHADIC[Carbamidomethyl (C)]TLSEK_.5	Filtered	Filtered	Filtered	Filtered	Filtered	Filtered	Filtered	1	Filtered
VHTECCHGDLLECADDR	_VHTEC[Carbamidomethyl (C)]C[Carbamidomethyl (C)]HGDLLEC[Carbamidomethyl (C)]ADDR_.4	Filtered	Filtered	Filtered	1.28674	Filtered	1	Filtered	1	Filtered
VHTECCHGDLLECADDR	_VHTEC[Carbamidomethyl (C)]C[Carbamidomethyl (C)]HGDLLEC[Carbamidomethyl (C)]ADDR_.3	Filtered	Filtered	Filtered	1	Filtered	1	Filtered	1	Filtered
VHTECCHGDLLECADDR	_VHTEC[Carbamidomethyl (C)]C[Carbamidomethyl (C)]HGDLLEC[Carbamidomethyl (C)]ADDR_.2	Filtered	Filtered	Filtered	Filtered	Filtered	Filtered	Filtered	1	Filtered
EFNAETFTFHADICTLSEK	_EFNAETFTFHADIC[Carbamidomethyl (C)]TLSEK_.3	1	Filtered	Filtered	Filtered	Filtered	Filtered	Filtered	Filtered	Filtered
SHCIAEVENDEMPADLPSLAADFVESKDVCKNYAEAK	_SHC[Carbamidomethyl (C)]IAEVENDEMPADLPSLAADFVESKDVC[Carbamidomethyl (C)]KNYAEAK_.5	Filtered	Filtered	Filtered	Filtered	Filtered	1	1	Filtered	Filtered
TCVADESAENCDKSLHTLFGDK	_TC[Carbamidomethyl (C)]VADESAENC[Carbamidomethyl (C)]DKSLHTLFGDK_.4	1	Filtered	Filtered	1	1	1	Filtered	1	Filtered
MPCAEDYLSVVLNQLCVLHEKTPVSDR	_MPC[Carbamidomethyl (C)]AEDYLSVVLNQLC[Carbamidomethyl (C)]VLHEKTPVSDR_.4	1	Filtered	Filtered	1	Filtered	Filtered	Filtered	Filtered	Filtered
ATKEQLKAVMDDFAAFVEK	_ATKEQLKAVMDDFAAFVEK_.2	Filtered	Filtered	Filtered	Filtered	1	1	1	Filtered	Filtered
ATKEQLKAVMDDFAAFVEK	_ATKEQLKAVMDDFAAFVEK_.4	Filtered	1	Filtered	Filtered	Filtered	Filtered	Filtered	Filtered	Filtered
TPVSDRVTK	_TPVSDRVTK_.2	4.1559	1.87962	Filtered	5.03764	5.16349	6.44068	Filtered	Filtered	1.65193
VHTECCHGDLLECADDRADLAKYICENQDSISSK	_VHTEC[Carbamidomethyl (C)]C[Carbamidomethyl (C)]HGDLLEC[Carbamidomethyl (C)]ADDRADLAKYIC[Carbamidomethyl (C)]ENQDSISSK_.5	1	Filtered	1	Filtered	Filtered	1.84169	Filtered	Filtered	Filtered
VHTECCHGDLLECADDRADLAKYICENQDSISSK	_VHTEC[Carbamidomethyl (C)]C[Carbamidomethyl (C)]HGDLLEC[Carbamidomethyl (C)]ADDRADLAKYIC[Carbamidomethyl (C)]ENQDSISSK_.4	Filtered	Filtered	1	Filtered	Filtered	Filtered	Filtered	1	Filtered
ALVLIAFAQYLQQCPFEDHVK	_ALVLIAFAQYLQQC[Carbamidomethyl (C)]PFEDHVK_.3	Filtered	1	1	Filtered	1	Filtered	1	Filtered	Filtered
EQLKAVMDDFAAFVEK	_EQLKAVMDDFAAFVEK_.2	Filtered	Filtered	Filtered	Filtered	Filtered	Filtered	Filtered	Filtered	1
ADDKETCFAEEGK	_ADDKETC[Carbamidomethyl (C)]FAEEGK_.3	Filtered	Filtered	Filtered	1	Filtered	Filtered	Filtered	Filtered	Filtered
CCTESLVNRRPCFSALEVDETYVPK	_C[Carbamidomethyl (C)]C[Carbamidomethyl (C)]TESLVNRRPC[Carbamidomethyl (C)]FSALEVDETYVPK_.4	Filtered	Filtered	Filtered	Filtered	Filtered	Filtered	Filtered	1	Filtered
CCTESLVNRRPCFSALEVDETYVPK	_C[Carbamidomethyl (C)]C[Carbamidomethyl (C)]TESLVNRRPC[Carbamidomethyl (C)]FSALEVDETYVPK_.3	Filtered	Filtered	Filtered	Filtered	Filtered	Filtered	Filtered	Filtered	1
ALVLIAFAQYLQQCPFEDHVKLVNEVTEFAK	_ALVLIAFAQYLQQC[Carbamidomethyl (C)]PFEDHVKLVNEVTEFAK_.4	Filtered	Filtered	Filtered	1	1	Filtered	1	Filtered	Filtered
FPKAEFAEVSK	_FPKAEFAEVSK_.3	Filtered	Filtered	Filtered	1	Filtered	Filtered	3.44875	Filtered	Filtered
FPKAEFAEVSK	_FPKAEFAEVSK_.2	Filtered	Filtered	Filtered	Filtered	Filtered	Filtered	Filtered	1	Filtered
HPYFYAPELLFFAK	_HPYFYAPELLFFAK_.3	1	Filtered	Filtered	Filtered	1	1	1	1	1
HPYFYAPELLFFAK	_HPYFYAPELLFFAK_.2	Filtered	Filtered	1	1	1	1	1	Filtered	Filtered
DIPMNPMCIYR	_DIPMNPMC[Carbamidomethyl (C)]IYR_.2	22.5329	51.9227	30.4638	51.9902	29.4262	35.8184	29.4856	59.314	14.0468
RVWELSK	_RVWELSK_.2	1.53756	5.75533	7.53462	5.25241	4.72554	1	1	4.14234	5.60837
ANRPFLVFIR	_ANRPFLVFIR_.3	53.7326	20.5129	42.0393	32.843	59.9742	54.6301	52.6115	26.5456	53.9957
ANRPFLVFIR	_ANRPFLVFIR_.2	2.45005	1	1.40362	Filtered	1	1.69887	1	1	1.35006
LQPLDFKENAEQSR	_LQPLDFKENAEQSR_.3	19.92	16.8731	26.1718	20.3593	19.6157	15.749	21.8247	16.2514	16.157
LQPLDFKENAEQSR	_LQPLDFKENAEQSR_.2	1	1	1	1	1	1	Filtered	1	1
ATEDEGSEQKIPEATNR	_ATEDEGSEQKIPEATNR_.3	27.224	28.875	25.067	23.6489	29.1819	19.0519	26.7597	22.6642	14.8525
ATEDEGSEQKIPEATNR	_ATEDEGSEQKIPEATNR_.2	1.44247	1.32801	1.16879	1	1	1.23145	Filtered	1.90249	1
EVPLNTIIFMGR	_EVPLNTIIFMGR_.2	50.0654	99.2948	66.2939	67.9783	48.1313	52.7516	44.5707	63.723	40.8469
EVPLNTIIFMGR	_EVPLNTIIFMGR_.3	1.541	2.10502	2.37067	3.32053	1	2.39138	1	1.6623	1.58867
EVPLNTIIFMGR	_EVPLNTIIFM[Oxidation (M)]GR_.2	Filtered	Filtered	1	Filtered	Filtered	Filtered	Filtered	Filtered	Filtered
SKLPGIVAEGRDDLYVSDAFHK	_SKLPGIVAEGRDDLYVSDAFHK_.4	3.00432	Filtered	Filtered	Filtered	1	2.59162	1.53219	Filtered	3.62131
ADGESCSASMMYQEGK	_ADGESC[Carbamidomethyl (C)]SASMMYQEGK_.2	2.1879	1.48132	1	1.37561	1	1.81211	4.29777	1.3667	1
FSPENTR	_FSPENTR_.2	9.29397	1.74591	Filtered	8.40733	8.09165	4.50235	Filtered	1	5.96235
TSDQIHFFFAK	_TSDQIHFFFAK_.3	1	Filtered	Filtered	1.41028	Filtered	Filtered	1.64152	Filtered	Filtered
DDLYVSDAFHK	_DDLYVSDAFHK_.3	Filtered	Filtered	1	1	Filtered	1	1	1	1
DDLYVSDAFHK	_DDLYVSDAFHK_.2	Filtered	1	Filtered	Filtered	Filtered	1	Filtered	Filtered	Filtered
AFLEVNEEGSEAAASTAVVIAGR	_AFLEVNEEGSEAAASTAVVIAGR_.3	Filtered	Filtered	Filtered	Filtered	1	1	Filtered	1	Filtered
VAEGTQVLELPFK	_VAEGTQVLELPFK_.2	1	1	1	Filtered	Filtered	Filtered	1	1	1
LQPLDFK	_LQPLDFK_.1	1	Filtered	Filtered	1	1	1	1	Filtered	Filtered
GDDITMVLILPKPEK	_GDDITMVLILPKPEK_.3	1	Filtered	Filtered	1	1	Filtered	Filtered	1	Filtered
FSPENTRK	_FSPENTRK_.2	Filtered	Filtered	1	Filtered	Filtered	1	Filtered	Filtered	Filtered
SKLPGIVAEGR	_SKLPGIVAEGR_.2	Filtered	Filtered	Filtered	Filtered	Filtered	Filtered	Filtered	1	Filtered
FDTISEK	_FDTISEK_.2	Filtered	Filtered	Filtered	Filtered	1.235	Filtered	Filtered	Filtered	Filtered
GTVTDFPGFDER	_GTVTDFPGFDER_.2	14.9075	29.0737	24.0067	16.477	15.378	11.7019	17.4243	28.0889	9.01544
VLTEIIASR	_VLTEIIASR_.2	70.4248	58.6586	56.6309	54.8256	74.558	67.4958	80.2017	48.0099	61.9937
LYDAYELK	_LYDAYELK_.2	1.341	3.44098	3.12389	2.8639	2.7803	4.93734	6.9186	7.48006	2.83407
SEIDLFNIRK	_SEIDLFNIRK_.3	1	1	1.10176	1	1.42693	1	1	1	1
SEIDLFNIRK	_SEIDLFNIRK_.2	Filtered	1	1	1	Filtered	1	1	Filtered	Filtered
QEISAAFK	_QEISAAFK_.2	1.99231	2.47636	Filtered	1.19282	2.81304	2.0095	4.19005	1.19231	3.36006
SEIDLFNIR	_SEIDLFNIR_.2	4.09296	10.2315	4.43756	14.9232	2.13218	10.154	11.6278	10.7714	6.62851
NFATSLYSMIK	_NFATSLYSMIK_.2	1	3.07774	4.21186	1.58499	1.14888	2.06069	2.49995	1.07822	2.33909
GTVTDFPGFDERADAETLR	_GTVTDFPGFDERADAETLR_.3	1	1	1	1	1	1	Filtered	1	1
KNFATSLYSMIK	_KNFATSLYSMIK_.3	Filtered	Filtered	Filtered	Filtered	Filtered	1	1	1	Filtered
GTVTDFPGFDERADAETLRK	_GTVTDFPGFDERADAETLRK_.4	Filtered	1	Filtered	Filtered	Filtered	Filtered	Filtered	Filtered	Filtered
FITIFGTR	_FITIFGTR_.2	Filtered	Filtered	Filtered	Filtered	Filtered	Filtered	Filtered	Filtered	1.07599
VNHVTLSQPK	_VNHVTLSQPK_.2	202.731	215.975	231.313	209.373	227.26	214.15	222.942	195.121	166.465
SNFLNCYVSGFHPSDIEVDLLK	_SNFLNC[Carbamidomethyl (C)]YVSGFHPSDIEVDLLK_.3	1.2663	1	2.14693	1.15552	1.01885	3.69762	2.71629	2.21671	2.07042
SNFLNCYVSGFHPSDIEVDLLK	_SNFLNC[Carbamidomethyl (C)]YVSGFHPSDIEVDLLK_.4	Filtered	Filtered	1	Filtered	Filtered	1	1	Filtered	Filtered
LPSVSDVSEETLTSEAAMETDITEQQQAAMQQEER	_LPSVSDVSEETLTSEAAM[Oxidation (M)]ETDITEQQQAAMQQEER_.4	19.7464	6.57025	Filtered	1	1	4.12839	3.79599	2.38572	4.36286
HLAQVGDSMDR	_HLAQVGDSMDR_.3	24.5325	13.5545	21.7333	19.2397	25.5755	6.45858	19.8426	13.5854	26.039
IEADSESQEDIIR	_IEADSESQEDIIR_.2	6.25278	7.28172	3.45281	2.15495	7.49093	3.35831	2.91226	8.1072	5.21624
DVFHTTVNFINQNLR	_DVFHTTVNFINQNLR_.3	Filtered	Filtered	Filtered	Filtered	1.49174	Filtered	Filtered	Filtered	1
SLLSNVEGDNAVPMQHNNRPTQPLK	_SLLSNVEGDNAVPMQHNNRPTQPLK_.4	1.98062	1.57594	1	1.49781	1	1.33182	1.86222	1	1.55019
ESISVSSEQLAQFR	_ESISVSSEQLAQFR_.2	1	1	1	1	1	1	1	1	1
ADGLAVIGVLMK	_ADGLAVIGVLMK_.2	1.10229	1	1.13062	1.28951	1.58593	1	1.99955	1	1
HDTSLKPISVSYNPATAK	_HDTSLKPISVSYNPATAK_.4	1	1	1	1	1	1	Filtered	1	1
HDTSLKPISVSYNPATAK	_HDTSLKPISVSYNPATAK_.3	Filtered	1	1	1	Filtered	Filtered	Filtered	Filtered	1
LYPIANGNNQSPVDIK	_LYPIANGNNQSPVDIK_.2	1	1	1	1.19743	1	Filtered	1	1.28936	1
GGPFSDSYR	_GGPFSDSYR_.2	1	1	1.325	1	1	Filtered	1.06608	1	1
YSSLAEAASK	_YSSLAEAASK_.2	1	Filtered	1	1	1	1.5227	1	Filtered	1
GGPLDGTYR	_GGPLDGTYR_.2	36.3867	24.4056	29.0121	27.0257	25.2331	25.6524	31.5819	24.2756	26.148
SADFTNFDPR	_SADFTNFDPR_.2	4.04586	7.3302	6.71338	4.11226	2.4045	4.68562	5.21352	3.98726	4.61283
QSPVDIDTHTAK	_QSPVDIDTHTAK_.3	5.13848	1.92105	3.44353	6.91672	4.74641	3.91159	8.35869	4.14396	4.99706
QSPVDIDTHTAK	_QSPVDIDTHTAK_.2	4.72822	5.14977	1.8511	2.41047	3.53098	3.05811	2.62629	1.48455	2.4881
YDPSLKPLSVSYDQATSLR	_YDPSLKPLSVSYDQATSLR_.3	24.9474	24.3536	16.9159	27.4589	8.07849	19.5118	22.1613	21.505	24.7376
YDPSLKPLSVSYDQATSLR	_YDPSLKPLSVSYDQATSLR_.2	1	1	1	1	1	1	1	1	1.52103
ILNNGHAFNVEFDDSQDKAVLK	_ILNNGHAFNVEFDDSQDKAVLK_.4	1	1	1	1	1	1	1	1	1
ILNNGHAFNVEFDDSQDKAVLK	_ILNNGHAFNVEFDDSQDKAVLK_.3	1	1	1	1	Filtered	1	Filtered	1	1
VVDVLDSIK	_VVDVLDSIK_.1	1.12607	6.00459	Filtered	1	1	1	1	2.42684	1.96641
YAAELHLVHWNTK	_YAAELHLVHWNTK_.3	1.34988	1	Filtered	1	2.16245	1	2.46073	1.18235	1.36234
KLNFNGEGEPEELMVDNWRPAQPLK	_KLNFNGEGEPEELMVDNWRPAQPLK_.4	1	Filtered	Filtered	Filtered	Filtered	Filtered	Filtered	Filtered	Filtered
VGSAKPGLQK	_VGSAKPGLQK_.2	1	Filtered	1	1	1	1	Filtered	Filtered	Filtered
YLGYLEQLLR	_YLGYLEQLLR_.2	Filtered	Filtered	Filtered	1	Filtered	Filtered	1	Filtered	39.791
HQGLPQEVLNENLLR	_HQGLPQEVLNENLLR_.3	Filtered	Filtered	Filtered	1	1	Filtered	Filtered	Filtered	16.1928
HIQKEDVPSER	_HIQKEDVPSER_.3	Filtered	Filtered	Filtered	1	Filtered	Filtered	Filtered	Filtered	1
FFVAPFPEVFGK	_FFVAPFPEVFGK_.2	Filtered	Filtered	Filtered	1	Filtered	Filtered	Filtered	Filtered	9.2118
AVPYPQR	_AVPYPQR_.2	4.15328	7.49239	3.50083	57.7039	21.8155	3.06654	2.85962	7.17564	162.649
YIPIQYVLSR	_YIPIQYVLSR_.2	Filtered	Filtered	Filtered	3.35694	1.22	Filtered	Filtered	Filtered	51.7841
FSTVAGESGSADTVRDPR	_FSTVAGESGSADTVRDPR_.3	1	1	1	Filtered	Filtered	1	1	1	1
NLSVEDAAR	_NLSVEDAAR_.2	Filtered	1	Filtered	Filtered	Filtered	1	Filtered	Filtered	Filtered
ADVLTTGAGNPVGDK	_ADVLTTGAGNPVGDK_.2	Filtered	Filtered	Filtered	1	Filtered	1	Filtered	Filtered	1
FNTANDDNVTQVR	_FNTANDDNVTQVR_.2	1	1	Filtered	Filtered	Filtered	Filtered	Filtered	Filtered	Filtered
DAQIFIQK	_DAQIFIQK_.2	Filtered	Filtered	Filtered	Filtered	1	Filtered	Filtered	Filtered	Filtered
VSTLPAITLK	_VSTLPAITLK_.2	462.796	467.142	439.063	515.798	484.878	414.423	421.86	537.782	408.856
VGFAEAAR	_VGFAEAAR_.2	100.448	100.135	108.402	119.27	116.949	86.9336	100.981	96.2633	108.365
QPGITFIAAK	_QPGITFIAAK_.2	134.378	130.222	126.102	119.783	155.346	131.772	138.125	129.641	134.743
EGCEAIVDTGTSLMVGPVDEVR	_EGC[Carbamidomethyl (C)]EAIVDTGTSLMVGPVDEVR_.3	6.68989	12.8221	13.1696	13.7176	5.2251	11.2001	1.72113	18.2244	2.15963
AIGAVPLIQGEYMIPCEK	_AIGAVPLIQGEYMIPC[Carbamidomethyl (C)]EK_.2	105.026	314.515	145.019	147.922	105.53	139.073	94.9621	204.543	69.9143
AIGAVPLIQGEYMIPCEK	_AIGAVPLIQGEYMIPC[Carbamidomethyl (C)]EK_.3	56.5531	157.585	80.0408	87.8773	54.919	70.4609	49.7171	105.243	37.3431
AIGAVPLIQGEYMIPCEK	_AIGAVPLIQGEYM[Oxidation (M)]IPC[Carbamidomethyl (C)]EK_.2	89.2137	277.54	87.518	164.557	70.8008	99.68	84.1811	164.568	59.4342
AIGAVPLIQGEYMIPCEK	_AIGAVPLIQGEYM[Oxidation (M)]IPC[Carbamidomethyl (C)]EK_.3	51.4049	132.461	65.6971	74.699	56.2082	60.4976	45.3532	103.677	32.7874
VGFAEAARL	_VGFAEAARL_.2	31.5233	28.4969	26.9012	32.8796	30.4035	21.57	36.1598	32.8744	27.5103
TMSEVGGSVEDLIAK	_TMSEVGGSVEDLIAK_.2	35.1193	42.9974	33.8232	31.8675	33.937	43.4523	29.0307	43.1698	37.575
TMSEVGGSVEDLIAK	_TMSEVGGSVEDLIAK_.3	5.53183	6.61793	6.58788	5.01956	1.88981	6.80263	1.40496	8.76227	7.48729
RTMSEVGGSVEDLIAK	_RTMSEVGGSVEDLIAK_.3	4.75318	4.22819	1	3.50993	1.70437	4.74281	2.55939	5.17834	3.78249
FDGILGMAYPR	_FDGILGMAYPR_.2	173.65	202.283	199.039	170.129	225.26	212.853	176.714	170.519	191.547
FDGILGMAYPR	_FDGILGMAYPR_.3	1	1	1	1	1	1	1	1	1
FDGILGMAYPR	_FDGILGM[Oxidation (M)]AYPR_.2	1.08366	1	1	1	1	Filtered	1	2.45353	1
LSPEDYTLK	_LSPEDYTLK_.2	198.712	216.743	181.876	208.224	215.96	186.634	176.309	207.415	176.86
LSPEDYTLK	_LSPEDYTLK_.1	1	1	1	Filtered	1	1	Filtered	1	1
QVFGEATK	_QVFGEATK_.2	56.3732	54.6049	55.4661	53.2952	67.0257	38.9952	64.0662	42.5766	53.0936
QVFGEATK	_QVFGEATK_.1	1	1	1	1	1	1	1	1	1
QVFGEATKQPGITFIAAK	_QVFGEATKQPGITFIAAK_.3	10.0662	5.89556	11.9484	6.02934	5.57346	7.24308	3.95325	9.84777	9.21075
QVFGEATKQPGITFIAAK	_QVFGEATKQPGITFIAAK_.2	Filtered	Filtered	1	Filtered	1	1	Filtered	1	1
YYTVFDRDNNR	_YYTVFDRDNNR_.3	7.86713	4.89938	6.12942	9.45502	19.2764	3.22601	9.02794	15.9995	14.9447
YYTVFDRDNNR	_YYTVFDRDNNR_.2	Filtered	Filtered	1	Filtered	1	1	1	Filtered	Filtered
EGCEAIVDTGTSLMVGPVDEVRELQK	_EGC[Carbamidomethyl (C)]EAIVDTGTSLMVGPVDEVRELQK_.3	1	1	1	1	2.24319	1	1	1	1
DPDAQPGGELMLGGTDSK	_DPDAQPGGELMLGGTDSK_.2	8.13025	1.65024	Filtered	5.57357	3.28409	2.13067	4.39127	2.82498	4.52139
DPDAQPGGELMLGGTDSK	_DPDAQPGGELMLGGTDSK_.3	Filtered	1	Filtered	Filtered	1.04832	1	1	1	Filtered
DPDAQPGGELMLGGTDSK	_DPDAQPGGELM[Oxidation (M)]LGGTDSK_.2	Filtered	Filtered	Filtered	Filtered	Filtered	Filtered	Filtered	1	Filtered
YSQAVPAVTEGPIPEVLK	_YSQAVPAVTEGPIPEVLK_.2	6.57004	6.71577	3.98438	1.33845	4.45314	1.88155	2.89239	4.26527	2.27117
YSQAVPAVTEGPIPEVLK	_YSQAVPAVTEGPIPEVLK_.3	1.48793	1.92159	1	2.61591	1	1	1	Filtered	1.04433
ISVNNVLPVFDNLMQQK	_ISVNNVLPVFDNLMQQK_.2	3.81844	1.23661	2.45048	2.92694	2.46231	2.33587	3.39163	3.71312	3.19441
ISVNNVLPVFDNLMQQK	_ISVNNVLPVFDNLMQQK_.3	1.941	1	1.57348	1.53414	1.32003	1.32036	2.40239	1	1.0052
AYWQVHLDQVEVASGLTLCK	_AYWQVHLDQVEVASGLTLC[Carbamidomethyl (C)]K_.3	Filtered	Filtered	Filtered	Filtered	Filtered	1	1	Filtered	Filtered
TMSEVGGSVEDLIAKGPVSK	_TMSEVGGSVEDLIAKGPVSK_.3	Filtered	Filtered	Filtered	Filtered	Filtered	1	Filtered	Filtered	Filtered
LVDQNIFSFYLSR	_LVDQNIFSFYLSR_.2	1	Filtered	Filtered	Filtered	Filtered	1	Filtered	Filtered	1
TGQAPGYSYTAANK	_TGQAPGYSYTAANK_.2	1	1	1	Filtered	1	1.51254	1.68887	1	1
IESSSLQGLGR	_IESSSLQGLGR_.2	1674.63	1417.92	1325.44	1599.53	1720.79	1127.9	1651.88	1113.16	1397.65
INLHSSFVPLGELK	_INLHSSFVPLGELK_.3	819.062	947.485	858.243	917.854	884.138	900.952	804.267	937.647	822.685
INLHSSFVPLGELK	_INLHSSFVPLGELK_.2	71.1231	62.9681	65.5212	68.793	72.5801	69.4049	60.2843	74.6513	52.0569
LFWTDTGINPR	_LFWTDTGINPR_.2	438.912	520.158	418.93	497.351	441.605	413.551	393.897	461.846	314.77
LFWTDTGINPR	_LFWTDTGINPR_.3	32.3746	32.9384	33.4731	46.4357	33.162	26.5428	36.8201	29.8647	25.4556
LGTAWCSCR	_LGTAWC[Carbamidomethyl (C)]SC[Carbamidomethyl (C)]R_.2	308.051	349.808	404.987	339.85	313.307	418.385	313.405	400.339	151.723
IYWVDLER	_IYWVDLER_.2	236.048	216.454	217.811	265.304	237.446	244.918	191.958	256.346	223.035
AEDDTWEPEQK	_AEDDTWEPEQK_.2	110.09	128.018	142.176	117.746	129.596	124.282	65.0843	129.543	73.1799
AEDDTWEPEQK	_AEDDTWEPEQK_.3	8.27711	9.23844	9.11201	10.6137	12.8246	7.91984	4.55487	9.09849	4.96887
RLFWTDTGINPR	_RLFWTDTGINPR_.3	184.343	138.596	186.465	172.135	205.96	149.821	188.973	156.312	182.338
RLFWTDTGINPR	_RLFWTDTGINPR_.2	28.066	19.6406	19.624	19.6859	29.2508	16.3436	12.6696	17.4536	18.2222
NQVTPLDILSK	_NQVTPLDILSK_.2	197.118	301.193	238.741	269.442	199.735	220.152	195.104	255.646	171.474
ITAVSLDVLDKR	_ITAVSLDVLDKR_.3	99.2073	122.472	114.668	115.405	87.5985	77.2015	136.879	115.398	83.6189
ITAVSLDVLDKR	_ITAVSLDVLDKR_.2	28.6327	32.7776	31.2847	31.8264	21.8038	33.3844	30.8716	28.3005	22.5113
LFWIQYNR	_LFWIQYNR_.2	77.1011	49.0998	76.7302	74.6968	72.3175	72.1322	87.0808	61.4693	67.6044
LYWCDAK	_LYWC[Carbamidomethyl (C)]DAK_.2	1.46231	5.11931	3.16656	4.18008	8.15128	4.61792	7.77062	5.4837	2.25131
TCLALDGHQLLAGGEVDLKNQVTPLDILSK	_TC[Carbamidomethyl (C)]LALDGHQLLAGGEVDLKNQVTPLDILSK_.4	1	1	1	1	1	1	1	1	1
LQGSMLKPSSLVVVHPLAK	_LQGSMLKPSSLVVVHPLAK_.4	270.727	200.224	244.436	274.998	281.043	251.387	276.257	220.511	250.458
LQGSMLKPSSLVVVHPLAK	_LQGSMLKPSSLVVVHPLAK_.3	101.079	77.4158	88.5588	95.5215	116.9	96.6656	109.298	79.9494	100.701
LQGSMLKPSSLVVVHPLAK	_LQGSMLKPSSLVVVHPLAK_.2	2.54216	1	1.05546	1	2.53572	2.59518	2.41581	1	1
LQGSMLKPSSLVVVHPLAK	_LQGSM[Oxidation (M)]LKPSSLVVVHPLAK_.4	2.57556	2.7529	3.02098	1.46963	1.16411	2.06565	4.52602	1	1.51759
LQGSMLKPSSLVVVHPLAK	_LQGSM[Oxidation (M)]LKPSSLVVVHPLAK_.3	1	1	1	1	1	1	1	1	1
ADLDGVGVK	_ADLDGVGVK_.2	261.973	249.466	218.596	228.322	267.979	232.168	298.69	212.034	252.672
ADLDGVGVK	_ADLDGVGVK_.1	5.13343	3.05544	4.92732	3.58102	1	3.35684	5.17184	3.44896	1
CISEGEDATCQCLK	_C[Carbamidomethyl (C)]ISEGEDATC[Carbamidomethyl (C)]QC[Carbamidomethyl (C)]LK_.2	11.9009	36.8764	50.0557	25.0793	6.70679	51.9104	11.0128	51.4306	1.94998
CISEGEDATCQCLK	_C[Carbamidomethyl (C)]ISEGEDATC[Carbamidomethyl (C)]QC[Carbamidomethyl (C)]LK_.3	2.939	9.54629	13.5334	7.7259	2.3672	14.9873	1	17.9647	1
RLGTAWCSCR	_RLGTAWC[Carbamidomethyl (C)]SC[Carbamidomethyl (C)]R_.3	2.56123	5.92993	11.8156	4.61265	3.91562	12.4271	3.7799	6.23491	1
YCEDVNECAFWNHGCTLGCK	_YC[Carbamidomethyl (C)]EDVNEC[Carbamidomethyl (C)]AFWNHGC[Carbamidomethyl (C)]TLGC[Carbamidomethyl (C)]K_.3	1	6.5042	6.78237	3.7909	1.49119	6.03443	1	9.48115	Filtered
TIWIANK	_TIWIANK_.2	1003.74	1023.23	1050.28	908.084	933.745	925.161	900.152	919.599	721.789
TIWIANK	_TIWIANK_.1	21.9502	23.0854	19.6259	18.0338	13.3581	20.1685	19.0698	13.5622	21.7023
LIEEGVDVPEGLAVDWIGRR	_LIEEGVDVPEGLAVDWIGRR_.3	120.624	90.9738	140.125	108.799	173.979	121.178	63.8601	120.34	108.497
LIEEGVDVPEGLAVDWIGRR	_LIEEGVDVPEGLAVDWIGRR_.4	1	Filtered	1	Filtered	1	1	1	1	1
YPANVAVDPVER	_YPANVAVDPVER_.2	90.6397	56.7855	55.9658	73.2636	62.9449	80.3282	119.419	59.6481	79.9945
YPANVAVDPVER	_YPANVAVDPVER_.3	2.01641	Filtered	2.6858	1	3.54837	1.39087	1.05445	2.85733	3.00135
RIYWVDLER	_RIYWVDLER_.3	53.3941	21.7287	56.1979	38.8334	65.7799	52.0615	81.6904	40.4452	63.5802
RIYWVDLER	_RIYWVDLER_.2	2.98178	1.15629	1.79005	3.01333	1	1.25597	1	1.01041	1.24187
LIEEGVDVPEGLAVDWIGR	_LIEEGVDVPEGLAVDWIGR_.2	5.29268	8.63738	5.78474	7.05269	5.03211	5.77816	4.06617	6.75741	5.13764
LIEEGVDVPEGLAVDWIGR	_LIEEGVDVPEGLAVDWIGR_.3	1.59703	2.62181	1.8742	1.32308	2.41336	1.29185	1.50676	2.33178	1.07229
GIAVHPMAK	_GIAVHPMAK_.2	325.106	307.572	297.672	276.154	360.821	414.315	326.878	246.436	288.164
GIAVHPMAK	_GIAVHPMAK_.1	6.28976	4.56958	6.55256	3.36691	2.11485	19.6111	2.01813	3.43725	6.15167
GIAVHPMAK	_GIAVHPM[Oxidation (M)]AK_.2	2.80443	3.17493	2.37383	1.96089	1	1	5.85444	3.00527	2.38763
ALLETSEK	_ALLETSEK_.2	250.88	309.79	268.77	267.025	248.914	260.622	259.198	250.504	212.544
ALLETSEK	_ALLETSEK_.1	3.80021	3.68886	1.60778	4.17106	2.21283	3.96131	1.36412	2.90229	2.10893
QSVIEMANLDGSK	_QSVIEMANLDGSK_.2	119.805	167.8	140.567	132.687	146.941	127.983	113.644	132.83	91.0454
QSVIEMANLDGSK	_QSVIEMANLDGSK_.3	4.13622	4.00598	4.05572	2.45057	4.67051	2.04184	4.02392	5.3278	1.80831
QSVIEMANLDGSK	_QSVIEM[Oxidation (M)]ANLDGSK_.2	1	Filtered	1	Filtered	Filtered	1	1	Filtered	1
EGSNSLICSCDYDGGSVHISK	_EGSNSLIC[Carbamidomethyl (C)]SC[Carbamidomethyl (C)]DYDGGSVHISK_.3	13.5688	40.6979	25.776	28.0347	10.0457	28.6255	22.2233	37.9557	11.8953
EGSNSLICSCDYDGGSVHISK	_EGSNSLIC[Carbamidomethyl (C)]SC[Carbamidomethyl (C)]DYDGGSVHISK_.4	Filtered	1	Filtered	1	1	Filtered	1	Filtered	Filtered
IFYSTWK	_IFYSTWK_.2	144.065	119.305	187.285	182.597	148.992	158.111	167.705	161.539	144.276
IFYSTWK	_IFYSTWK_.1	1	2.56444	1	1.21757	1	1.51613	2.24175	2.1885	1.10865
NTPGSYYCTCPVGFVLLPDGKR	_NTPGSYYC[Carbamidomethyl (C)]TC[Carbamidomethyl (C)]PVGFVLLPDGKR_.3	3.29414	15.8424	17.1161	14.3842	8.49372	19.848	6.53684	21.0282	Filtered
VVHPLAQPK	_VVHPLAQPK_.2	277.751	308.686	357.087	294.795	316.607	281.307	350.47	305.464	222.723
VVHPLAQPK	_VVHPLAQPK_.1	1	1	1	1	Filtered	1	1	1	1
QSVIEMANLDGSKR	_QSVIEMANLDGSKR_.3	78.8736	89.9137	82.8984	86.9085	82.6284	74.0009	95.0116	76.2116	66.0801
QSVIEMANLDGSKR	_QSVIEMANLDGSKR_.2	18.0913	19.2422	21.773	19.8079	13.7774	20.2741	21.8685	13.5822	15.2438
QSVIEMANLDGSKR	_QSVIEM[Oxidation (M)]ANLDGSKR_.3	1	Filtered	Filtered	Filtered	Filtered	Filtered	Filtered	Filtered	1
TCLALDGHQLLAGGEVDLK	_TC[Carbamidomethyl (C)]LALDGHQLLAGGEVDLK_.3	21.5776	40.1304	34.9286	35.8339	22.9982	45.6976	26.1194	35.4179	15.5648
TCLALDGHQLLAGGEVDLK	_TC[Carbamidomethyl (C)]LALDGHQLLAGGEVDLK_.2	1.70332	1.4731	1.37274	1.02581	1.18576	4.21372	3.51558	1.28729	1.30048
KYCEDVNECAFWNHGCTLGCK	_KYC[Carbamidomethyl (C)]EDVNEC[Carbamidomethyl (C)]AFWNHGC[Carbamidomethyl (C)]TLGC[Carbamidomethyl (C)]K_.4	Filtered	1	1	1	1	1.24684	Filtered	2.88269	Filtered
KYCEDVNECAFWNHGCTLGCK	_KYC[Carbamidomethyl (C)]EDVNEC[Carbamidomethyl (C)]AFWNHGC[Carbamidomethyl (C)]TLGC[Carbamidomethyl (C)]K_.3	Filtered	Filtered	1	1	Filtered	1	Filtered	1	Filtered
FIFWSSEVAGSLYR	_FIFWSSEVAGSLYR_.2	Filtered	Filtered	1	Filtered	1	1	1.87592	Filtered	4.51342
CHQLVSCPR	_C[Carbamidomethyl (C)]HQLVSC[Carbamidomethyl (C)]PR_.2	1	3.52092	10.2624	5.06328	1	8.03881	5.35143	10.6278	1.35191
PGADPCLYQNGGCEHICK	_PGADPC[Carbamidomethyl (C)]LYQNGGC[Carbamidomethyl (C)]EHIC[Carbamidomethyl (C)]K_.3	5.06949	16.3873	17.6198	11.8022	6.77767	22.2151	6.22632	24.5682	1
PGADPCLYQNGGCEHICK	_PGADPC[Carbamidomethyl (C)]LYQNGGC[Carbamidomethyl (C)]EHIC[Carbamidomethyl (C)]K_.2	Filtered	1	1	Filtered	Filtered	1	Filtered	1	Filtered
PGADPCLYQNGGCEHICK	_PGADPC[Carbamidomethyl (C)]LYQNGGC[Carbamidomethyl (C)]EHIC[Carbamidomethyl (C)]K_.4	Filtered	Filtered	Filtered	1	Filtered	Filtered	Filtered	1	Filtered
RFYWTDR	_RFYWTDR_.2	Filtered	4.25645	7.64861	4.92629	1.83643	Filtered	5.5414	Filtered	9.94614
IYFAHTALK	_IYFAHTALK_.2	12.7367	14.3044	13.907	11.3292	9.63726	9.66614	24.3748	10.6401	16.5139
IYFAHTALK	_IYFAHTALK_.1	Filtered	1	Filtered	1	Filtered	Filtered	1	Filtered	Filtered
SCAASGPQPFLLFANSQDIR	_SC[Carbamidomethyl (C)]AASGPQPFLLFANSQDIR_.3	22.948	54.0362	48.9137	41.8238	11.9014	25.4624	20.5781	43.4983	8.67837
SCAASGPQPFLLFANSQDIR	_SC[Carbamidomethyl (C)]AASGPQPFLLFANSQDIR_.2	8.5202	17.2147	18.5236	22.6104	4.04894	10.8055	7.92871	19.6121	3.63629
ERLIEEGVDVPEGLAVDWIGRR	_ERLIEEGVDVPEGLAVDWIGRR_.4	5.43405	Filtered	1	Filtered	2.58256	3.00605	4.83842	Filtered	6.32615
ERLIEEGVDVPEGLAVDWIGRR	_ERLIEEGVDVPEGLAVDWIGRR_.3	Filtered	Filtered	Filtered	Filtered	1.41158	Filtered	Filtered	Filtered	Filtered
GFAGDGKLCSDIDECEMGVPVCPPASSK	_GFAGDGKLC[Carbamidomethyl (C)]SDIDEC[Carbamidomethyl (C)]EMGVPVC[Carbamidomethyl (C)]PPASSK_.3	2.28377	20.6535	26.48	15.0547	4.70971	48.9536	1	36.4803	Filtered
GFAGDGKLCSDIDECEMGVPVCPPASSK	_GFAGDGKLC[Carbamidomethyl (C)]SDIDEC[Carbamidomethyl (C)]EMGVPVC[Carbamidomethyl (C)]PPASSK_.4	Filtered	1	1	1.0532	Filtered	2.54657	Filtered	1	Filtered
RCHQLVSCPR	_RC[Carbamidomethyl (C)]HQLVSC[Carbamidomethyl (C)]PR_.3	1	1	2.16761	1	Filtered	1	1	1.72764	Filtered
ERLIEEGVDVPEGLAVDWIGR	_ERLIEEGVDVPEGLAVDWIGR_.3	8.43521	Filtered	4.25688	4.55361	13.8656	11.4108	7.32807	1	14.6286
ITAVSLDVLDK	_ITAVSLDVLDK_.2	2.61609	2.4703	1.13044	1.95355	1	1.79956	2.16109	1	1.32822
HPTQHNLFAMSLFGDR	_HPTQHNLFAMSLFGDR_.3	26.7353	1.77101	13.1884	1.44766	24.3729	24.2138	38.7616	2.45459	30.0926
HPTQHNLFAMSLFGDR	_HPTQHNLFAMSLFGDR_.4	31.6414	2.92865	19.3849	Filtered	39.3165	34.3736	57.0681	5.55528	38.1093
HPTQHNLFAMSLFGDR	_HPTQHNLFAMSLFGDR_.2	Filtered	Filtered	Filtered	Filtered	Filtered	Filtered	1	Filtered	Filtered
VVHPLAQPKAEDDTWEPEQK	_VVHPLAQPKAEDDTWEPEQK_.4	7.18125	2.96144	6.11512	8.26189	8.85814	2.06816	2.34105	3.76552	6.40389
VVHPLAQPKAEDDTWEPEQK	_VVHPLAQPKAEDDTWEPEQK_.3	1.35799	1	1	Filtered	3.15447	Filtered	Filtered	1.26574	3.15594
ALLETSEKITAVSLDVLDKR	_ALLETSEKITAVSLDVLDKR_.3	1	Filtered	Filtered	Filtered	Filtered	Filtered	Filtered	Filtered	Filtered
LCSDIDECEMGVPVCPPASSK	_LC[Carbamidomethyl (C)]SDIDEC[Carbamidomethyl (C)]EMGVPVC[Carbamidomethyl (C)]PPASSK_.3	Filtered	39.0259	29.3626	10.7348	Filtered	34.7496	Filtered	66.4623	Filtered
PSSLVVVHPLAK	_PSSLVVVHPLAK_.3	1.44666	Filtered	1.07383	1	Filtered	1	1.40636	1.8081	1
NTPGSYYCTCPVGFVLLPDGK	_NTPGSYYC[Carbamidomethyl (C)]TC[Carbamidomethyl (C)]PVGFVLLPDGK_.3	Filtered	Filtered	1.08073	Filtered	Filtered	1	Filtered	Filtered	Filtered
ENISQPR	_ENISQPR_.2	1	Filtered	1	Filtered	1	69.1855	1.08964	Filtered	1
ENISQPR	_ENISQPR_.1	Filtered	Filtered	Filtered	Filtered	Filtered	1	Filtered	Filtered	Filtered
SLGVGFATR	_SLGVGFATR_.2	108.16	113.613	106.387	114.909	130.834	107.344	122.727	104.881	98.0903
SIVTLDGGK	_SIVTLDGGK_.2	73.9769	57.6959	20.1326	58.947	62.3001	24.8375	15.1295	17.2568	43.7112
NFDDYMK	_NFDDYMK_.2	11.7549	6.98078	5.24775	4.07434	9.0469	6.85788	8.44885	3.34482	13.5573
NGDILTLK	_NGDILTLK_.2	28.8157	27.7715	23.8939	26.2989	11.7595	18.5175	21.7641	13.5328	21.4679
NGDILTLK	_NGDILTLK_.1	1	1	1	1	Filtered	1	1	1	1
QVASMTKPTTIIEK	_QVASMTKPTTIIEK_.3	5.99985	9.40161	9.98041	5.99438	7.96568	8.10862	6.74856	7.74487	6.64626
QVASMTKPTTIIEK	_QVASMTKPTTIIEK_.2	1	1	1	1	1	Filtered	Filtered	1	1
VDAFLGTWK	_[Acetyl (Protein N-term)]VDAFLGTWK_.1	3.47945	3.90081	1.57288	2.15026	4.90035	1.95151	1.74071	1.5922	2.31617
VDAFLGTWK	_[Acetyl (Protein N-term)]VDAFLGTWK_.2	1.7644	5.20223	2.54635	1	1.73069	2.16691	1.83588	1	2.07468
LILTLTHGTAVCTR	_LILTLTHGTAVC[Carbamidomethyl (C)]TR_.3	18.1351	12.0451	9.45061	6.33117	10.411	17.775	8.81843	6.57505	7.64693
WDGQETTLVR	_WDGQETTLVR_.2	8.04361	6.74573	7.12577	5.07833	8.55029	8.37595	5.39932	5.16412	3.61632
LGVEFDETTADDR	_LGVEFDETTADDR_.2	1.53046	1	2.61145	1	1	1.89727	1	1	2.59054
NTEISFK	_NTEISFK_.2	26.6893	27.3773	20.425	24.3196	33.3921	26.0107	25.7387	25.2616	22.3831
NTEISFK	_NTEISFK_.1	1	1	1	1	1	1	Filtered	1	1
YIETDPANRDR	_YIETDPANRDR_.3	234.867	201.207	279.45	219.598	291.23	154.072	271.466	222.521	181.694
TPSAAYLWVGTGASEAEK	_TPSAAYLWVGTGASEAEK_.2	174.161	245.618	196.425	189.544	193.874	177.357	163.871	183.394	138.109
TPSAAYLWVGTGASEAEK	_TPSAAYLWVGTGASEAEK_.3	98.9825	128.29	90.2045	88.7768	107.049	93.1751	87.5571	101.676	80.6549
AQPVQVAEGSEPDGFWEALGGK	_AQPVQVAEGSEPDGFWEALGGK_.3	85.7375	156.499	107.227	116.673	106.74	100.713	27.3763	135.641	68.3373
AVEVLPK	_AVEVLPK_.1	96.9661	87.7401	73.5973	77.7776	83.8673	57.0715	85.0974	70.303	81.0552
AMAELAA	_AMAELAA_.1	10.6467	14.5093	9.38502	11.5314	6.48578	13.7965	7.28505	17.1271	3.43161
RTPITVVK	_RTPITVVK_.2	99.546	74.4497	84.5769	75.4036	97.4173	86.6423	97.1722	70.0373	81.4535
HVVPNEVVVQR	_HVVPNEVVVQR_.3	40.2131	35.8103	33.8041	35.6674	17.2107	33.9183	27.2604	27.2589	28.7892
HVVPNEVVVQR	_HVVPNEVVVQR_.2	5.106	6.31139	7.3826	5.00703	4.66162	8.25506	7.9013	5.55957	7.67812
IEGSNKVPVDPATYGQFYGGDSYIILYNYR	_IEGSNKVPVDPATYGQFYGGDSYIILYNYR_.4	1.51858	Filtered	1.18941	1.38767	6.77125	4.69835	1	3.23438	5.04801
EVQGFESATFLGYFK	_EVQGFESATFLGYFK_.2	1	2.37701	1	1.2008	1	2.04552	1.37957	1.59474	1.7182
YIETDPANR	_YIETDPANR_.2	504.544	504.147	446.008	434.103	519.688	365.435	456.501	377.585	383.012
YIETDPANR	_YIETDPANR_.1	7.42547	7.78187	3.2146	6.00875	3.39576	6.8358	6.04712	4.13526	5.2387
RYIETDPANR	_RYIETDPANR_.3	33.281	23.8708	35.1075	31.0674	42.8944	31.3757	35.2215	25.9863	23.4314
RYIETDPANR	_RYIETDPANR_.2	10.706	7.64874	8.26605	10.3708	4.30038	13.394	9.3642	8.5151	4.80375
TASDFITK	_TASDFITK_.2	13.5683	16.4923	16.4301	19.1437	18.2362	23.1502	13.5202	17.4874	27.1608
DSQEEEKTEALTSAK	_DSQEEEKTEALTSAK_.2	1	1	Filtered	1	1	1	1	1	1
DSQEEEKTEALTSAK	_DSQEEEKTEALTSAK_.3	1	1	1.56078	1	1	Filtered	Filtered	1	1
VPEARPNSMVVEHPEFLK	_VPEARPNSMVVEHPEFLK_.4	1	1.1798	1	1	1	1	1	1	1
VPEARPNSMVVEHPEFLK	_VPEARPNSMVVEHPEFLK_.3	1	1	1	1	1	1	1	Filtered	1
AGALNSNDAFVLK	_AGALNSNDAFVLK_.2	354.651	364.104	336.416	374.749	429.779	320.515	302.383	301.613	276.08
AGALNSNDAFVLK	_AGALNSNDAFVLK_.3	1.67105	1.76979	1	4.90234	2.68608	1.63859	1.85152	1	1.71109
TPITVVK	_TPITVVK_.1	8.13837	5.82155	6.86277	7.15919	3.91587	5.346	7.45167	3.97001	3.92338
TGAQELLR	_TGAQELLR_.2	574.935	537.119	535.494	537.736	646.157	514.493	600.3	429.503	453.56
TGAQELLR	_TGAQELLR_.1	Filtered	1	1	1	1	1	1	1	1
AGKEPGLQIWR	_AGKEPGLQIWR_.3	8.83618	6.61279	6.21443	5.9383	5.86756	3.74115	11.9399	5.69408	7.9851
AGKEPGLQIWR	_AGKEPGLQIWR_.2	2.03693	2.01479	1.41278	Filtered	1	1	1.78202	1	3.49447
EPAHLMSLFGGKPMIIYK	_EPAHLMSLFGGKPMIIYK_.4	132.828	4.03048	83.7087	25.2698	136.379	135.095	156.085	14.2762	132.744
EPAHLMSLFGGKPMIIYK	_EPAHLMSLFGGKPMIIYK_.3	22.3568	1	13.903	3.52063	29.4136	25.3139	34.7989	1.47166	28.6898
EPAHLMSLFGGKPMIIYK	_EPAHLMSLFGGKPM[Oxidation (M)]IIYK_.4	1.13519	1	1	1	1.74792	1	1.50209	Filtered	1
EPAHLMSLFGGKPMIIYK	_EPAHLMSLFGGKPMIIYK_.2	1	Filtered	1.07719	Filtered	1	1.93281	1.72269	1	1
EPAHLMSLFGGKPMIIYK	_EPAHLM[Oxidation (M)]SLFGGKPMIIYK_.4	Filtered	Filtered	Filtered	Filtered	Filtered	1	1	Filtered	Filtered
TPSAAYLWVGTGASEAEKTGAQELLR	_TPSAAYLWVGTGASEAEKTGAQELLR_.3	6.01502	2.82329	3.96076	Filtered	3.96447	5.27048	3.13671	4.47383	5.26979
TPSAAYLWVGTGASEAEKTGAQELLR	_TPSAAYLWVGTGASEAEKTGAQELLR_.4	1	Filtered	1	Filtered	Filtered	1	Filtered	Filtered	Filtered
LFACSNK	_LFAC[Carbamidomethyl (C)]SNK_.2	669.897	714.725	753.593	686.732	704.341	434.93	651.209	624.322	418.647
LFACSNK	_LFAC[Carbamidomethyl (C)]SNK_.1	7.06738	5.70186	2.51552	4.01828	3.84885	4.02369	3.74229	5.12518	1.40463
EPAHLMSLFGGK	_EPAHLMSLFGGK_.3	108.621	94.2987	98.8853	127.802	124.552	98.2165	101.463	102.196	98.4293
EPAHLMSLFGGK	_EPAHLMSLFGGK_.2	1.63945	1	3.98624	3.72146	1.45622	6.77607	3.977	1	8.51823
VPFDAATLHTSTAMAAQHGMDDDGTGQK	_VPFDAATLHTSTAMAAQHGMDDDGTGQK_.4	45.3463	43.0935	39.4924	43.9069	48.5765	34.3049	29.2318	42.0224	36.3495
VPFDAATLHTSTAMAAQHGMDDDGTGQK	_VPFDAATLHTSTAMAAQHGMDDDGTGQK_.3	2.07089	1.19413	1	1	1	1	1	1.13499	1
VPFDAATLHTSTAMAAQHGMDDDGTGQK	_VPFDAATLHTSTAMAAQHGM[Oxidation (M)]DDDGTGQK_.4	1	1	1	1	1	1	1	Filtered	1
VPFDAATLHTSTAMAAQHGMDDDGTGQK	_VPFDAATLHTSTAM[Oxidation (M)]AAQHGMDDDGTGQK_.4	1	1	1	1	Filtered	1	1	1	1
QTQVSVLPEGGETPLFK	_QTQVSVLPEGGETPLFK_.2	2.55169	1	1.83193	2.14419	4.57631	1.09411	2.43884	2.43354	4.40256
VVQGKEPAHLMSLFGGKPMIIYK	_VVQGKEPAHLMSLFGGKPMIIYK_.4	Filtered	Filtered	Filtered	Filtered	Filtered	Filtered	Filtered	Filtered	1
SEDCFILDHGKDGK	_SEDC[Carbamidomethyl (C)]FILDHGKDGK_.3	5.89962	4.01842	3.31191	Filtered	Filtered	1	2.98041	1	1
SEDCFILDHGKDGK	_SEDC[Carbamidomethyl (C)]FILDHGKDGK_.4	Filtered	Filtered	Filtered	Filtered	Filtered	Filtered	1	1	Filtered
VPFDAATLHTSTAMAAQHGMDDDGTGQKQIWR	_VPFDAATLHTSTAMAAQHGMDDDGTGQKQIWR_.5	Filtered	Filtered	Filtered	Filtered	1	Filtered	Filtered	Filtered	Filtered
SEDCFILDHGK	_SEDC[Carbamidomethyl (C)]FILDHGK_.3	Filtered	1	1	1	Filtered	Filtered	Filtered	1	Filtered
EPGLQIWR	_EPGLQIWR_.2	1	1	Filtered	1	1	Filtered	Filtered	Filtered	1
NWRDPDQTDGLGLSYLSSHIANVER	_NWRDPDQTDGLGLSYLSSHIANVER_.4	Filtered	Filtered	Filtered	Filtered	Filtered	2.96113	Filtered	1.26483	Filtered
PNSMVVEHPEFLK	_PNSMVVEHPEFLK_.3	Filtered	1	Filtered	1	1	1	Filtered	1	1
MDAHPPR	_MDAHPPR_.2	Filtered	Filtered	Filtered	Filtered	Filtered	1.73361	Filtered	Filtered	Filtered
FLQPGSPR	_FLQPGSPR_.2	88.5946	59.0922	57.2847	56.0167	85.8927	53.376	76.1392	52.0436	59.4441
ISNLPTVK	_ISNLPTVK_.2	51.2961	40.1342	39.501	47.323	43.2573	34.8417	51.4658	32.4044	46.9089
AILNYIASK	_AILNYIASK_.2	38.4056	26.0509	25.4508	31.2149	39.4376	25.8423	40.0361	21.245	32.2443
SHGQDYLVGNK	_SHGQDYLVGNK_.3	33.6534	21.9221	36.8758	25.909	37.5002	18.9713	22.9703	30.6907	29.4504
SHGQDYLVGNK	_SHGQDYLVGNK_.2	1.59891	1	1	1	1	1	1	1.91369	1
LHYFNAR	_LHYFNAR_.2	21.5585	16.9111	15.0164	15.3555	22.1991	18.2256	14.4806	11.012	16.4566
SAEDLDKLR	_SAEDLDKLR_.2	1	1	Filtered	1	1	1	1	1	1
ISNLPTVKK	_ISNLPTVKK_.2	Filtered	1	Filtered	Filtered	Filtered	Filtered	Filtered	Filtered	Filtered
ASCLYGQLPK	_ASC[Carbamidomethyl (C)]LYGQLPK_.2	38.8992	32.0239	41.4086	43.4199	36.4766	34.6172	40.4038	37.2767	24.5495
FQDGDLTLYQSNTILR	_FQDGDLTLYQSNTILR_.2	19.6198	9.76544	11.0084	19.0384	11.203	9.83215	16.0481	8.49084	17.0949
FQDGDLTLYQSNTILR	_FQDGDLTLYQSNTILR_.3	9.57736	4.73863	2.50762	8.43952	11.1137	4.58352	8.11732	5.41684	6.33705
AFLASPEYVNLPINGNGK	_AFLASPEYVNLPINGNGK_.3	10.4353	5.97701	4.77512	8.5469	6.35177	8.47835	6.31008	6.83348	7.17448
AFLASPEYVNLPINGNGK	_AFLASPEYVNLPINGNGK_.2	10.4284	13.5081	12.7724	11.1896	8.19985	11.4626	13.1857	11.5513	9.51674
AFLASPEYVNLPINGNGKQ	_AFLASPEYVNLPINGNGKQ_.2	6.92948	8.4658	6.21439	6.13355	5.23341	5.67821	7.30591	5.28595	6.1385
AFLASPEYVNLPINGNGKQ	_AFLASPEYVNLPINGNGKQ_.3	10.5878	14.9118	12.3507	14.5081	6.28805	5.12846	9.33946	13.2686	6.3708
PPYTVVYFPVR	_PPYTVVYFPVR_.2	13.7473	14.754	11.4045	17.9321	14.4345	7.7684	12.1127	18.6604	8.76945
PPYTVVYFPVR	_PPYTVVYFPVR_.3	Filtered	1	1	1.50367	1	1	1	1.82036	1
ALPGQLKPFETLLSQNQGGK	_ALPGQLKPFETLLSQNQGGK_.3	31.4333	38.3851	37.1931	33.6901	33.5926	32.2804	36.4114	35.8321	34.297
ALPGQLKPFETLLSQNQGGK	_ALPGQLKPFETLLSQNQGGK_.2	1	1	Filtered	1	Filtered	1	1	Filtered	1
TLGLYGKDQQEAALVDMVNDGVEDLR	_TLGLYGKDQQEAALVDMVNDGVEDLR_.3	2.53901	Filtered	1	1	1	1	2.10357	1	1
YISLIYTNYEAGKDDYVK	_YISLIYTNYEAGKDDYVK_.3	1.83143	1	1.02578	1.90234	1.71085	1.94804	1	1	1
YISLIYTNYEAGKDDYVK	_YISLIYTNYEAGKDDYVK_.2	Filtered	Filtered	1	Filtered	Filtered	1	Filtered	Filtered	1
MLLADQGQSWKEEVVTVETWQEGSLK	_MLLADQGQSWKEEVVTVETWQEGSLK_.3	2.70586	Filtered	1.26668	Filtered	Filtered	2.09546	Filtered	1	2.08009
MLLADQGQSWKEEVVTVETWQEGSLK	_MLLADQGQSWKEEVVTVETWQEGSLK_.4	Filtered	Filtered	Filtered	Filtered	1	Filtered	1	Filtered	Filtered
TLGLYGK	_TLGLYGK_.1	1	Filtered	Filtered	Filtered	1	Filtered	Filtered	Filtered	Filtered
VGAHAGEYGAEALER	_VGAHAGEYGAEALER_.3	78.4731	77.6302	88.3499	74.036	86.4877	63.8679	60.8666	66.5618	69.3827
VGAHAGEYGAEALER	_VGAHAGEYGAEALER_.2	5.39438	7.31274	13.0287	9.71749	11.7206	6.11212	7.92046	8.50715	10.2937
VDPVNFK	_VDPVNFK_.2	122.894	113.503	94.5662	88.8523	126.132	66.0382	90.0781	74.0688	80.8968
VDPVNFK	_VDPVNFK_.1	1.77971	1.58499	1	2.53218	4.06965	1	2.04028	1	2.62166
VLSPADKTNVK	_VLSPADKTNVK_.2	1	1	1.114	1.15183	1	1.48022	1.33536	2.11512	1
VADALTNAVAHVDDMPNALSALSDLHAHK	_VADALTNAVAHVDDMPNALSALSDLHAHK_.5	2.53194	1	1.34798	1	1.6813	1.24619	1.71504	1	2.09968
VADALTNAVAHVDDMPNALSALSDLHAHK	_VADALTNAVAHVDDMPNALSALSDLHAHK_.4	1	1	1	1	1.54239	1.91146	1	1	1.54238
VADALTNAVAHVDDMPNALSALSDLHAHK	_VADALTNAVAHVDDM[Oxidation (M)]PNALSALSDLHAHK_.4	1.11154	1	1	1	1.60362	1	1	1	1
LRVDPVNFK	_LRVDPVNFK_.2	12.1248	6.01956	7.94054	5.51104	10.421	5.71279	9.09824	8.54169	8.72914
MFLSFPTTK	_MFLSFPTTK_.2	146.477	177.973	143.127	154.218	161.553	87.4685	125.576	106.206	91.4875
MFLSFPTTK	_M[Oxidation (M)]FLSFPTTK_.2	2.57403	3.51812	1.00257	3.32761	5.0758	1.8123	3.17949	2.94864	1.0407
MFLSFPTTK	_MFLSFPTTK_.1	4.2413	2.4673	2.22836	4.51969	Filtered	1	1	1.72274	2.16929
TYFPHFDLSHGSAQVK	_TYFPHFDLSHGSAQVK_.4	12.882	6.85957	17.6076	13.9252	19.6672	10.9241	15.2448	7.79388	16.8771
TYFPHFDLSHGSAQVK	_TYFPHFDLSHGSAQVK_.3	4.3345	1.3244	2.78301	1	2.67447	2.29764	2.64583	1	1.29876
TYFPHFDLSHGSAQVK	_TYFPHFDLSHGSAQVK_.2	1	1	1	1	Filtered	Filtered	1	1	1
KVADALTNAVAHVDDMPNALSALSDLHAHK	_KVADALTNAVAHVDDMPNALSALSDLHAHK_.5	1	1	1	1	1	1	1.03434	1	1
KVADALTNAVAHVDDMPNALSALSDLHAHK	_KVADALTNAVAHVDDMPNALSALSDLHAHK_.6	1	1	1	1	1	1	1	1	1
KVADALTNAVAHVDDMPNALSALSDLHAHK	_KVADALTNAVAHVDDMPNALSALSDLHAHK_.4	1	Filtered	1	1	1	1	1	1	1
AAWGKVGAHAGEYGAEALER	_AAWGKVGAHAGEYGAEALER_.2	Filtered	Filtered	Filtered	Filtered	Filtered	Filtered	1	Filtered	Filtered
SAVTALWGK	_SAVTALWGK_.2	27.2582	19.8039	29.056	14.2147	29.1884	25.4044	30.2329	23.9984	38.2181
LLVVYPWTQR	_LLVVYPWTQR_.2	66.6347	42.493	64.0679	57.4042	66.5994	22.9772	68.8351	35.3058	46.6503
EFTPPVQAAYQK	_EFTPPVQAAYQK_.2	2.19369	3.32382	4.49629	7.6474	7.56483	1.53088	6.01867	3.18226	7.93039
VVAGVANALAHK	_VVAGVANALAHK_.2	15.8686	14.3579	17.8821	12.2972	16.8972	6.3408	11.3756	13.5961	14.4196
VNVDEVGGEALGR	_VNVDEVGGEALGR_.2	27.0913	25.7972	23.4436	30.7451	30.8736	24.1798	24.2794	16.1797	28.6308
VNVDEVGGEALGR	_VNVDEVGGEALGR_.3	1	1	Filtered	1	Filtered	Filtered	1	1	1
VHLTPEEK	_VHLTPEEK_.2	1.63773	1	1.99622	1	1.78725	1	1.37923	1.17844	2.88973
FFESFGDLSTPDAVMGNPK	_FFESFGDLSTPDAVMGNPK_.2	1	1.12865	1.43962	1	2.13432	1	1	1.40104	1
FFESFGDLSTPDAVMGNPK	_FFESFGDLSTPDAVMGNPK_.3	1	1	1	1	1	1	1	1	1
VLGAFSDGLAHLDNLK	_VLGAFSDGLAHLDNLK_.3	1.83319	1	1.78259	1.73958	Filtered	1.31104	1	1.03731	1
VVAGVANALAHKYH	_VVAGVANALAHKYH_.3	Filtered	1	Filtered	Filtered	1	Filtered	Filtered	1	1
QGVDADINGLR	_QGVDADINGLR_.2	59.3966	42.0223	81.8691	78.3728	275.133	62.0458	75.2804	147.244	330.473
QFSSSYLSR	_QFSSSYLSR_.2	30.7293	4.7931	19.545	21.0738	136.817	22.694	15.0188	28.8512	128.758
FSSSSGYGGGSSR	_FSSSSGYGGGSSR_.2	42.5648	43.4438	104.449	59.2936	259.503	47.3667	73.7866	145.515	238.983
HGVQELEIELQSQLSK	_HGVQELEIELQSQLSK_.3	25.8344	12.9204	36.3044	18.7143	113.841	49.6769	23.0563	77.2086	198.44
HGVQELEIELQSQLSK	_HGVQELEIELQSQLSK_.2	1	1	1	1	1.33166	1	Filtered	1.57326	6.69651
EIETYHNLLEGGQEDFESSGAGK	_EIETYHNLLEGGQEDFESSGAGK_.3	1	Filtered	1	2.63844	13.9319	1	1	2.57295	21.1793
TLLDIDNTR	_TLLDIDNTR_.2	136.021	144.711	211.318	198.84	853.135	238.927	171.761	436.366	1188.27
TLLDIDNTR	_TLLDIDNTR_.1	1	Filtered	1.10565	1	5.55813	Filtered	1	5.42328	11.0807
IKFEMEQNLR	_IKFEMEQNLR_.3	24.811	19.8178	47.9392	45.7812	171.562	40.5073	34.8978	68.8077	222.973
IKFEMEQNLR	_IKFEMEQNLR_.2	10.9083	7.09644	28.357	17.6302	62.2269	18.7399	14.0072	24.2222	103.247
IKFEMEQNLR	_IKFEM[Oxidation (M)]EQNLR_.3	5.8772	5.1349	24.9802	8.64291	105.96	13.4238	11.7125	57.3665	61.8063
IKFEMEQNLR	_IKFEM[Oxidation (M)]EQNLR_.2	1	1	1	1	2.80267	1	1	1.60248	12.2851
GGSGGSYGGGGSGGGYGGGSGSR	_GGSGGSYGGGGSGGGYGGGSGSR_.2	7.06051	8.31553	21.0823	7.54319	40.0476	5.68047	8.31735	29.1114	30.9655
GGSGGSYGGGGSGGGYGGGSGSR	_GGSGGSYGGGGSGGGYGGGSGSR_.3	6.81331	6.60403	22.5957	9.07741	38.7504	3.99619	8.95146	28.9082	24.6107
TLNDMRQEYEQLIAK	_TLNDM[Oxidation (M)]RQEYEQLIAK_.3	5.49542	1.59086	2.5029	2.41475	35.0434	4.77451	5.22808	13.0991	19.5156
TLNDMRQEYEQLIAK	_TLNDMRQEYEQLIAK_.3	4.31013	5.68661	8.00172	7.47155	53.1081	15.1682	1.64966	23.021	39.0479
TLNDMRQEYEQLIAK	_TLNDM[Oxidation (M)]RQEYEQLIAK_.2	2.65807	1	5.42673	Filtered	3.24688	1.00167	3.72663	1.18784	5.2548
TLNDMRQEYEQLIAK	_TLNDMRQEYEQLIAK_.2	1	1	Filtered	Filtered	1	1	1	1	1
QEYEQLIAK	_QEYEQLIAK_.2	11.0023	7.67722	17.9167	15.331	80.0408	16.5636	10.9821	32.4114	86.5109
QVLDNLTMEK	_QVLDNLTM[Oxidation (M)]EK_.2	1	1	1.36981	1	8.7415	1.04567	2.38117	5.0889	25.3625
QVLDNLTMEK	_QVLDNLTMEK_.2	1.19893	Filtered	Filtered	1	1	2.32016	1	1.59117	23.9907
DIENQYETQITQIEHEVSSSGQEVQSSAK	_DIENQYETQITQIEHEVSSSGQEVQSSAK_.3	1.42962	2.14601	2.32541	5.07543	13.9149	6.81543	1.4036	9.8991	9.2079
DIENQYETQITQIEHEVSSSGQEVQSSAK	_DIENQYETQITQIEHEVSSSGQEVQSSAK_.4	1	1	1.69593	1.30744	18.1305	1.11698	Filtered	14.0626	6.19459
MTLDDFR	_M[Oxidation (M)]TLDDFR_.2	20.9329	12.8269	27.8348	10.4945	107.298	15.5828	16.0694	40.1146	91.4418
MTLDDFR	_MTLDDFR_.2	79.9283	79.5203	109.168	118.993	349.326	102.691	59.5464	178.672	516.385
MTLDDFR	_MTLDDFR_.1	1	Filtered	1	Filtered	1	Filtered	Filtered	1	1
SGGGGGGGLGSGGSIR	_SGGGGGGGLGSGGSIR_.2	104.568	59.895	118.392	105.068	571.787	87.4943	93.838	191.512	359.131
SGGGGGGGLGSGGSIR	_SGGGGGGGLGSGGSIR_.3	3.26107	Filtered	Filtered	Filtered	1	1	Filtered	Filtered	Filtered
HGVQELEIELQSQLSKK	_HGVQELEIELQSQLSKK_.3	1.75847	1	3.72512	1	9.22693	5.98156	1.65326	2.459	24.4571
HGVQELEIELQSQLSKK	_HGVQELEIELQSQLSKK_.4	Filtered	Filtered	1	Filtered	1.43173	1	Filtered	1	4.62474
LASYLDKVQALEEANNDLENK	_LASYLDKVQALEEANNDLENK_.3	Filtered	Filtered	1	1	1.05996	Filtered	Filtered	1	1
GGGGSFGYSYGGGSGGGFSASSLGGGFGGGSR	_GGGGSFGYSYGGGSGGGFSASSLGGGFGGGSR_.3	16.9259	26.9003	40.2617	45.6447	175.75	37.9361	29.7219	105.869	114.563
GGGGSFGYSYGGGSGGGFSASSLGGGFGGGSR	_GGGGSFGYSYGGGSGGGFSASSLGGGFGGGSR_.4	Filtered	Filtered	Filtered	Filtered	1	Filtered	Filtered	Filtered	1
GGSGGSHGGGSGFGGESGGSYGGGEEASGSGGGYGGGSGK	_GGSGGSHGGGSGFGGESGGSYGGGEEASGSGGGYGGGSGK_.3	1.68518	2.77074	1.75273	1.09213	24.0432	1.96618	1	4.48031	3.63368
GGSGGSHGGGSGFGGESGGSYGGGEEASGSGGGYGGGSGK	_GGSGGSHGGGSGFGGESGGSYGGGEEASGSGGGYGGGSGK_.4	Filtered	Filtered	Filtered	1	3.42216	Filtered	Filtered	1	1
NYSPYYNTIDDLKDQIVDLTVGNNK	_NYSPYYNTIDDLKDQIVDLTVGNNK_.3	1	1	1	1	1.05932	1	1	1	1
NYSPYYNTIDDLKDQIVDLTVGNNK	_NYSPYYNTIDDLKDQIVDLTVGNNK_.4	Filtered	Filtered	1	1	1	1	Filtered	1	1
STMQELNSR	_STMQELNSR_.2	102.045	84.6638	160.727	132.596	626.867	111.651	113.287	239.817	433.669
STMQELNSR	_STMQELNSR_.1	Filtered	Filtered	Filtered	Filtered	1	1	1	Filtered	1
FEMEQNLR	_FEMEQNLR_.2	1	1.66958	3.77866	1.25766	21.8238	Filtered	1.44639	3.3626	18.3515
FEMEQNLR	_FEM[Oxidation (M)]EQNLR_.2	Filtered	Filtered	1	Filtered	2.30377	1	Filtered	1.04563	4.59882
GSRGGSGGSYGGGGSGGGYGGGSGSR	_GSRGGSGGSYGGGGSGGGYGGGSGSR_.3	Filtered	Filtered	1	1	1	Filtered	Filtered	Filtered	Filtered
NHKEEMSQLTGQNSGDVNVEINVAPGKDLTK	_NHKEEMSQLTGQNSGDVNVEINVAPGKDLTK_.4	1	Filtered	Filtered	Filtered	1	1	1	Filtered	1
NHKEEMSQLTGQNSGDVNVEINVAPGKDLTK	_NHKEEM[Oxidation (M)]SQLTGQNSGDVNVEINVAPGKDLTK_.4	Filtered	Filtered	Filtered	Filtered	1	1	Filtered	1	1
NHKEEMSQLTGQNSGDVNVEINVAPGKDLTK	_NHKEEMSQLTGQNSGDVNVEINVAPGKDLTK_.5	Filtered	Filtered	Filtered	Filtered	1	Filtered	1	1	1
NHKEEMSQLTGQNSGDVNVEINVAPGKDLTK	_NHKEEM[Oxidation (M)]SQLTGQNSGDVNVEINVAPGKDLTK_.5	Filtered	Filtered	Filtered	Filtered	1	Filtered	Filtered	Filtered	1
IQDWYDK	_IQDWYDK_.2	Filtered	Filtered	Filtered	Filtered	1.30692	Filtered	Filtered	1	1
NHKEEMSQLTGQNSGDVNVEINVAPGK	_NHKEEM[Oxidation (M)]SQLTGQNSGDVNVEINVAPGK_.4	Filtered	Filtered	Filtered	Filtered	2.68346	1	Filtered	1	3.27559
NHKEEMSQLTGQNSGDVNVEINVAPGK	_NHKEEMSQLTGQNSGDVNVEINVAPGK_.4	Filtered	Filtered	Filtered	Filtered	1	1	Filtered	Filtered	2.38354
NHKEEMSQLTGQNSGDVNVEINVAPGK	_NHKEEMSQLTGQNSGDVNVEINVAPGK_.3	Filtered	Filtered	Filtered	Filtered	1	Filtered	Filtered	Filtered	2.2274
NHKEEMSQLTGQNSGDVNVEINVAPGK	_NHKEEM[Oxidation (M)]SQLTGQNSGDVNVEINVAPGK_.3	Filtered	Filtered	Filtered	Filtered	1	Filtered	Filtered	Filtered	1
IQDWYDKK	_IQDWYDKK_.2	Filtered	1	Filtered	Filtered	Filtered	Filtered	Filtered	Filtered	Filtered
KDIENQYETQITQIEHEVSSSGQEVQSSAK	_KDIENQYETQITQIEHEVSSSGQEVQSSAK_.4	Filtered	Filtered	Filtered	Filtered	Filtered	1	Filtered	Filtered	Filtered
LEKEIETYHNLLEGGQEDFESSGAGK	_LEKEIETYHNLLEGGQEDFESSGAGK_.4	Filtered	1	Filtered	Filtered	1	Filtered	Filtered	Filtered	1
VQALEEANNDLENK	_VQALEEANNDLENK_.2	Filtered	Filtered	Filtered	Filtered	Filtered	Filtered	Filtered	Filtered	1
LVVQIDNAK	_LVVQIDNAK_.2	Filtered	Filtered	Filtered	1	Filtered	Filtered	1	2.54244	Filtered
ETMQFLNDR	_ETM[Oxidation (M)]QFLNDR_.2	Filtered	Filtered	Filtered	Filtered	Filtered	Filtered	Filtered	3.54558	Filtered
DNAELENLIR	_DNAELENLIR_.2	Filtered	Filtered	Filtered	Filtered	Filtered	Filtered	1	1.95198	Filtered
SQYEALVETNRR	_SQYEALVETNRR_.3	Filtered	Filtered	Filtered	Filtered	Filtered	Filtered	Filtered	1.6043	Filtered
LNVEVDAAPTVDLNR	_LNVEVDAAPTVDLNR_.2	Filtered	Filtered	Filtered	Filtered	Filtered	Filtered	Filtered	2.7615	Filtered
SNHEQEVNTLR	_SNHEQEVNTLR_.3	Filtered	Filtered	Filtered	Filtered	Filtered	Filtered	Filtered	1	Filtered
LVVNIDNAK	_LVVNIDNAK_.2	1.68456	3.44086	Filtered	Filtered	Filtered	Filtered	1	1.36936	Filtered
SLVGLGGTK	_SLVGLGGTK_.2	146.604	194.999	167.326	172.956	321.398	394.533	215.353	237.181	394.994
SLVGLGGTK	_SLVGLGGTK_.1	1	1	1	1	1	1.60392	1	1	1
FLEQQNQVLQTK	_FLEQQNQVLQTK_.2	134.162	116.914	136.564	167.338	596.382	261.251	165.514	266.294	516.08
FLEQQNQVLQTK	_FLEQQNQVLQTK_.3	34.0875	41.0629	38.5437	53.2337	213.117	86.7031	57.8877	72.6374	170.131
YLDGLTAER	_YLDGLTAER_.2	48.4012	66.1697	59.5121	52.3368	113.142	218.568	89.5086	77.4193	235.259
HGGGGGGFGGGGFGSR	_HGGGGGGFGGGGFGSR_.3	39.8064	75.8503	76.9915	55.9415	146.527	133.663	77.6334	69.5162	175.664
HGGGGGGFGGGGFGSR	_HGGGGGGFGGGGFGSR_.2	1	6.26887	1.94295	1.05272	2.41679	14.8412	4.49392	5.22279	14.0261
TAAENDFVTLKK	_TAAENDFVTLKK_.3	21.6172	32.0661	38.0087	26.1769	40.3269	84.4409	32.8428	47.5029	85.2005
TAAENDFVTLKK	_TAAENDFVTLKK_.2	1	2.88426	2.25792	1.04014	2.13732	9.13559	1.73175	2.70201	8.20226
YEELQVTVGR	_YEELQVTVGR_.2	22.4281	27.933	27.684	14.9453	28.7501	93.835	34.2132	31.4309	91.3497
TAAENDFVTLK	_TAAENDFVTLK_.2	7.84689	20.8034	17.8058	9.23177	22.3879	48.7549	19.8957	18.4128	46.6819
NVQDAIADAEQR	_NVQDAIADAEQR_.2	2.45251	9.6165	6.22515	8.31847	5.25509	31.053	4.72554	10.6728	21.6071
NVQDAIADAEQR	_NVQDAIADAEQR_.3	1	7.32195	1	2.38034	3.01751	17.078	3.18815	6.01895	12.8984
IEISELNR	_IEISELNR_.2	214.336	278.742	285.8	321.095	1017	531.731	325.622	551.105	1094.57
IEISELNR	_IEISELNR_.1	1	1	1	1	1	2.182	1	1	3.42848
STSSFSCLSR	_STSSFSC[Carbamidomethyl (C)]LSR_.2	20.0857	53.6883	38.2196	30.128	52.8796	95.4027	39.245	53.0937	38.5502
LQGEIAHVK	_LQGEIAHVK_.2	2.21745	5.20218	3.10631	4.3626	3.59631	27.3496	5.37484	6.50431	23.5323
SISISVAGGGGGFGAAGGFGGR	_SISISVAGGGGGFGAAGGFGGR_.2	1	1	1	Filtered	3.56817	2.16166	1.40607	1.00648	8.37069
SISISVAGGGGGFGAAGGFGGR	_SISISVAGGGGGFGAAGGFGGR_.3	1.0003	Filtered	1	Filtered	2.40877	5.94332	1.81884	1	4.47787
GGSGGGGSISGGGYGSGGGSGGR	_GGSGGGGSISGGGYGSGGGSGGR_.2	1.26554	2.19754	1.40101	1	1.92132	1.24705	1.24005	2.73969	9.03705
GGSGGGGSISGGGYGSGGGSGGR	_GGSGGGGSISGGGYGSGGGSGGR_.3	Filtered	1	1	1	1	1	1	Filtered	1.6683
SKEEAEALYHSK	_SKEEAEALYHSK_.3	5.63974	6.86296	11.3016	1	11.4289	24.8941	9.74881	15.323	27.1589
SKEEAEALYHSK	_SKEEAEALYHSK_.2	1	Filtered	1	1	Filtered	1	1	1	1
DYQELMNVK	_DYQELMNVK_.2	1	1.26653	1	1	1	7.2769	1	2.78936	20.3572
DYQELMNVK	_DYQELM[Oxidation (M)]NVK_.2	1	1	1	Filtered	1	2.11908	1	1.31049	1.21563
VDPEIQNVK	_VDPEIQNVK_.2	102.585	161.097	152.214	147.871	244.478	316.827	161.454	159.254	322.063
VDPEIQNVK	_VDPEIQNVK_.1	1	Filtered	1	Filtered	1	1.22009	1	1.13704	1
NKLNDLEEALQQAK	_NKLNDLEEALQQAK_.3	1	1	1.07595	1.79897	1.92472	8.14628	2.38308	1.54936	12.9922
NKLNDLEEALQQAK	_NKLNDLEEALQQAK_.2	1	1	Filtered	Filtered	Filtered	1	1	1	1
MSGDLSSNVTVSVTSSTISSNVASK	_M[Oxidation (M)]SGDLSSNVTVSVTSSTISSNVASK_.3	1	1	1	1	1	2.06239	1	1.07666	1
MSGDLSSNVTVSVTSSTISSNVASK	_MSGDLSSNVTVSVTSSTISSNVASK_.3	1	1	Filtered	1	1.43391	1	1	1	2.68972
TSQNSELNNMQDLVEDYKK	_TSQNSELNNMQDLVEDYKK_.3	1	1.69691	1	1.4591	1.48251	3.8482	1	1.26713	3.59523
TSQNSELNNMQDLVEDYKK	_TSQNSELNNM[Oxidation (M)]QDLVEDYKK_.3	Filtered	Filtered	Filtered	Filtered	1	1	1	1	1
GFSSGSAVVSGGSR	_GFSSGSAVVSGGSR_.2	31.9082	53.7284	50.0053	37.1394	92.2373	98.8055	55.4807	60.9755	108.956
GFSSGSAVVSGGSR	_GFSSGSAVVSGGSR_.3	Filtered	Filtered	Filtered	Filtered	Filtered	1.19366	Filtered	Filtered	1
VDLLNQEIEFLK	_VDLLNQEIEFLK_.2	Filtered	1.59701	1.81102	1.46987	1.42773	16.8203	1.96157	8.18641	23.7656
VDLLNQEIEFLK	_VDLLNQEIEFLK_.3	Filtered	Filtered	Filtered	Filtered	Filtered	1	Filtered	Filtered	1
DVDNAYMIK	_DVDNAYM[Oxidation (M)]IK_.2	1	2.97727	4.85971	1	4.48057	30.1213	6.83288	4.8277	12.0404
FGGFGGPGGVGGLGGPGGFGPGGYPGGIHEVSVNQSLLQPLNVK	_FGGFGGPGGVGGLGGPGGFGPGGYPGGIHEVSVNQSLLQPLNVK_.4	1	1	1	1	1	1	1	1.07486	2.349
GFSSGSAVVSGGSRR	_GFSSGSAVVSGGSRR_.3	Filtered	Filtered	1	Filtered	Filtered	Filtered	Filtered	1	1
NVQDAIADAEQRGEHALK	_NVQDAIADAEQRGEHALK_.4	1.21397	3.61261	2.06399	Filtered	2.48876	12.9779	3.49165	4.99164	11.0705
NVQDAIADAEQRGEHALK	_NVQDAIADAEQRGEHALK_.3	1	1	1	Filtered	1	1.3206	1	1	1.81707
GSSSGGGYSSGSSSYGSGGR	_GSSSGGGYSSGSSSYGSGGR_.2	1	1.18529	3.39615	1	1.92272	1	4.3293	3.13991	11.8518
GSSSGGGYSSGSSSYGSGGR	_GSSSGGGYSSGSSSYGSGGR_.3	Filtered	Filtered	1	Filtered	Filtered	Filtered	1	Filtered	1
KYEDEINKR	_KYEDEINKR_.2	1	1	Filtered	1	1	1.4355	1	1	2.98868
GGGFGGGSGFGGGSGFGGGSGFSGGGFGGGGFGGGR	_GGGFGGGSGFGGGSGFGGGSGFSGGGFGGGGFGGGR_.3	Filtered	Filtered	Filtered	Filtered	Filtered	2.29068	Filtered	Filtered	1.75847
RSTSSFSCLSR	_RSTSSFSC[Carbamidomethyl (C)]LSR_.3	1.52333	7.38646	4.41115	5.69205	6.20286	3.53047	5.98283	6.08441	6.91735
RSTSSFSCLSR	_RSTSSFSC[Carbamidomethyl (C)]LSR_.2	Filtered	Filtered	Filtered	Filtered	Filtered	1	Filtered	Filtered	Filtered
GGSISGGGYGSGGGK	_GGSISGGGYGSGGGK_.2	3.40312	Filtered	Filtered	1	11.1713	12.6482	Filtered	Filtered	1
LNDLEEALQQAK	_LNDLEEALQQAK_.2	Filtered	1	Filtered	1	1	2.22158	1	1.54766	3.17224
LNDLEEALQQAK	_LNDLEEALQQAK_.3	Filtered	1	Filtered	Filtered	Filtered	1	Filtered	Filtered	1
NKLNDLEEALQQAKEDLAR	_NKLNDLEEALQQAKEDLAR_.4	Filtered	Filtered	Filtered	Filtered	Filtered	1	Filtered	Filtered	Filtered
VLYDAEISQIHQSVTDTNVILSMDNSR	_VLYDAEISQIHQSVTDTNVILSM[Oxidation (M)]DNSR_.3	Filtered	Filtered	Filtered	Filtered	Filtered	1	Filtered	Filtered	Filtered
VLYDAEISQIHQSVTDTNVILSMDNSR	_VLYDAEISQIHQSVTDTNVILSMDNSR_.3	Filtered	Filtered	Filtered	1	1	Filtered	Filtered	1	Filtered
VLYDAEISQIHQSVTDTNVILSMDNSR	_VLYDAEISQIHQSVTDTNVILSM[Oxidation (M)]DNSR_.4	Filtered	Filtered	Filtered	Filtered	Filtered	10.211	Filtered	Filtered	Filtered
LLRDYQELMNVK	_LLRDYQELMNVK_.3	Filtered	Filtered	Filtered	Filtered	Filtered	Filtered	Filtered	Filtered	1
LLRDYQELMNVK	_LLRDYQELM[Oxidation (M)]NVK_.3	Filtered	Filtered	Filtered	Filtered	Filtered	1	1	Filtered	Filtered
SKEEAEALYHSKYEELQVTVGR	_SKEEAEALYHSKYEELQVTVGR_.4	Filtered	Filtered	Filtered	Filtered	1	1	Filtered	Filtered	1
SKEEAEALYHSKYEELQVTVGR	_SKEEAEALYHSKYEELQVTVGR_.3	Filtered	Filtered	Filtered	Filtered	Filtered	Filtered	Filtered	Filtered	1
EIKIEISELNR	_EIKIEISELNR_.3	Filtered	Filtered	Filtered	Filtered	Filtered	Filtered	Filtered	Filtered	1
EIKIEISELNR	_EIKIEISELNR_.2	Filtered	Filtered	Filtered	Filtered	1	Filtered	Filtered	Filtered	1
NVQDAIADAEQRGEHALKDAR	_NVQDAIADAEQRGEHALKDAR_.5	Filtered	Filtered	Filtered	Filtered	2.16832	1	1	Filtered	1.37025
NVQDAIADAEQRGEHALKDAR	_NVQDAIADAEQRGEHALKDAR_.4	Filtered	Filtered	Filtered	Filtered	Filtered	1	Filtered	Filtered	1
HSSGGGSRGGSSSGGGYGSGGGGSSSVK	_HSSGGGSRGGSSSGGGYGSGGGGSSSVK_.3	1	Filtered	Filtered	1	Filtered	1	Filtered	Filtered	Filtered
KDVDNAYMIK	_KDVDNAYM[Oxidation (M)]IK_.3	Filtered	Filtered	Filtered	Filtered	Filtered	1	Filtered	Filtered	Filtered
GGSSSGGGYGSGGGGSSSVK	_GGSSSGGGYGSGGGGSSSVK_.2	Filtered	Filtered	Filtered	Filtered	Filtered	1	Filtered	Filtered	Filtered
FAAFIDK	_FAAFIDK_.2	Filtered	Filtered	Filtered	Filtered	Filtered	Filtered	1	5.21303	Filtered
TKEEINELNR	_TKEEINELNR_.3	Filtered	Filtered	Filtered	Filtered	Filtered	Filtered	Filtered	1.0478	Filtered
LYEEEIR	_LYEEEIR_.2	Filtered	Filtered	Filtered	Filtered	Filtered	Filtered	Filtered	1	Filtered
LAELEGALQK	_LAELEGALQK_.2	Filtered	Filtered	Filtered	Filtered	Filtered	Filtered	Filtered	6.42282	Filtered
LTAEVENAK	_LTAEVENAK_.2	Filtered	Filtered	Filtered	Filtered	Filtered	Filtered	Filtered	4.0581	Filtered
NEINELTR	_NEINELTR_.2	Filtered	Filtered	1	Filtered	Filtered	Filtered	Filtered	1	Filtered
VAPATGDLLSTGTR	_VAPATGDLLSTGTR_.2	Filtered	Filtered	Filtered	Filtered	Filtered	Filtered	Filtered	18.1264	Filtered
SVITFGSYSPR	_SVITFGSYSPR_.2	Filtered	Filtered	Filtered	Filtered	Filtered	Filtered	Filtered	10.038	Filtered
VGGVGVPAAPSITAVTVNK	_VGGVGVPAAPSITAVTVNK_.2	Filtered	Filtered	Filtered	Filtered	Filtered	Filtered	Filtered	5.08155	Filtered
VGGVGVPAAPSITAVTVNK	_VGGVGVPAAPSITAVTVNK_.3	Filtered	Filtered	Filtered	Filtered	Filtered	Filtered	Filtered	1	Filtered
QLEVLVSDQAR	_QLEVLVSDQAR_.2	Filtered	Filtered	Filtered	Filtered	Filtered	Filtered	Filtered	1.09885	Filtered
DLNLDGIIAEVK	_DLNLDGIIAEVK_.2	Filtered	Filtered	Filtered	Filtered	Filtered	Filtered	Filtered	1	Filtered
SNLEPLFESYITNLRR	_SNLEPLFESYITNLRR_.3	Filtered	Filtered	Filtered	Filtered	Filtered	Filtered	Filtered	1	Filtered
SLLTPLNLEIDPNAQR	_SLLTPLNLEIDPNAQR_.2	Filtered	Filtered	Filtered	Filtered	Filtered	Filtered	Filtered	3.25684	Filtered
WESGYNTR	_WESGYNTR_.2	9.16486	15.9652	12.0657	6.87181	17.0426	34.169	7.46226	12.756	13.4231
STDYGIFQINSR	_STDYGIFQINSR_.2	38.006	50.0741	38.3221	42.0436	52.7304	124.055	38.0066	44.0679	41.7087
STDYGIFQINSR	_STDYGIFQINSR_.3	2.91097	5.05938	1.33167	2.55476	2.57737	9.85639	1.90596	2.06401	4.30541
GISLANWMCLAK	_GISLANWMC[Carbamidomethyl (C)]LAK_.2	1.44018	3.32132	2.47883	2.70132	1	8.95849	2.29815	6.89657	1
LGMDGYR	_LGMDGYR_.2	27.6081	56.2742	64.7799	55.8409	51.281	130.618	55.1879	37.0937	36.5759
LGMDGYR	_LGM[Oxidation (M)]DGYR_.2	Filtered	Filtered	Filtered	Filtered	2.8798	10.1505	Filtered	Filtered	Filtered
TPGAVNACHLSCSALLQDNIADAVACAK	_TPGAVNAC[Carbamidomethyl (C)]HLSC[Carbamidomethyl (C)]SALLQDNIADAVAC[Carbamidomethyl (C)]AK_.3	Filtered	1.22343	1.68235	Filtered	Filtered	1.3482	1	1	Filtered
YWCNDGK	_YWC[Carbamidomethyl (C)]NDGK_.2	1	Filtered	Filtered	Filtered	1	3.29133	Filtered	Filtered	Filtered
NVAVDELSR	_NVAVDELSR_.2	16.417	7.31775	5.96776	7.37677	9.55106	4.93219	12.1453	8.57236	9.17311
SLASDITDEQKK	_SLASDITDEQKK_.3	1	Filtered	Filtered	Filtered	Filtered	1.1264	Filtered	1.26008	Filtered
SLQPLYR	_SLQPLYR_.2	42.3981	35.9485	35.8586	36.8327	65.701	21.6869	31.7499	31.249	85.6674
AFQPLVK	_AFQPLVK_.2	46.8848	43.8699	42.6522	44.3455	58.823	39.3098	36.0557	29.4265	37.9981
ALINSPEGAVGR	_ALINSPEGAVGR_.2	1	8.53939	13.7785	8.4503	10.8216	11.8318	10.1699	18.6365	12.6589
GPWTCVGDMNR	_GPWTC[Carbamidomethyl (C)]VGDMNR_.2	3.2333	8.26889	2.36184	6.98795	2.97782	4.43667	4.40553	7.0257	2.13959
YLDESSGGWR	_YLDESSGGWR_.2	1.47352	2.64375	4.23012	3.21722	2.33526	3.38771	1.26581	2.57421	2.42592
GGGTLCAQLPALWK	_GGGTLC[Carbamidomethyl (C)]AQLPALWK_.2	2.43267	2.08579	1.10931	2.42467	1.68277	3.32344	1.06642	2.0601	1
ILTPENR	_ILTPENR_.2	7.67357	12.5733	11.7115	11.2774	6.5483	7.73358	12.9058	16.6438	2.62048
DNYPQSVPR	_DNYPQSVPR_.2	1.88023	3.00944	1.6336	2.01328	1.23084	1.32023	1.35887	1.08817	3.34799
LGTDEISPR	_LGTDEISPR_.2	Filtered	1	1	1	1	1	1.02219	Filtered	1
DQAVMISGESGAGK	_DQAVMISGESGAGK_.2	1	1	1	Filtered	1	Filtered	Filtered	Filtered	1
ILGLAIESQDAGIK	_ILGLAIESQDAGIK_.2	1	1	1	1	1	1	1	1	1.03569
MDNLSSEEIQQR	_[Acetyl (Protein N-term)]MDNLSSEEIQQR_.2	1	1	1	1	1	1	1	1	1
QNGSWGPEER	_QNGSWGPEER_.2	37.9226	46.3932	9.424	47.0096	44.6416	31.9704	38.9552	31.5884	39.8832
FEDGGYVVCNTR	_FEDGGYVVC[Carbamidomethyl (C)]NTR_.2	34.5722	33.612	39.8626	43.7307	25.0567	35.8727	35.0989	35.5906	30.2789
FEDGGYVVCNTR	_FEDGGYVVC[Carbamidomethyl (C)]NTR_.3	3.8251	6.77987	1.31947	Filtered	2.53312	Filtered	Filtered	Filtered	2.76079
WPEPVFGR	_WPEPVFGR_.2	1036.71	980.931	835.97	969.169	1201.89	823.762	883.824	914.515	1081.85
WPEPVFGR	_WPEPVFGR_.1	8.47217	2.96425	3.4156	5.75048	5.48225	6.3305	10.0022	6.63184	5.17231
WTLTAPPGYR	_WTLTAPPGYR_.2	538.178	483.856	497.008	548.698	663.129	482.168	522.393	478.468	629.104
LASPGFPGEYANDQERR	_LASPGFPGEYANDQERR_.3	318.344	291.153	280.769	258.15	317.762	233.842	274.945	264.312	286.852
LASPGFPGEYANDQERR	_LASPGFPGEYANDQERR_.2	4.4424	4.06032	5.32145	2.50404	3.65046	1.53812	1	3.25925	7.02637
LASPGFPGEYANDQER	_LASPGFPGEYANDQER_.2	138.602	165.178	132.954	150.712	145.801	150.739	99.6397	143.667	172.205
LASPGFPGEYANDQER	_LASPGFPGEYANDQER_.3	20.1954	29.6624	23.3163	25.5984	22.6686	17.7307	11.9442	19.741	24.6568
RWTLTAPPGYR	_RWTLTAPPGYR_.3	23.7158	10.6938	23.6769	33.5261	40.6763	19.8239	34.7827	18.6675	26.9113
RWTLTAPPGYR	_RWTLTAPPGYR_.2	1	Filtered	1	1	1.47724	Filtered	Filtered	1	1
VLATLCGQESTDTER	_VLATLC[Carbamidomethyl (C)]GQESTDTER_.2	2.52124	3.06732	2.96597	6.90086	1.83927	3.8145	6.6717	6.45225	2.01718
VLATLCGQESTDTER	_VLATLC[Carbamidomethyl (C)]GQESTDTER_.3	Filtered	Filtered	Filtered	Filtered	1	Filtered	Filtered	Filtered	Filtered
APGKDTFYSLGSSLDITFR	_APGKDTFYSLGSSLDITFR_.3	1.38295	Filtered	Filtered	Filtered	1.50021	1.09297	4.30629	Filtered	5.76616
APGKDTFYSLGSSLDITFR	_APGKDTFYSLGSSLDITFR_.2	Filtered	Filtered	Filtered	Filtered	Filtered	Filtered	Filtered	Filtered	1
RMAQLLDLSVDESEAFLSNLVVNK	_RMAQLLDLSVDESEAFLSNLVVNK_.3	Filtered	Filtered	1	1	Filtered	Filtered	1	1	Filtered
AKPSAPVVSGPAVR	_AKPSAPVVSGPAVR_.3	110.854	107.297	101.743	104.178	137.22	85.7543	104.756	85.3401	128.54
AKPSAPVVSGPAVR	_AKPSAPVVSGPAVR_.2	13.0539	9.45434	9.55193	13.1199	13.0702	13.8225	16.1763	8.87146	21.4261
ELIYNQK	_ELIYNQK_.2	92.8281	110.789	79.2847	88.4726	127.194	99.6879	84.3156	81.7335	122.097
SGAGTELSVR	_SGAGTELSVR_.2	72.6003	73.2879	68.7946	59.9505	80.9902	61.3287	72.6314	60.1323	78.1916
SVSVAAGESATLR	_SVSVAAGESATLR_.2	42.4816	41.2045	25.3851	31.6539	49.5548	30.94	34.353	27.8379	45.0368
VTTVSELTK	_VTTVSELTK_.2	55.7015	50.6105	57.9778	55.2855	70.6245	56.1631	49.4284	46.3076	69.0895
GSPDDVEFK	_GSPDDVEFK_.2	11.0383	12.4727	17.977	13.5571	23.216	17.2768	8.6506	14.1899	19.4687
ATPEHTVSFTCESHGFSPR	_ATPEHTVSFTC[Carbamidomethyl (C)]ESHGFSPR_.4	15.3652	8.2493	9.17765	10.3254	14.0529	5.94611	12.5161	7.38347	7.03574
VTTVSELTKR	_VTTVSELTKR_.2	2.86174	1.74505	3.55602	1.0384	1.62618	1	1	2.33159	1.97583
NGNELSDFQTNVDPAGDSVSYSIHSTAR	_NGNELSDFQTNVDPAGDSVSYSIHSTAR_.3	2.35313	2.36348	1	1.34395	1	1	Filtered	Filtered	1.77066
SYALEISAHQK	_SYALEISAHQK_.3	1	2.32242	1.11234	1.34718	Filtered	1	1.47571	1.74472	1.55749
SYALEISAHQK	_SYALEISAHQK_.2	1.00502	1.56495	1.65256	1	1	1.4901	1	2.23131	2.39273
KGSPDDVEFK	_KGSPDDVEFK_.2	1	1	1	1	1	1	1.01005	1	1.39635
VPPTLEVTQQPMR	_VPPTLEVTQQPMR_.3	14.2743	10.7324	10.2025	7.06301	7.90508	3.55365	7.43529	6.89213	17.2256
VPPTLEVTQQPMR	_VPPTLEVTQQPMR_.2	11.0897	12.0219	29.2677	11.7574	30.9974	16.882	11.2672	15.7358	20.6159
TETASTLIENK	_TETASTLIENK_.2	Filtered	1	1	1	Filtered	Filtered	Filtered	Filtered	1
GFTIPEAFR	_GFTIPEAFR_.2	12.2089	7.27402	6.02378	14.892	13.7007	6.38835	10.0001	5.55127	9.93513
AEEQPQVELFVK	_[Acetyl (Protein N-term)]AEEQPQVELFVK_.2	5.21309	5.67736	3.04175	2.78494	3.56679	2.54946	2.15397	3.80038	4.17275
IGNCPFSQR	_IGNC[Carbamidomethyl (C)]PFSQR_.2	4.76428	3.46762	3.66601	2.44699	3.85554	1.50713	1	3.37286	3.45093
LAALNPESNTAGLDIFAK	_LAALNPESNTAGLDIFAK_.2	1	1	Filtered	1	1.01646	1	1	1	2.13039
GVTFNVTTVDTK	_GVTFNVTTVDTK_.2	2.53335	2.48828	2.80326	2.63467	2.44062	1.5094	1.3102	2.69152	2.00906
NSNPALNDNLEK	_NSNPALNDNLEK_.2	1	1	1.86161	1.23747	Filtered	Filtered	1.25334	1.09502	1
LHIVQVVCK	_LHIVQVVC[Carbamidomethyl (C)]K_.2	Filtered	Filtered	Filtered	Filtered	Filtered	Filtered	Filtered	1	Filtered
VLNTEANVVR	_VLNTEANVVR_.2	95.6853	96.1058	87.2243	98.9572	119.106	87.4018	91.4722	79.4716	75.0411
VPVLMESR	_VPVLMESR_.2	120.937	96.982	121.986	107.528	146.448	113.161	100.102	80.2719	89.3441
SFYTAYLQR	_SFYTAYLQR_.2	89.2058	80.1212	76.1698	92.5905	109.706	75.6566	81.1872	68.6253	70.6077
LAGAPSEDPQFPK	_LAGAPSEDPQFPK_.2	51.941	47.486	41.9945	44.8802	51.445	48.9122	46.9837	39.4564	36.3214
VGSPNAAVLWLWSSHNR	_VGSPNAAVLWLWSSHNR_.3	11.7711	3.5905	4.13083	4.22972	9.37828	11.6922	14.1187	9.28027	14.0643
EVALDLSQHK	_EVALDLSQHK_.2	8.5786	13.21	12.371	8.68848	4.76557	10.2696	11.5018	7.312	16.2155
AAPGQEPPEHMAELQR	_AAPGQEPPEHMAELQR_.3	19.7168	16.0842	17.0193	19.288	3.90859	4.72049	5.56139	13.6459	19.4711
AAPGQEPPEHMAELQR	_AAPGQEPPEHMAELQR_.2	1	2.3295	Filtered	1	1	Filtered	Filtered	1.36092	1.49411
AAPGQEPPEHMAELQR	_AAPGQEPPEHM[Oxidation (M)]AELQR_.3	Filtered	1	Filtered	Filtered	Filtered	Filtered	Filtered	Filtered	Filtered
NGSGAVFPVAGADVQTLR	_NGSGAVFPVAGADVQTLR_.2	6.80982	6.69489	9.29074	8.50808	9.13728	5.78252	12.9983	7.97543	7.9763
NGSGAVFPVAGADVQTLR	_NGSGAVFPVAGADVQTLR_.3	3.73853	4.07588	2.62604	6.53232	3.28365	4.31037	3.48845	2.6894	2.66542
DCASHFEQMAAASMHR	_DC[Carbamidomethyl (C)]ASHFEQMAAASMHR_.4	1	1	1	1	1.63853	1	1	1	1
DCASHFEQMAAASMHR	_DC[Carbamidomethyl (C)]ASHFEQMAAASMHR_.3	4.75882	1	2.5805	1.75023	2.26559	3.78484	2.3044	1.76231	1.09678
AHFSPSNIILDFPAAGSAAR	_AHFSPSNIILDFPAAGSAAR_.3	1	Filtered	Filtered	1.01029	1.51369	Filtered	1	1	1
VLNTEANVVRK	_VLNTEANVVRK_.3	4.79724	1.24122	4.48908	3.99227	2.14974	1	5.963	2.70001	4.75308
VLNTEANVVRK	_VLNTEANVVRK_.2	1	1	Filtered	1	1	Filtered	Filtered	1	1
RVLNTEANVVR	_RVLNTEANVVR_.3	10.9391	13.3839	9.68748	15.1133	10.1691	13.5165	13.8222	10.6388	12.75
RVLNTEANVVR	_RVLNTEANVVR_.2	1	Filtered	1	1	1	Filtered	1	1	1
SALYSPSDPLTLLQADTVR	_SALYSPSDPLTLLQADTVR_.2	1.0684	1	1	1	1	1	1	1	Filtered
SALYSPSDPLTLLQADTVR	_SALYSPSDPLTLLQADTVR_.3	1	1	1	Filtered	1	1	Filtered	1	Filtered
NNEEYLALIFEK	_NNEEYLALIFEK_.2	1	Filtered	3.01614	1	1	1.67605	1.03971	1.06443	1.94401
NNEEYLALIFEK	_NNEEYLALIFEK_.3	1	Filtered	Filtered	Filtered	Filtered	Filtered	Filtered	Filtered	1
IPYSFFK	_IPYSFFK_.2	1.04559	1.1299	1	1.96353	1.56715	1.57104	Filtered	1.14016	1.1908
FGVTDFPSCYLLFR	_FGVTDFPSC[Carbamidomethyl (C)]YLLFR_.2	1.91818	1	1	1	1.34729	1.51599	1	1	Filtered
KFGVTDFPSCYLLFR	_KFGVTDFPSC[Carbamidomethyl (C)]YLLFR_.3	1	Filtered	1	1	1	1.43136	1	1	1
NKIPYSFFK	_NKIPYSFFK_.2	Filtered	Filtered	1	Filtered	1	Filtered	Filtered	Filtered	Filtered
FPVLEGQR	_FPVLEGQR_.2	1	Filtered	Filtered	Filtered	Filtered	Filtered	1	Filtered	1
LPQSTDPLR	_LPQSTDPLR_.2	8.79481	8.47083	6.16287	5.74817	4.18954	8.04015	8.64938	5.94205	10.4071
FQSAVLYAAQQSK	_FQSAVLYAAQQSK_.3	1	Filtered	1	1	1	1	1	2.86466	1
VSSTEDWSFNSK	_VSSTEDWSFNSK_.2	1	1	1	1	1.90873	1	1	1	1
QMLYQAGLHFK	_QMLYQAGLHFK_.3	3.3763	Filtered	1	1	1	Filtered	1	Filtered	1
DVNSIELR	_DVNSIELR_.2	3.12015	Filtered	Filtered	1	1.60538	2.59273	Filtered	Filtered	1.2607
LQTQQTYSIELQPGKR	_LQTQQTYSIELQPGKR_.3	Filtered	Filtered	1	1	1	Filtered	Filtered	Filtered	1
YSFDITNVVR	_YSFDITNVVR_.2	1	1	Filtered	Filtered	Filtered	Filtered	Filtered	Filtered	Filtered
VNLILEGVDTVSK	_VNLILEGVDTVSK_.2	Filtered	Filtered	Filtered	Filtered	Filtered	Filtered	1	Filtered	1
FNDLNYR	_FNDLNYR_.2	Filtered	Filtered	Filtered	Filtered	Filtered	Filtered	1	Filtered	Filtered
AYGTGFVGCLR	_AYGTGFVGC[Carbamidomethyl (C)]LR_.2	20.7297	19.8823	19.8465	23.8519	16.5673	19.667	16.5814	19.2544	10.3287
STVPVNTNR	_STVPVNTNR_.2	94.1008	77.0254	96.3722	74.5936	122.645	64.4955	111.959	71.4476	68.669
LLDVNNQR	_LLDVNNQR_.2	4.79428	3.07171	5.2354	2.52612	4.44345	2.04389	1.10999	2.99608	3.92156
SAGDVDTLAFDGR	_SAGDVDTLAFDGR_.2	10.0961	4.35121	7.11308	4.25556	7.72186	5.06979	14.3051	6.28169	6.80888
ASCYNSALGCCSDGKTPSLDAEGSNCPATK	_ASC[Carbamidomethyl (C)]YNSALGC[Carbamidomethyl (C)]C[Carbamidomethyl (C)]SDGKTPSLDAEGSNC[Carbamidomethyl (C)]PATK_.3	Filtered	Filtered	Filtered	1	1.81106	Filtered	1.36308	1	1
VLGAPVPAFEGR	_VLGAPVPAFEGR_.2	1	4.5581	1.43623	2.31228	1	2.30745	2.45545	1.30423	2.34454
SFLAFPTLR	_SFLAFPTLR_.2	1	1	1.07598	1.89384	Filtered	1	2.32618	2.68057	1
ALQSNHFELSLR	_ALQSNHFELSLR_.3	3.44918	4.29071	3.12621	2.99166	Filtered	1.74373	4.01851	Filtered	4.08162
FDTGSGPAVLTSAVPVEPGQWHR	_FDTGSGPAVLTSAVPVEPGQWHR_.3	1	Filtered	Filtered	1	2.58217	1	1.67535	1	1
TEATQGLVLWSGK	_TEATQGLVLWSGK_.2	6.18004	4.09221	1.43983	4.39319	6.08848	2.29437	5.64967	2.84708	4.96094
SELFGETAR	_SELFGETAR_.2	Filtered	1	Filtered	1	Filtered	1	1	Filtered	1
EAACLQQTQIEEAR	_EAAC[Carbamidomethyl (C)]LQQTQIEEAR_.2	Filtered	1	Filtered	Filtered	Filtered	Filtered	Filtered	Filtered	Filtered
SADGLTASCLCPATCR	_SADGLTASC[Carbamidomethyl (C)]LC[Carbamidomethyl (C)]PATC[Carbamidomethyl (C)]R_.2	Filtered	Filtered	Filtered	Filtered	Filtered	Filtered	Filtered	1	Filtered
EIPMSTLPR	_EIPMSTLPR_.2	20.4157	24.5395	21.8576	25.4674	25.8472	30.9392	21.649	25.4501	25.7727
LSAYQVTNLVPGTK	_LSAYQVTNLVPGTK_.2	16.9239	31.9384	19.8955	8.80918	11.8342	5.64941	8.42204	9.61657	11.5491
FYISYLVK	_FYISYLVK_.2	2.00459	1.98558	3.49775	1	1.24791	3.05974	1.12743	1.71126	3.58908
ELVSVVDSGAGFTVTR	_ELVSVVDSGAGFTVTR_.2	3.54985	1.89417	1.89255	1.31792	1	1.39582	1	1.62766	1.39747
NMESIGLGMAR	_NMESIGLGMAR_.2	2.00599	1.31479	1.17092	1.36488	1.20225	1	1.19086	1	1
VIAVNEVGR	_VIAVNEVGR_.2	103.246	99.0561	84.6726	70.0001	109.188	87.2366	94.9967	73.5141	87.0906
VNGSPVDNHPFAGDVVFPR	_VNGSPVDNHPFAGDVVFPR_.3	15.476	12.9326	8.23662	12.7446	8.8772	11.0533	7.28086	11.3959	9.73637
GNPEPTFSWTK	_GNPEPTFSWTK_.2	7.36449	3.30216	5.90785	4.7322	5.92244	2.57182	4.35416	3.28899	2.61162
VTWSTVPK	_VTWSTVPK_.2	21.7765	18.8647	23.0415	18.3809	24.6159	16.3494	18.262	14.1317	19.5071
VMTPAVYAPYDVK	_VMTPAVYAPYDVK_.2	15.7167	13.194	12.8765	15.9168	9.99055	12.1602	14.898	13.9612	14.785
VMTPAVYAPYDVK	_VMTPAVYAPYDVK_.3	1	1	1	1	1.24025	1	1	1	1
EKIDPLEVEEGDPIVLPCNPPK	_EKIDPLEVEEGDPIVLPC[Carbamidomethyl (C)]NPPK_.3	2.77927	3.82859	4.40056	1.63703	1.75917	4.2581	1.20864	6.33235	1.04504
SQPSQPSDHHETPPAAPDRNPQNIR	_SQPSQPSDHHETPPAAPDRNPQNIR_.4	1	1.47907	1	1.16504	1	1	1	1	1
SMEQNGPGLEYR	_SMEQNGPGLEYR_.2	8.83779	5.56948	6.37783	5.15236	4.43739	3.77384	4.69699	5.13395	4.45816
GAGPESEPYIFQTPEGVPEQPTFLK	_GAGPESEPYIFQTPEGVPEQPTFLK_.3	1.60822	Filtered	1	1.40491	1.48737	Filtered	1	2.30426	1.88741
NDYCCFAAFPR	_NDYC[Carbamidomethyl (C)]C[Carbamidomethyl (C)]FAAFPR_.2	Filtered	1.72997	1	1.31133	1.17759	1.74471	Filtered	1.54614	Filtered
VDKDTATLSWGLPK	_VDKDTATLSWGLPK_.3	1	1	1	1.41836	1	1.34094	2.51079	1	1.22725
TAVTANLDIR	_TAVTANLDIR_.2	35.6178	25.1335	32.2625	26.9199	23.1137	38.6292	34.5105	24.6543	31.3513
KTTVILPLAPFVR	_KTTVILPLAPFVR_.3	9.57627	6.66273	4.12594	1.73088	6.40476	9.1307	10.1607	2.36369	9.68792
KTTVILPLAPFVR	_KTTVILPLAPFVR_.2	1	Filtered	1	Filtered	Filtered	1	1.07391	Filtered	1.14996
IENVSYQDK	_IENVSYQDK_.2	5.37362	5.53421	2.67121	3.07313	4.01857	1.9347	5.28806	4.17758	2.03401
KPQSAVYSTGSNGILLCEAEGEPQPTIK	_KPQSAVYSTGSNGILLC[Carbamidomethyl (C)]EAEGEPQPTIK_.3	1.52073	3.4017	2.70163	1.21073	6.24408	3.06386	1.36022	4.2691	1
IPNEGHISHFQGK	_IPNEGHISHFQGK_.3	3.69028	1	1.5081	3.22376	3.97291	1	4.12612	1.09186	2.99913
VEEVKPLEGR	_VEEVKPLEGR_.2	1.84469	1.72865	Filtered	5.74292	Filtered	1	1.95351	1	4.15615
TTVILPLAPFVR	_TTVILPLAPFVR_.2	2.53834	4.6058	1	1.41099	1.48058	2.26105	1.26027	1	1.2724
DGNPFYFTDHR	_DGNPFYFTDHR_.2	1.22523	1	1	1	1	1	1	1	Filtered
GYQINWWK	_GYQINWWK_.2	1.23333	Filtered	1	1	Filtered	1.09669	1	1	1
GDLYFANVEEK	_GDLYFANVEEK_.2	Filtered	Filtered	1	Filtered	Filtered	1.73333	Filtered	Filtered	Filtered
SQPSQPSDHHETPPAAPDR	_SQPSQPSDHHETPPAAPDR_.4	Filtered	Filtered	Filtered	1	Filtered	1	1	1	Filtered
SQPSQPSDHHETPPAAPDR	_SQPSQPSDHHETPPAAPDR_.3	Filtered	Filtered	Filtered	Filtered	Filtered	Filtered	Filtered	Filtered	1
SLYPSLEDLKVDK	_[Acetyl (Protein N-term)]SLYPSLEDLKVDK_.2	48.8386	63.7272	52.8018	53.0431	58.2913	45.0451	43.2017	56.5975	44.7989
DSTGHVGFIFK	_DSTGHVGFIFK_.3	68.5133	52.006	68.1152	73.5552	68.0154	70.5039	55.4578	54.0688	67.7615
DSTGHVGFIFK	_DSTGHVGFIFK_.2	14.3598	11.818	9.16883	12.3167	12.588	9.83353	12.942	11.9682	13.035
PSSINYMVAPVTGNDVGIRR	_PSSINYMVAPVTGNDVGIRR_.3	1.16043	1	2.16179	1.54079	3.23183	1.05202	1.70006	Filtered	2.25408
ANVAVVSGAPLQGQLVAR	_ANVAVVSGAPLQGQLVAR_.2	23.0997	17.8104	19.61	24.3223	26.6375	16.1233	30.0476	15.1402	27.9472
ANVAVVSGAPLQGQLVAR	_ANVAVVSGAPLQGQLVAR_.3	21.4483	19.0074	21.0754	14.0481	20.122	12.109	25.5921	14.7038	24.1007
LYPELSQYMGLSLNEEEIR	_LYPELSQYMGLSLNEEEIR_.3	9.12733	1.09396	5.96577	5.25284	6.97744	6.50878	6.49652	2.46283	11.282
NGLLTEHNICEINGQNVIGLK	_NGLLTEHNIC[Carbamidomethyl (C)]EINGQNVIGLK_.3	2.6145	1.60217	1.19941	3.42543	2.00075	1.0994	3.45487	1.82988	1.10136
EVILCKDQDGK	_EVILC[Carbamidomethyl (C)]KDQDGK_.3	5.98796	8.39638	5.87373	6.58993	6.23978	Filtered	3.57317	11.2633	3.11316
EVILCKDQDGK	_EVILC[Carbamidomethyl (C)]KDQDGK_.2	1	1	1	1	1	1	1	1	1
PSSINYMVAPVTGNDVGIR	_PSSINYMVAPVTGNDVGIR_.3	50.9298	56.8975	42.5353	60.1398	55.1783	33.3235	54.9799	40.537	42.2388
PSSINYMVAPVTGNDVGIR	_PSSINYMVAPVTGNDVGIR_.2	22.0573	22.2995	22.2514	33.2912	14.6446	17.666	27.622	16.0546	23.474
PSSINYMVAPVTGNDVGIR	_PSSINYM[Oxidation (M)]VAPVTGNDVGIR_.3	Filtered	Filtered	Filtered	1	Filtered	Filtered	Filtered	Filtered	Filtered
VIQAQTAFSANPANPAILSEASAPIPHDGNLYPR	_VIQAQTAFSANPANPAILSEASAPIPHDGNLYPR_.4	24.3849	34.1424	22.9742	18.5832	29.7923	16.2892	21.5315	18.9677	17.337
VIQAQTAFSANPANPAILSEASAPIPHDGNLYPR	_VIQAQTAFSANPANPAILSEASAPIPHDGNLYPR_.5	3.31943	1.12969	2.44005	4.33304	4.31812	2.51862	3.95258	3.50113	3.65141
SLMDHTIPEV	_SLMDHTIPEV_.2	116.917	128.204	116.121	104.326	125.243	99.4697	108.609	111.382	116.065
SLMDHTIPEV	_SLM[Oxidation (M)]DHTIPEV_.2	Filtered	1	Filtered	Filtered	Filtered	1	Filtered	Filtered	Filtered
FGDQVLQINGENCAGWSSDK	_FGDQVLQINGENC[Carbamidomethyl (C)]AGWSSDK_.3	5.17484	7.92859	6.74799	9.44273	3.59181	11.2538	6.50894	8.57449	4.17805
SIDNGIFVQLVQANSPASLVGLR	_SIDNGIFVQLVQANSPASLVGLR_.3	1.26124	1	1	1	1	2.13576	1.56817	1.27715	1.16931
MAPSIMK	_MAPSIMK_.1	1.42334	Filtered	1	1	1	1	1	1	1
MLDMGFEPQIR	_MLDM[Oxidation (M)]GFEPQIR_.2	Filtered	Filtered	Filtered	Filtered	Filtered	Filtered	2.39968	Filtered	Filtered
QEVWLANGAAESR	_QEVWLANGAAESR_.2	2.57373	1.51313	4.04556	3.1768	2.87109	3.8168	3.54102	2.23431	1
LIMVQHWPETVCEK	_LIMVQHWPETVC[Carbamidomethyl (C)]EK_.3	5.40101	8.64607	10.6884	9.64868	6.07734	12.8615	8.7872	11.9706	4.15863
ELDLNSVLLK	_ELDLNSVLLK_.2	7.92828	2.27395	3.96118	5.62262	4.48892	2.5181	12.5698	2.88528	9.45932
HGTCAAQVDALNSQKK	_HGTC[Carbamidomethyl (C)]AAQVDALNSQKK_.3	1	1	1	1	1	1.27581	2.52294	1.17644	2.08084
HGTCAAQVDALNSQK	_HGTC[Carbamidomethyl (C)]AAQVDALNSQK_.3	2.75512	5.40009	6.22743	4.98419	6.69461	1.9587	5.62359	4.09452	4.5243
HGTCAAQVDALNSQK	_HGTC[Carbamidomethyl (C)]AAQVDALNSQK_.2	Filtered	1	Filtered	1	1	Filtered	Filtered	1	Filtered
VCEDGPVFYPPPKK	_VC[Carbamidomethyl (C)]EDGPVFYPPPKK_.3	4.66299	2.0485	1.91746	1.94369	2.22372	3.73462	3.7227	3.07685	1
LGIKPSINYYQVADFK	_LGIKPSINYYQVADFK_.3	1.32089	Filtered	1	1.10427	1	1	1.02884	1	1.56756
LGIKPSINYYQVADFKDALAR	_LGIKPSINYYQVADFKDALAR_.4	Filtered	Filtered	Filtered	Filtered	Filtered	Filtered	1	Filtered	1
LASVPGSQTVVVK	_LASVPGSQTVVVK_.2	3.51603	5.22108	2.88493	1.39364	2.41925	3.17902	2.31924	4.68747	10.6496
ATFNPAQDK	_ATFNPAQDK_.2	2.71092	Filtered	9.54224	1.71996	Filtered	Filtered	Filtered	Filtered	Filtered
ISAAPVGSR	_ISAAPVGSR_.2	1.59876	1	1	1.17701	Filtered	1.14631	1	1.4118	1
LPVSEGVFVVK	_LPVSEGVFVVK_.2	1	1.13771	2.60957	1.27164	1.18771	1	3.59032	3.20358	1.54085
FLEDTFGNDGRPR	_FLEDTFGNDGRPR_.3	1	1.67029	1.26153	1	2.03729	1	1.51144	1	1.31695
HLVLLDTAQAAAAGHR	_HLVLLDTAQAAAAGHR_.3	1	1	1.5408	1	1.01188	1	1	1	2.73578
HLVLLDTAQAAAAGHR	_HLVLLDTAQAAAAGHR_.4	Filtered	Filtered	1	Filtered	Filtered	1	1	Filtered	Filtered
ASTSLKPPTADLFTGVLPNGYNPPR	_ASTSLKPPTADLFTGVLPNGYNPPR_.3	1	1.36557	1.43402	1.70424	Filtered	1.15965	1.8273	1.75973	1
FYTDSNGR	_FYTDSNGR_.2	3.06136	Filtered	Filtered	1	1.84322	2.2518	Filtered	Filtered	1
IYSLNEGYAK	_IYSLNEGYAK_.2	35.4802	38.8428	24.8797	34.375	25.6505	29.0202	27.5729	30.0086	32.0612
KLDVLSNSLVINMVQSSYSTCVLVSEENK	_KLDVLSNSLVINMVQSSYSTC[Carbamidomethyl (C)]VLVSEENK_.3	Filtered	Filtered	Filtered	1	1	1	1	Filtered	1
NPAGSVVMER	_NPAGSVVMER_.2	Filtered	1.59927	Filtered	1	1.17658	4.19063	1	1.95888	1
TVAAGALASLSHLK	_TVAAGALASLSHLK_.3	4.7186	2.0235	2.2375	3.68387	5.53131	1	3.65084	1.3461	4.94182
TVAAGALASLSHLK	_TVAAGALASLSHLK_.2	1.34669	Filtered	1	1	1	1	1	1	1.77908
LPGLPEGAFR	_LPGLPEGAFR_.2	10.8487	6.8745	8.40394	13.6869	7.59689	8.73702	9.81707	10.4097	10.9589
ALPGTPVASSQPR	_ALPGTPVASSQPR_.2	124.329	109.045	105.822	108.151	114.986	106.688	111.832	95.2044	113.731
ALPGTPVASSQPR	_ALPGTPVASSQPR_.3	2.1241	1	1.10274	1.42799	1.69415	1.78079	1.57371	1.35254	1.34211
YGFQIADCAYR	_YGFQIADC[Carbamidomethyl (C)]AYR_.2	Filtered	1	Filtered	Filtered	Filtered	1	1	1	Filtered
TWALTTAVSIPEQDNIACTSPHVLK	_TWALTTAVSIPEQDNIAC[Carbamidomethyl (C)]TSPHVLK_.3	Filtered	Filtered	Filtered	1	1	Filtered	1	Filtered	1
MDSNELTFIPR	_MDSNELTFIPR_.2	11.0158	12.2391	10.9513	13.2751	10.563	11.2516	10.9345	9.64839	18.3567
MDSNELTFIPR	_MDSNELTFIPR_.3	1	1	Filtered	1	1	1	1	Filtered	1.05151
SLQLNHNR	_SLQLNHNR_.2	6.6482	Filtered	Filtered	1.0365	3.20412	2.85867	Filtered	Filtered	Filtered
EVPLLQSLWLAHNEIR	_EVPLLQSLWLAHNEIR_.3	Filtered	Filtered	Filtered	Filtered	Filtered	Filtered	Filtered	1	1
LACGIIAR	_LAC[Carbamidomethyl (C)]GIIAR_.2	1.7138	2.6485	1.40142	3.13315	3.31026	3.86169	3.22884	3.28831	1.90404
LVEPGSPAEK	_LVEPGSPAEK_.2	37.0811	34.5696	38.1569	38.1043	41.1895	18.9396	35.3564	25.6512	40.7614
SADAAAGAPLPR	_[Acetyl (Protein N-term)]SADAAAGAPLPR_.2	20.8749	27.274	21.8535	22.0097	20.5616	20.2614	17.1302	19.8251	22.1373
SVDPDSPAEASGLR	_SVDPDSPAEASGLR_.2	14.7938	21.4466	22.8534	17.3619	19.9922	18.9803	15.8481	17.9052	21.5412
EALAEAALESPRPALVR	_EALAEAALESPRPALVR_.3	8.46986	12.7319	9.07894	12.3218	3.61263	7.48803	10.4275	9.74286	10.3864
LLVVDPETDEQLQK	_LLVVDPETDEQLQK_.2	4.58991	1	1.30044	3.5636	4.39352	1.31154	3.76987	1	6.48202
IVEVNGVCMEGK	_IVEVNGVC[Carbamidomethyl (C)]MEGK_.2	17.2601	13.6901	14.3556	13.3504	12.6977	16.3887	11.8728	10.5627	9.26622
LLVVDRETDEFFKK	_LLVVDRETDEFFKK_.3	1	2.31476	1.0102	3.06232	3.86334	1	1.45681	1	1.93258
LLVVDRETDEFFKK	_LLVVDRETDEFFKK_.4	1	1	1	1	1	1	1	1	1
KNELFSNL	_KNELFSNL_.2	1	1	1.07604	1.01291	1	1	1	1.25061	1.79824
QHGDVVSAIR	_QHGDVVSAIR_.2	1.41511	2.09955	2.15966	1.12129	1.49319	2.74193	2.32471	1	1.16117
SKPGQFIR	_SKPGQFIR_.2	8.44693	5.74867	6.29128	5.54676	7.7832	7.79715	10.4993	4.7412	4.17383
LVEVNGENVEKETHQQVVSR	_LVEVNGENVEKETHQQVVSR_.4	1.65045	Filtered	1	Filtered	Filtered	Filtered	Filtered	Filtered	1
LVEVNGENVEK	_LVEVNGENVEK_.2	1	Filtered	Filtered	Filtered	1	Filtered	1	Filtered	1.12809
AQEAPGQAEPPAAAEVQGAGNENEPR	_AQEAPGQAEPPAAAEVQGAGNENEPR_.3	Filtered	Filtered	Filtered	Filtered	Filtered	Filtered	Filtered	1	Filtered
GPSGYGFNLHSDK	_GPSGYGFNLHSDK_.3	Filtered	1	Filtered	1	Filtered	Filtered	Filtered	Filtered	1
EALAEAALESPR	_EALAEAALESPR_.2	Filtered	Filtered	Filtered	Filtered	Filtered	Filtered	Filtered	1	Filtered
GPSDRGFCVVSPARPAEEATSLEGALSGTR	_GPSDRGFC[Carbamidomethyl (C)]VVSPARPAEEATSLEGALSGTR_.4	96.7653	104.925	64.814	128.187	52.3688	161.899	54.1459	214.907	33.2026
LFGGNFAHQASVAR	_LFGGNFAHQASVAR_.3	196.973	127.587	153.128	171.096	214.511	131.776	220.754	110.377	162.257
LFGGNFAHQASVAR	_LFGGNFAHQASVAR_.2	23.1125	7.20339	12.3597	13.835	11.7769	14.8095	21.4391	9.17844	20.8531
LYQQHGAGLFDVTR	_LYQQHGAGLFDVTR_.3	95.1666	107.705	112.651	97.2826	81.613	99.0602	108.141	98.0225	89.1928
LYQQHGAGLFDVTR	_LYQQHGAGLFDVTR_.2	12.8519	18.4345	12.8022	19.4084	11.5887	18.0565	11.0931	16.0965	16.0462
ILSGRPPLGFLNPR	_ILSGRPPLGFLNPR_.3	71.3379	36.435	43.937	31.7578	95.6825	49.6973	99.1731	26.223	113.461
ILSGRPPLGFLNPR	_ILSGRPPLGFLNPR_.2	Filtered	Filtered	1	Filtered	Filtered	1	1	1	1
AYPDVAALSDGYWVVSNR	_AYPDVAALSDGYWVVSNR_.3	1.92115	Filtered	1.35548	1	1	Filtered	2.24613	Filtered	1.27432
AYPDVAALSDGYWVVSNR	_AYPDVAALSDGYWVVSNR_.2	Filtered	Filtered	Filtered	1	Filtered	1	Filtered	Filtered	Filtered
VNTELMK	_VNTELMK_.2	101.883	60.3737	75.9678	89.2512	115.347	71.9906	103.398	51.9827	98.2676
VNTELMK	_VNTELMK_.1	1	1	1	1	1	1	1	1	1
VNTELMK	_VNTELM[Oxidation (M)]K_.2	3.21457	Filtered	Filtered	Filtered	4.60593	1.45023	Filtered	Filtered	Filtered
PSYQEEAVTK	_PSYQEEAVTK_.2	1	1	1	1	1	Filtered	1	Filtered	1.26287
GLTLLFASGDSGAGCWSVSGR	_GLTLLFASGDSGAGC[Carbamidomethyl (C)]WSVSGR_.3	1	1	Filtered	Filtered	Filtered	Filtered	1	Filtered	Filtered
GLTLLFASGDSGAGCWSVSGR	_GLTLLFASGDSGAGC[Carbamidomethyl (C)]WSVSGR_.2	Filtered	Filtered	Filtered	Filtered	1	1	1	Filtered	Filtered
EFTLEFSR	_EFTLEFSR_.2	Filtered	Filtered	Filtered	Filtered	Filtered	Filtered	70.373	Filtered	Filtered
KAEIGIAMGSGTAVAK	_KAEIGIAMGSGTAVAK_.3	Filtered	Filtered	Filtered	Filtered	Filtered	Filtered	45.4392	Filtered	Filtered
KAEIGIAMGSGTAVAK	_KAEIGIAMGSGTAVAK_.2	Filtered	Filtered	Filtered	Filtered	Filtered	Filtered	1	Filtered	Filtered
AEIGIAMGSGTAVAK	_AEIGIAMGSGTAVAK_.2	Filtered	Filtered	Filtered	Filtered	Filtered	Filtered	5.70682	Filtered	Filtered
TASEMVLADDNFSTIVAAVEEGR	_TASEMVLADDNFSTIVAAVEEGR_.3	Filtered	Filtered	Filtered	Filtered	Filtered	Filtered	1.5349	Filtered	Filtered
AYLQQLR	_AYLQQLR_.2	7.36413	1.23956	5.06525	3.73508	3.5503	1	7.3516	3.85424	4.33735
SLDEQCVVGK	_SLDEQC[Carbamidomethyl (C)]VVGK_.2	Filtered	Filtered	1	Filtered	Filtered	Filtered	Filtered	1	1
SFGPLTQR	_SFGPLTQR_.2	46.9764	54.0598	44.6749	49.3819	42.2211	42.4955	44.4558	47.0962	38.1881
SSAGNAPCSPCPAR	_SSAGNAPC[Carbamidomethyl (C)]SPC[Carbamidomethyl (C)]PAR_.2	3.11019	7.52941	7.01454	5.35045	4.07728	7.47253	3.13116	10.1751	2.29424
CRDEVHFDPR	_C[Carbamidomethyl (C)]RDEVHFDPR_.3	2.52776	8.13201	8.37995	9.11004	3.08211	6.40399	1.64263	7.99747	2.39791
WMVAVGGCR	_WMVAVGGC[Carbamidomethyl (C)]R_.2	6.71966	6.14745	9.33231	12.6173	4.67015	15.4541	7.41683	12.6035	1
LFSYTCPAVLR	_LFSYTC[Carbamidomethyl (C)]PAVLR_.2	8.0182	5.15596	11.4821	9.71859	4.50886	9.29146	4.92681	5.60713	1.50397
ETFTLYYR	_ETFTLYYR_.2	20.4421	11.9033	15.6808	14.3158	23.2276	19.7696	15.2577	13.0137	17.7859
AGLQLNVK	_AGLQLNVK_.2	25.3253	20.0418	19.3902	21.3754	29.4385	17.8343	20.7653	24.347	21.6363
TFEACHVAGAPPGTGQDNWLQTHFVER	_TFEAC[Carbamidomethyl (C)]HVAGAPPGTGQDNWLQTHFVER_.4	1.28423	Filtered	1	1.35342	1	1	1.14154	1	1
SHAPNPAAPVCPCLEGFYR	_SHAPNPAAPVC[Carbamidomethyl (C)]PC[Carbamidomethyl (C)]LEGFYR_.3	20.917	20.342	33.4856	7.13868	24.7707	24.0639	15.7993	34.2749	10.5019
SHAPNPAAPVCPCLEGFYR	_SHAPNPAAPVC[Carbamidomethyl (C)]PC[Carbamidomethyl (C)]LEGFYR_.2	1	Filtered	Filtered	1	Filtered	1.21484	Filtered	1	1
CQPGYQPAR	_C[Carbamidomethyl (C)]QPGYQPAR_.2	5.09868	4.35112	1.94404	6.0018	1.72091	5.27996	6.47732	4.00968	2.77418
ACSSLGVSGGTCR	_AC[Carbamidomethyl (C)]SSLGVSGGTC[Carbamidomethyl (C)]R_.2	1	1.45014	1.40393	1.52845	Filtered	6.13395	1	5.77431	1
GDLLFNVVCK	_GDLLFNVVC[Carbamidomethyl (C)]K_.2	4.22308	8.84567	8.99261	6.92963	1	10.7626	4.49949	10.7842	2.79615
VDTIAADESFPSSSSSSSSSSSAAWAVGPHGAGQR	_VDTIAADESFPSSSSSSSSSSSAAWAVGPHGAGQR_.4	1	1	1	1	Filtered	1	1	1	1
ELGGRGDLLFNVVCK	_ELGGRGDLLFNVVC[Carbamidomethyl (C)]K_.3	Filtered	Filtered	Filtered	Filtered	Filtered	Filtered	Filtered	1	Filtered
NAPPEPVPPPR	_NAPPEPVPPPR_.2	1.28159	1	1.39815	1.00813	2.23805	1	1.528	2.92108	1
VNLESPGPER	_VNLESPGPER_.2	Filtered	1	1	1	Filtered	Filtered	Filtered	Filtered	Filtered
PQTPENGPEASDPSEELEALASLLQELR	_PQTPENGPEASDPSEELEALASLLQELR_.3	Filtered	Filtered	Filtered	1.2201	1	1	1.49865	1.95828	1
SLPASLQR	_SLPASLQR_.2	5.08034	6.94759	4.3297	6.36398	2.93027	1.07987	8.51272	3.9342	4.25096
VLLIETQR	_VLLIETQR_.2	13.7888	16.9087	18.4208	16.0266	16.6057	18.0815	17.0518	15.4429	9.59581
ALAAGGVGSIVR	_ALAAGGVGSIVR_.2	2.71929	2.38113	3.08172	5.52288	4.07617	1.21839	4.24896	1.15272	3.32892
SKPLGICLIIDCIGNETELLRDTFTSLGYEVQK	_SKPLGIC[Carbamidomethyl (C)]LIIDC[Carbamidomethyl (C)]IGNETELLRDTFTSLGYEVQK_.4	1	Filtered	Filtered	1	1	Filtered	1	Filtered	1
VLHLQENNIQTISR	_VLHLQENNIQTISR_.3	6.60468	5.37603	5.36061	6.69394	10.1962	4.28395	5.17783	1.24619	7.7991
LDISNNQLR	_LDISNNQLR_.2	4.89689	8.84233	2.62888	9.49712	12.3933	4.03163	4.46111	3.14084	4.39361
LIVDGNLLTNK	_LIVDGNLLTNK_.2	5.14449	2.65893	1	3.62979	3.1382	2.06487	5.24482	1.88205	4.72859
MLTQGVFDNLSNLK	_MLTQGVFDNLSNLK_.2	1	1	1	1	1	2.53968	1	1	1
NHLSSVPVGLPVDLQELR	_NHLSSVPVGLPVDLQELR_.3	1	1	Filtered	1	1	1	1	Filtered	1
NFVYCNER	_NFVYC[Carbamidomethyl (C)]NER_.2	1	1	1	Filtered	1	1	1	Filtered	1
GIAEGTFSHLTK	_GIAEGTFSHLTK_.3	Filtered	Filtered	1	Filtered	Filtered	Filtered	Filtered	Filtered	Filtered
VTADVINAAEK	_VTADVINAAEK_.2	Filtered	Filtered	Filtered	1	Filtered	Filtered	Filtered	1	1
EREYLQCLHFDCLLDGGVINLSVPIVLTATHEDK	_EREYLQC[Carbamidomethyl (C)]LHFDC[Carbamidomethyl (C)]LLDGGVINLSVPIVLTATHEDK_.4	1	1	1	1	Filtered	1	1	1	1
EGFINYLTR	_EGFINYLTR_.2	13.9983	13.8716	6.76085	6.74845	10.3203	10.6093	9.47245	8.60535	10.6829
VQPQEPLVLKDVENTDWR	_VQPQEPLVLKDVENTDWR_.3	1.78861	2.48758	2.16556	2.05209	3.47263	2.77101	1	2.28044	3.0627
WYYDPTEQICK	_WYYDPTEQIC[Carbamidomethyl (C)]K_.2	1.63909	1.45272	2.65611	1.39868	1.68376	1.6639	1	3.61672	1
SFVYGGCLGNK	_SFVYGGC[Carbamidomethyl (C)]LGNK_.2	4.85555	13.0745	13.0789	9.92287	3.66433	13.6421	9.30368	11.9547	1
TQGFGGSGIPK	_TQGFGGSGIPK_.2	17.478	10.776	11.1698	7.61904	7.58336	12.0659	16.5881	11.835	8.82566
VQPQEPLVLK	_VQPQEPLVLK_.2	17.3621	16.4813	17.919	24.5384	13.086	20.9014	16.7204	16.1503	20.9152
QTEDYCLASNK	_QTEDYC[Carbamidomethyl (C)]LASNK_.2	1	Filtered	1	1.31073	1	2.62855	1	1	1
FTYGGCYGNK	_FTYGGC[Carbamidomethyl (C)]YGNK_.2	1	1	1	1	Filtered	Filtered	1	1	1
EEECILACR	_EEEC[Carbamidomethyl (C)]ILAC[Carbamidomethyl (C)]R_.2	Filtered	Filtered	Filtered	1	Filtered	Filtered	Filtered	1	Filtered
DVENTDWR	_DVENTDWR_.2	1.12929	2.47539	2.71334	1.54181	1.47498	1.08809	1.27515	3.96077	1.32224
RHPVCSGTCQPTQFR	_RHPVC[Carbamidomethyl (C)]SGTC[Carbamidomethyl (C)]QPTQFR_.3	Filtered	1	1	1	Filtered	1	Filtered	1.54106	Filtered
NNYLREEECILACR	_NNYLREEEC[Carbamidomethyl (C)]ILAC[Carbamidomethyl (C)]R_.3	Filtered	1.04172	Filtered	1	Filtered	1	Filtered	Filtered	Filtered
IHFPSDKGHCVDLPDTGLCK	_IHFPSDKGHC[Carbamidomethyl (C)]VDLPDTGLC[Carbamidomethyl (C)]K_.4	Filtered	Filtered	Filtered	Filtered	Filtered	Filtered	1	Filtered	Filtered
NAADSSVPSAPR	_NAADSSVPSAPR_.2	2.50099	2.14225	Filtered	2.16473	2.99673	1	Filtered	1	2.13387
SIHDFCLVSK	_SIHDFC[Carbamidomethyl (C)]LVSK_.2	Filtered	Filtered	Filtered	1	Filtered	Filtered	Filtered	Filtered	Filtered
SIHDFCLVSKVVGR	_SIHDFC[Carbamidomethyl (C)]LVSKVVGR_.2	Filtered	1	Filtered	Filtered	Filtered	Filtered	Filtered	Filtered	Filtered
GVISNSGGPVR	_GVISNSGGPVR_.2	11.9542	11.4219	6.6663	9.80608	10.5649	7.97532	10.0768	7.55597	20.4487
WSASFTVTK	_WSASFTVTK_.2	1	1.003	1.48222	1.00775	1	Filtered	1.36831	1	3.78745
PCSVAPNDIPLVSSTNLINEINGVSEK	_PC[Carbamidomethyl (C)]SVAPNDIPLVSSTNLINEINGVSEK_.3	Filtered	1.29051	Filtered	1.02967	1	1.60882	1	1.09532	1.66892
FAGFPALINR	_FAGFPALINR_.2	838.622	855.521	808.174	868.859	1030.78	780.361	801.651	785.586	821.369
EIEELYNNPQNPER	_EIEELYNNPQNPER_.2	45.4632	34.423	30.9987	39.3824	50.8216	31.6603	38.121	35.0159	41.9556
EIEELYNNPQNPER	_EIEELYNNPQNPER_.3	29.2027	23.9226	30.8684	27.6431	45.8844	25.4875	22.1253	18.4036	34.6531
GGYILPWQEPALNTHLSR	_GGYILPWQEPALNTHLSR_.3	232.14	229.717	224.324	256.177	252.31	208.255	219.83	253.316	204.779
GGYILPWQEPALNTHLSR	_GGYILPWQEPALNTHLSR_.2	8.05	6.91291	6.20503	7.17958	5.40375	8.45412	3.80417	8.6523	6.85306
QLDFTLSPK	_QLDFTLSPK_.2	46.0223	62.8385	64.5848	53.0268	50.5375	49.4032	53.8983	51.5597	42.0414
QLDFTLSPK	_QLDFTLSPK_.1	1	1	1	1	1	1	1	1	1
NEMLQFK	_NEMLQFK_.2	155.148	125.17	125.345	134.671	152.503	124.898	167.662	115.435	135.675
NEMLQFK	_NEMLQFK_.1	3.63609	4.36149	4.30618	4.06123	1	1	3.77859	2.73689	1.60743
SSVHANAFPSTPVNPLR	_SSVHANAFPSTPVNPLR_.3	108.073	84.0793	96.8632	104.866	137.827	87.0897	118.226	82.7272	101.487
SSVHANAFPSTPVNPLR	_SSVHANAFPSTPVNPLR_.2	6.30596	4.14096	2.20159	5.53278	7.17431	4.92918	5.39484	4.88629	3.58798
AYVAFPDFFR	_AYVAFPDFFR_.2	71.9964	46.173	46.409	73.4452	68.1445	51.8782	76.9151	44.9399	90.9148
DASLNHPPYMPYLESR	_DASLNHPPYMPYLESR_.3	46.4003	55.4165	42.8345	47.6885	48.0281	46.0068	40.4689	54.18	35.9476
DASLNHPPYMPYLESR	_DASLNHPPYMPYLESR_.2	7.3843	13.3483	19.0217	10.3559	7.89325	17.3767	13.4506	15.662	15.2267
WYDYYTGVDINAR	_WYDYYTGVDINAR_.2	25.5205	40.5678	26.7452	25.7526	35.5438	21.3522	15.0921	33.4501	24.5348
WYDYYTGVDINAR	_WYDYYTGVDINAR_.3	3.59864	9.10011	14.1292	8.03782	12.2536	5.64063	3.92647	11.006	12.6278
YLYGFGETEHR	_YLYGFGETEHR_.3	12.9869	5.70552	15.2017	5.29582	16.7385	12.2551	10.0297	8.94331	15.4214
YLYGFGETEHR	_YLYGFGETEHR_.2	6.97656	2.8477	3.09312	5.28416	8.95916	5.75889	4.99376	5.65193	5.86294
GVEDDVFIK	_GVEDDVFIK_.2	1.72907	2.39626	1	1	Filtered	1	1	2.06833	1.04604
STFPSSGR	_STFPSSGR_.2	317.758	51.8674	2.46873	232.468	406.961	251.045	1	3.9488	161.677
DASLNHPPYMPHLESR	_DASLNHPPYMPHLESR_.4	65.6853	73.0031	76.9629	59.351	71.4477	55.7093	55.5679	62.6577	61.7298
DASLNHPPYMPHLESR	_DASLNHPPYMPHLESR_.3	20.5654	26.7333	19.8866	25.3736	26.9321	20.0701	20.9917	22.464	17.5025
DASLNHPPYMPHLESR	_DASLNHPPYMPHLESR_.2	1	1	Filtered	Filtered	1	1	1	1	1
SSVYANAFPSTPVNPLR	_SSVYANAFPSTPVNPLR_.2	63.3248	59.2848	57.7627	70.4831	66.4715	50.0976	57.8017	52.2689	47.1308
SSVYANAFPSTPVNPLR	_SSVYANAFPSTPVNPLR_.3	9.86344	13.9027	11.5482	13.9668	10.6465	10.1952	11.1864	9.19764	13.0635
QKVEMELPGDK	_QKVEMELPGDK_.3	31.6701	25.552	26.7483	24.4993	24.8022	28.7076	26.5451	22.7819	55.773
QKVEMELPGDK	_QKVEMELPGDK_.2	2.67715	4.57097	4.33689	5.11804	2.89061	5.15277	1.37082	1.31504	9.83378
TLPAPLDHINLHVR	_TLPAPLDHINLHVR_.3	37.8858	28.1273	31.2838	41.9463	26.9308	13.0066	45.8216	27.3129	27.667
TLPAPLDHINLHVR	_TLPAPLDHINLHVR_.2	1	1	1	1	1	1	1	1	1
NPFGIEIR	_NPFGIEIR_.2	35.7326	18.3483	31.5355	32.0544	45.4293	26.7188	39.0729	17.0647	29.3702
LDVTYHK	_LDVTYHK_.2	27.2066	28.5532	26.022	32.9241	34.8207	23.0625	50.1723	25.1615	23.4778
KNPFGIEIR	_KNPFGIEIR_.2	25.4804	22.0018	22.935	15.7682	35.5502	27.771	24.3591	10.9275	30.5299
VEMELPGDK	_VEMELPGDK_.2	23.69	15.1677	22.3441	20.3712	17.1424	20.9815	23.0238	18.9784	46.3555
TVFPNKR	_TVFPNKR_.2	11.2011	9.61833	19.1143	9.32924	8.56084	2.04134	19.7257	10.2679	27.2146
NLPSSPVFGSNVDNVLLTAEYQTSNR	_NLPSSPVFGSNVDNVLLTAEYQTSNR_.3	7.4955	6.87518	5.94735	8.03079	8.69821	6.89832	7.63124	7.53644	19.1283
ILDGYLFCK	_ILDGYLFC[Carbamidomethyl (C)]K_.2	2.60631	5.93443	6.37111	6.3583	8.99637	11.5417	6.00792	8.90862	9.62199
TWPIFNR	_TWPIFNR_.2	12.1253	1.64847	4.14112	3.41318	4.97472	1.19775	4.38197	1	24.5648
KNPLGLIIALDENKEAK	_KNPLGLIIALDENKEAK_.4	5.60251	1	7.81091	1	1	1.19882	1.20316	1	13.461
KNPLGLIIALDENKEAK	_KNPLGLIIALDENKEAK_.3	3.04813	1	1	1.04636	2.17095	1.27071	2.82359	1.80452	2.65247
YEYGTLDNMR	_YEYGTLDNMR_.2	1.44534	2.4971	2.48846	1.5849	1	1.13987	4.03403	2.92021	5.91085
GELFWDDGQTKDTVAK	_GELFWDDGQTKDTVAK_.3	1.53388	2.30636	1	1	1.97414	1.167	1	1	1
VMAYVPDAVWYDYETGSQVR	_VMAYVPDAVWYDYETGSQVR_.3	1	1	1.16184	1	1.09672	1	1	1	3.4986
YLYGFGETEHTSYR	_YLYGFGETEHTSYR_.3	1	1.12918	1	1	1.85102	1	1	1	1
LPSTNVYGLGEHVHQQYR	_LPSTNVYGLGEHVHQQYR_.4	5.09028	1.25599	1	3.44808	8.05416	3.69455	7.46764	1.38721	24.5567
LPSTNVYGLGEHVHQQYR	_LPSTNVYGLGEHVHQQYR_.3	1	Filtered	1	1	Filtered	1	1	1	1
GELFWDDGQTK	_GELFWDDGQTK_.2	1	2.20557	1	1	Filtered	1.43827	1.02632	1.33609	2.9469
REIEELYNNPQNPER	_REIEELYNNPQNPER_.3	1	Filtered	1	1	1	1	1	1	1.25651
SLKFDGMWIDMNEPSSFVNGAVSPGCR	_SLKFDGMWIDMNEPSSFVNGAVSPGC[Carbamidomethyl (C)]R_.3	8.26363	5.00224	13.5957	11.0544	12.8584	13.6599	5.15041	16.3702	6.32664
SLKFDGMWIDMNEPSSFVNGAVSPGCR	_SLKFDGMWIDMNEPSSFVNGAVSPGC[Carbamidomethyl (C)]R_.4	Filtered	Filtered	1	1	1	1	Filtered	1	Filtered
DLEWHTWGMFSR	_DLEWHTWGMFSR_.3	3.78445	Filtered	1.40689	Filtered	2.17181	1	6.31866	1	6.95922
DLEWHTWGMFSR	_DLEWHTWGMFSR_.2	1.16842	Filtered	1	Filtered	1	1	2.16713	Filtered	3.85076
HNGVPSQTSPTVTYDSNLK	_HNGVPSQTSPTVTYDSNLK_.3	3.43599	1.92509	2.99851	2.16598	1.22551	1.66682	3.18427	2.13721	11.2993
HNGVPSQTSPTVTYDSNLK	_HNGVPSQTSPTVTYDSNLK_.2	Filtered	Filtered	1	Filtered	Filtered	Filtered	1	Filtered	1
TLCMDAVQHWGK	_TLC[Carbamidomethyl (C)]MDAVQHWGK_.2	Filtered	1	1	1	1	1	Filtered	Filtered	1
TLCMDAVQHWGK	_TLC[Carbamidomethyl (C)]MDAVQHWGK_.3	Filtered	Filtered	Filtered	1	Filtered	1	1	1	1
FDGMWIDMNEPSSFVNGAVSPGCR	_FDGMWIDMNEPSSFVNGAVSPGC[Carbamidomethyl (C)]R_.3	1	1.30553	1	Filtered	Filtered	Filtered	1.64724	1.23355	1
LKNLPSSPVFGSNVDNVLLTAEYQTSNR	_LKNLPSSPVFGSNVDNVLLTAEYQTSNR_.3	1.31884	Filtered	1	Filtered	Filtered	1	1.11114	1	1.41947
KNPLGLIIALDENK	_KNPLGLIIALDENK_.3	2.2863	1.46692	1.32017	1	1	3.64488	11.972	1	3.87202
AAQLPYDVQHADIDYMDER	_AAQLPYDVQHADIDYMDER_.3	Filtered	1	Filtered	Filtered	Filtered	Filtered	Filtered	1	2.35695
PTYEAVQEVTGQR	_PTYEAVQEVTGQR_.3	Filtered	1	Filtered	Filtered	1	1.4872	Filtered	Filtered	Filtered
PTYEAVQEVTGQR	_PTYEAVQEVTGQR_.2	1	Filtered	Filtered	Filtered	Filtered	Filtered	Filtered	Filtered	Filtered
RDFTYDSVDFK	_RDFTYDSVDFK_.3	Filtered	1	Filtered	Filtered	Filtered	1	Filtered	Filtered	1
GFPEFVNELHNNGQK	_GFPEFVNELHNNGQK_.2	Filtered	Filtered	Filtered	Filtered	Filtered	Filtered	1	Filtered	1
VASVLGTMEMGR	_VASVLGTMEMGR_.2	4.97917	2.29676	4.88784	5.40137	2.8394	3.73822	1.77617	2.7085	3.41387
LSLSQLNSNPELR	_LSLSQLNSNPELR_.2	28.103	24.5884	31.47	35.4615	30.4327	30.492	25.2142	31.2886	28.1585
NLQDFAACGIDR	_NLQDFAAC[Carbamidomethyl (C)]GIDR_.2	3.37154	3.19513	3.70262	2.53548	6.03104	3.70598	3.19353	3.91141	2.92046
TLLNETPEQIK	_TLLNETPEQIK_.2	1.15122	1	1.20289	1	1.1376	1	1.79494	1	2.03972
QLPPVDAELDNVNNVLR	_QLPPVDAELDNVNNVLR_.2	4.2521	5.20521	7.19173	5.01189	7.54536	5.26912	5.3493	7.23403	4.39452
QLPPVDAELDNVNNVLR	_QLPPVDAELDNVNNVLR_.3	5.20616	8.23777	3.97222	5.25151	4.19989	3.57014	2.99693	8.09252	4.2601
TDLDGLVQQGYQSLNDIPDR	_TDLDGLVQQGYQSLNDIPDR_.3	5.24578	7.33976	5.55066	4.45716	4.92064	1.10067	1	4.72813	5.22262
MNYDSYLAQTGK	_MNYDSYLAQTGK_.2	1.50582	1.54774	1.95709	3.14083	2.84711	2.29028	1.018	2.3491	1.27751
QTTTVVAGIK	_QTTTVVAGIK_.2	2.07953	1.39705	1.27908	1.61538	1	1.11281	2.99504	1	4.19015
LTFEQVYSDCKK	_LTFEQVYSDC[Carbamidomethyl (C)]KK_.3	1	1	1.1062	1.12978	1.63734	1	1.10351	1	1
VLPIEQSLSTLYQSVK	_VLPIEQSLSTLYQSVK_.2	1	1.06683	1	1	1	1	1.01422	1.60173	1
SLHQQSTQLSSSLTSVK	_SLHQQSTQLSSSLTSVK_.3	4.01325	5.1456	7.32957	9.34793	11.2888	4.71392	9.47393	5.46446	9.13394
SLHQQSTQLSSSLTSVK	_SLHQQSTQLSSSLTSVK_.2	Filtered	Filtered	Filtered	1	Filtered	Filtered	Filtered	Filtered	Filtered
KNLQDFAACGIDR	_KNLQDFAAC[Carbamidomethyl (C)]GIDR_.3	6.96141	3.7018	4.37148	4.12148	6.69458	3.75116	8.31271	6.75991	1.31819
FLSNASTLASFSEPGSCYEELLK	_FLSNASTLASFSEPGSC[Carbamidomethyl (C)]YEELLK_.3	Filtered	1	Filtered	1	Filtered	Filtered	Filtered	Filtered	Filtered
EPGEFALLR	_EPGEFALLR_.2	36.6908	31.717	39.9458	41.774	51.0606	45.2597	45.6017	31.2286	44.3946
VPTFDER	_VPTFDER_.2	12.9587	6.81874	12.3992	15.2915	10.157	7.87793	17.2044	4.76166	10.4845
YEAAVPDPR	_YEAAVPDPR_.2	15.3069	13.3044	22.8507	22.4728	19.1565	23.6056	27.2361	20.8045	21.7181
TALASGGVLDASGDYR	_TALASGGVLDASGDYR_.2	18.8107	14.6173	21.4329	21.4571	24.6853	18.1917	16.4086	17.7726	21.2445
TALASGGVLDASGDYR	_TALASGGVLDASGDYR_.3	2.99635	1	2.91097	3.29929	2.87012	2.38304	3.55719	1.15494	1.13594
SCQEVFDK	_SC[Carbamidomethyl (C)]QEVFDK_.2	8.82029	6.04142	7.60392	11.2963	10.5677	9.32236	10.4108	4.9945	8.54721
VAMHLVCPSR	_VAMHLVC[Carbamidomethyl (C)]PSR_.2	3.45578	1.79228	5.85121	4.82278	1.72377	4.5207	6.91746	2.83075	3.09173
VAMHLVCPSR	_VAM[Oxidation (M)]HLVC[Carbamidomethyl (C)]PSR_.2	1	1.2697	1	1	Filtered	1	1	1	1
YEAAVPDPREPGEFALLR	_YEAAVPDPREPGEFALLR_.3	Filtered	Filtered	1	Filtered	Filtered	Filtered	Filtered	Filtered	Filtered
AKYPNSPR	_AKYPNSPR_.2	Filtered	Filtered	Filtered	Filtered	Filtered	2.65397	Filtered	Filtered	Filtered
STVGFDAIR	_STVGFDAIR_.2	1.78475	2.55054	2.42176	1.30002	1.99687	1.6784	1.44288	2.65912	1
LNLPSDMHIQGLQSR	_LNLPSDMHIQGLQSR_.3	4.89651	2.43367	4.54235	5.20875	4.74166	2.70101	5.602	2.12516	5.96558
WTYFGPDGENSWSK	_WTYFGPDGENSWSK_.2	Filtered	1	Filtered	1	Filtered	1	Filtered	1	Filtered
AAAMVPGR	_[Acetyl (Protein N-term)]AAAMVPGR_.2	12.2154	7.46883	8.8547	6.13234	7.48528	7.95341	6.09035	8.76419	7.67691
ILCLFRPQSGR	_ILC[Carbamidomethyl (C)]LFRPQSGR_.3	1	Filtered	7.52343	1.06749	6.09025	2.80985	4.29732	2.67128	1
FGTVLTEHVAAAELGAR	_FGTVLTEHVAAAELGAR_.3	Filtered	Filtered	Filtered	Filtered	Filtered	Filtered	1.87024	Filtered	1
GEPGRPALYFCGSIR	_GEPGRPALYFC[Carbamidomethyl (C)]GSIR_.3	Filtered	Filtered	1	Filtered	1	1	Filtered	1	1
IMMEFER	_IMMEFER_.2	63.2343	32.571	46.6956	50.2991	49.9933	55.896	62.4595	40.2898	61.0479
ANIQAVSLK	_ANIQAVSLK_.2	54.7918	53.3266	51.7142	48.4637	39.4456	44.5365	33.8741	40.4487	46.0853
TPEELLR	_TPEELLR_.2	19.2542	17.9377	18.5035	21.8511	18.8397	15.0502	17.5169	15.1082	19.9238
KAEAAASALADADADLEER	_KAEAAASALADADADLEER_.3	3.19102	7.86429	5.619	2.47597	7.42809	2.82428	2.99049	6.17349	4.63319
KAEAAASALADADADLEER	_KAEAAASALADADADLEER_.2	1	1	Filtered	1	Filtered	1	Filtered	Filtered	1
IIADIKK	_IIADIKK_.2	11.456	7.41411	8.65324	5.61612	5.62072	8.42122	6.46828	5.50443	7.66785
KTPEELLR	_KTPEELLR_.2	3.07031	5.99346	3.74981	3.11193	8.65872	5.41986	1	1	3.80261
SNNSMAQAMK	_SNNSMAQAMK_.2	17.08	13.154	13.8668	14.0169	19.5681	12.8471	10.9072	11.9705	14.9977
AEAAASALADADADLEER	_AEAAASALADADADLEER_.2	Filtered	1	Filtered	1	1	1	Filtered	1	1.94197
AEAAASALADADADLEER	_AEAAASALADADADLEER_.3	1	Filtered	Filtered	1	Filtered	Filtered	Filtered	1	Filtered
MDLLFGR	_[Acetyl (Protein N-term)]MDLLFGR_.2	1.83783	4.61759	1.22017	1.19107	1.33541	Filtered	1.63144	2.25383	1
AEAAASALADADADLEERLK	_AEAAASALADADADLEERLK_.3	Filtered	1	1	1	1	1	Filtered	Filtered	1
KAEAAASALADADADLEERLK	_KAEAAASALADADADLEERLK_.4	Filtered	Filtered	1	Filtered	Filtered	Filtered	Filtered	Filtered	Filtered
QGQMDAVR	_QGQMDAVR_.2	Filtered	Filtered	Filtered	Filtered	Filtered	20.9488	Filtered	Filtered	Filtered
GNWIGEAPYK	_GNWIGEAPYK_.2	Filtered	1	Filtered	Filtered	Filtered	Filtered	Filtered	1	Filtered
ALDFIASK	_ALDFIASK_.2	13.1726	8.29999	12.8562	9.06285	4.83831	15.4435	39.7991	8.38807	10.4083
MAPYQGPDAVPGALDYK	_MAPYQGPDAVPGALDYK_.2	1	1	1	1	1	1	1	1	1.03776
RDHALLEEQSK	_RDHALLEEQSK_.3	1	1	1.16906	1.31687	1.1992	1	1.86249	2.27141	1.79428
ICDQWDALGSLTHSR	_IC[Carbamidomethyl (C)]DQWDALGSLTHSR_.3	1	1	1	Filtered	1	1	1	1	1
CQLEINFNTLQTK	_C[Carbamidomethyl (C)]QLEINFNTLQTK_.2	1	1	1	1	1	1	Filtered	1	1
VQQLVPK	_VQQLVPK_.2	1	Filtered	1	1	1	1	1	1	Filtered
LSGSNPYTTVTPQIINSK	_LSGSNPYTTVTPQIINSK_.2	1	1	1	1	1	1	1	1	1
GISQEQMQEFR	_GISQEQMQEFR_.2	2.16983	1	2.74151	1	Filtered	1.64442	1.22349	3.18538	Filtered
ELPPDQAEYCIAR	_ELPPDQAEYC[Carbamidomethyl (C)]IAR_.2	1	Filtered	Filtered	1	1	1	Filtered	Filtered	1
EGLLLWCQR	_EGLLLWC[Carbamidomethyl (C)]QR_.2	Filtered	Filtered	Filtered	Filtered	Filtered	Filtered	3.98023	1.21796	Filtered
DGLAFNALIHR	_DGLAFNALIHR_.3	Filtered	Filtered	1	1	1	1	1	1	1
DGLAFNALIHR	_DGLAFNALIHR_.2	1.33692	Filtered	Filtered	Filtered	2.51951	Filtered	Filtered	Filtered	Filtered
TINEVENQILTR	_TINEVENQILTR_.2	Filtered	Filtered	Filtered	Filtered	Filtered	Filtered	2.14032	Filtered	1
SFSTALYGESDL	_SFSTALYGESDL_.2	Filtered	Filtered	1	Filtered	Filtered	Filtered	Filtered	Filtered	Filtered
LIFPAATSGR	_LIFPAATSGR_.2	87.9043	106.145	93.9867	101.951	98.9788	101.404	96.8521	93.3664	83.7919
VLIGNIDLSR	_VLIGNIDLSR_.2	76.1729	84.4359	71.6383	67.7049	72.6948	76.5111	68.8822	61.3657	62.7309
AAVWTDSR	_AAVWTDSR_.2	17.4112	15.9286	17.8082	20.1805	14.5192	18.6633	17.7157	14.8406	18.8385
YWTQAER	_YWTQAER_.2	7.75059	7.28143	11.8321	17.8801	14.6679	12.7039	22.4872	10.6323	17.4597
MVEAFAR	_MVEAFAR_.2	69.2556	64.1751	63.1058	72.9085	60.8954	59.0661	53.0045	52.733	60.5471
MVEAFAR	_M[Oxidation (M)]VEAFAR_.2	4.01277	4.12232	1.13367	3.24233	3.08848	Filtered	7.16245	1	9.12432
AWITGFTGSAGTAVVTMK	_AWITGFTGSAGTAVVTMK_.2	1	1	1	1	1	1	1	1	1
KLSSDEMYLLDSGGQYWDGTTDITR	_KLSSDEMYLLDSGGQYWDGTTDITR_.3	7.95964	4.37758	1.95621	4.64011	7.52004	7.34618	2.15627	2.90039	4.42437
RAWITGFTGSAGTAVVTMK	_RAWITGFTGSAGTAVVTMK_.3	1	1	1	1	1.23017	1.38087	1	1	1
TVHWGTPSAFQK	_TVHWGTPSAFQK_.3	28.3613	13.8959	13.5246	17.5763	16.2229	20.5853	16.2369	12.5544	17.1875
TVHWGTPSAFQK	_TVHWGTPSAFQK_.2	3.31368	1.27187	1.74962	Filtered	1	1.72843	1.45973	1.93111	1.06687
LVTDTYSPVMMTK	_LVTDTYSPVMMTK_.2	24.2655	31.4733	23.3257	25.4114	23.7632	22.1045	19.4186	23.2597	24.654
YLVWLEK	_YLVWLEK_.2	5.83545	2.10905	3.21503	4.67228	3.90545	1.61808	5.04017	3.35614	3.83201
GMFTSIEPGYYK	_GMFTSIEPGYYK_.2	1	1.39352	1.19123	3.05832	1	1	1	1	Filtered
EKLVTDTYSPVMMTK	_EKLVTDTYSPVMMTK_.3	1	1.61815	1	1	1	1	1	1	1
PVDLGGQDVR	_PVDLGGQDVR_.2	Filtered	Filtered	1	1	1.47852	1	1	1	1.33123
LEDVALVVEAK	_LEDVALVVEAK_.2	1	1	Filtered	Filtered	Filtered	1	1.12244	1	1
NLIDVSLLSPEHLQYLNR	_NLIDVSLLSPEHLQYLNR_.3	Filtered	Filtered	Filtered	Filtered	1	1	1	Filtered	1
DSIQAYSLGDVR	_DSIQAYSLGDVR_.2	Filtered	Filtered	Filtered	1	Filtered	Filtered	1.41732	Filtered	Filtered
PYNLDVTQLTTVCEDFSNSVSTGLMRPPWLK	_PYNLDVTQLTTVC[Carbamidomethyl (C)]EDFSNSVSTGLM[Oxidation (M)]RPPWLK_.4	1	1	1	Filtered	1	1	1	Filtered	1
AASDLMSYCEQHAR	_AASDLMSYC[Carbamidomethyl (C)]EQHAR_.3	1	1	1	1	1	1	1	1	1
SATNNIAQAR	_[Acetyl (Protein N-term)]SATNNIAQAR_.2	1	1	1	1	Filtered	1	1	Filtered	Filtered
WQHLADLADFALAMKDTLTNINNQSFNNFMLR	_WQHLADLADFALAMKDTLTNINNQSFNNFM[Oxidation (M)]LR_.4	4.77865	1.3863	1.64184	3.79005	Filtered	3.03836	2.13587	2.25378	1.30967
VKFMGDEGSVDDTSSDAGGIQTLSLFNSLSSK	_VKFMGDEGSVDDTSSDAGGIQTLSLFNSLSSK_.4	1	1	1	1	1	1	Filtered	1	Filtered
FMGDEGSVDDTSSDAGGIQTLSLFNSLSSK	_FMGDEGSVDDTSSDAGGIQTLSLFNSLSSK_.3	Filtered	9.88647	Filtered	Filtered	4.38295	Filtered	2.66777	Filtered	8.54089
TADVGVGLAGQEGMQAVQNSDFVLGQFCFLQR	_TADVGVGLAGQEGM[Oxidation (M)]QAVQNSDFVLGQFC[Carbamidomethyl (C)]FLQR_.4	Filtered	1	Filtered	1.03261	1.00137	Filtered	Filtered	Filtered	1.31343
IAQLCTQR	_IAQLC[Carbamidomethyl (C)]TQR_.2	59.4638	79.13	72.0292	59.9239	77.5426	53.7423	51.2894	70.2495	57.6973
EQLANPIVSSGNSLFLR	_EQLANPIVSSGNSLFLR_.2	71.5786	132.134	94.9044	95.498	80.5056	76.407	56.8085	104.13	70.035
EQLANPIVSSGNSLFLR	_EQLANPIVSSGNSLFLR_.3	36.6755	86.128	47.1273	55.2906	38.8467	44.9302	33.0514	70.0764	38.16
NGGSPESPIIGQYCGNSNPR	_NGGSPESPIIGQYC[Carbamidomethyl (C)]GNSNPR_.3	24.5881	26.9618	35.5559	27.7855	27.8089	27.9973	12.5074	36.0412	14.13
NGGSPESPIIGQYCGNSNPR	_NGGSPESPIIGQYC[Carbamidomethyl (C)]GNSNPR_.2	5.97381	6.00067	11.2671	4.53043	5.37051	8.3183	4.77905	8.86316	4.90077
STGEYMFIR	_STGEYMFIR_.2	59.9276	96.7705	80.7413	77.6281	67.3556	87.1187	57.5424	92.9061	71.8673
TCAYDSLVIR	_TC[Carbamidomethyl (C)]AYDSLVIR_.2	4.95667	15.1375	9.23896	10.9116	5.33079	14.5322	5.59586	21.0185	1.90355
IFGNDNIVGTHGK	_IFGNDNIVGTHGK_.3	34.1329	23.7351	19.3353	32.4906	28.1154	19.5064	34.0651	21.6747	29.2093
IFGNDNIVGTHGK	_IFGNDNIVGTHGK_.2	3.13285	4.15596	Filtered	1	1.61178	2.70707	3.16902	2.06292	1
SNTDCSWVIR	_SNTDC[Carbamidomethyl (C)]SWVIR_.2	29.8909	31.3562	29.4447	33.0924	31.0699	37.1396	23.8597	37.282	19.9158
YCGNTIPDSIDTSSNTAVVR	_YC[Carbamidomethyl (C)]GNTIPDSIDTSSNTAVVR_.3	10.6911	25.4611	19.9753	18.1019	15.287	23.0958	9.91994	29.5528	8.37068
YCGNTIPDSIDTSSNTAVVR	_YC[Carbamidomethyl (C)]GNTIPDSIDTSSNTAVVR_.2	11.9299	15.7299	14.7869	16.7807	8.56245	13.4375	9.13261	20.4504	6.32645
IYDGPSIHAR	_IYDGPSIHAR_.2	21.7891	31.3654	23.8871	16.5837	22.9706	28.738	19.2362	26.8605	28.9348
YSIAQCGGR	_YSIAQC[Carbamidomethyl (C)]GGR_.2	19.0565	25.4557	25.4422	19.7618	3.09706	29.9082	17.264	28.0213	5.26929
SPFFPNVYPGER	_SPFFPNVYPGER_.2	14.663	20.1752	21.899	21.0834	25.609	18.4042	14.4788	28.8335	20.9206
DGVDSDAPILSK	_DGVDSDAPILSK_.2	3.862	7.9017	3.39898	3.88647	2.59709	3.69055	3.33726	5.15421	2.7622
VGDADGPLMWR	_VGDADGPLMWR_.2	11.4813	20.893	20.5227	23.6501	20.2708	24.1156	10.9099	32.7773	8.88138
LQVLLLTDGVGR	_LQVLLLTDGVGR_.2	13.5883	13.789	13.8506	17.2302	15.6185	17.1551	12.8398	14.5689	21.132
YCGTLLPNPVFSQNNELYLR	_YC[Carbamidomethyl (C)]GTLLPNPVFSQNNELYLR_.3	5.17974	12.9179	8.90507	12.2456	6.65176	16.9537	2.80968	15.2314	2.7156
SITNSVWIR	_SITNSVWIR_.2	11.3658	9.2078	9.86847	7.66685	8.83837	5.67015	6.68149	8.00527	12.3477
CSWTAITHK	_C[Carbamidomethyl (C)]SWTAITHK_.2	1.21858	2.9553	1.65576	2.07988	1	2.495	1	4.76325	1
YCGTDMPHPITSFSSALTLR	_YC[Carbamidomethyl (C)]GTDMPHPITSFSSALTLR_.3	3.52959	4.18669	4.86052	5.03634	3.51403	4.72667	3.91945	7.34897	2.04358
ECIWYIR	_EC[Carbamidomethyl (C)]IWYIR_.2	1.33433	1	3.43288	4.01838	2.40722	4.95222	1	1.88816	1.15208
DFVEILDGGHEDAPLR	_DFVEILDGGHEDAPLR_.3	27.9287	23.751	27.9141	24.2491	37.1387	20.4375	23.1171	23.1297	17.8922
DFVEILDGGHEDAPLR	_DFVEILDGGHEDAPLR_.2	1	1	1	1	1	1	Filtered	1.60685	Filtered
SDNSPTHVGFK	_SDNSPTHVGFK_.2	3.15306	3.44352	3.1246	6.2018	3.15129	4.12798	2.40746	4.11557	3.36514
FCGTSLPSSQWSSGEVMYLR	_FC[Carbamidomethyl (C)]GTSLPSSQWSSGEVMYLR_.3	6.4172	5.9047	6.52217	8.74691	1.27273	6.36509	4.4065	9.77472	1.42495
ILEMDIEEIQNCYYDKLR	_ILEMDIEEIQNC[Carbamidomethyl (C)]YYDKLR_.3	2.21462	1.4902	2.18685	1.93484	1.02422	3.48194	1.5313	3.82352	2.05694
FISDGSGSGTGFQATFMK	_FISDGSGSGTGFQATFMK_.2	1	1	1.24188	1.36637	1	1	1	1	1
SPENPMQVSSTGNELAIR	_SPENPMQVSSTGNELAIR_.3	16.4153	16.4324	16.0707	10.6976	25.2345	13.9294	11.3333	13.7857	15.2506
SPENPMQVSSTGNELAIR	_SPENPMQVSSTGNELAIR_.2	21.6818	24.9527	19.6905	18.8172	18.445	23.2834	21.7029	22.4356	25.6935
SPENPMQVSSTGNELAIR	_SPENPM[Oxidation (M)]QVSSTGNELAIR_.3	12.0464	15.4303	10.8671	8.24338	13.5577	11.8719	3.69468	13.1255	8.87399
SAVTGSCVNDGVHIIR	_SAVTGSC[Carbamidomethyl (C)]VNDGVHIIR_.3	7.08288	27.5422	19.1923	15.5287	6.60333	21.1426	7.16622	25.7254	4.64763
SAVTGSCVNDGVHIIR	_SAVTGSC[Carbamidomethyl (C)]VNDGVHIIR_.2	1	2.095	1	1	1	1.202	1	1	Filtered
MSFTYQIADCNR	_MSFTYQIADC[Carbamidomethyl (C)]NR_.2	5.90126	14.5498	17.151	16.7336	7.41983	15.4923	6.42309	16.4503	5.87111
MSFTYQIADCNR	_MSFTYQIADC[Carbamidomethyl (C)]NR_.3	1.55652	1	1	1	1	1.10898	1.47913	1	1
DGDNNLAQQLAVLCGR	_DGDNNLAQQLAVLC[Carbamidomethyl (C)]GR_.3	1	1	1.0676	1	1	1.33403	1	1	Filtered
DGDNNLAQQLAVLCGR	_DGDNNLAQQLAVLC[Carbamidomethyl (C)]GR_.2	1	1	1	Filtered	1	1.12932	1	1	Filtered
QCVYMMK	_QC[Carbamidomethyl (C)]VYMMK_.2	1.1063	4.03831	6.03468	2.0359	4.38823	3.29854	1	5.66683	1
SPHWPQNFPENSR	_SPHWPQNFPENSR_.3	47.3785	52.4504	54.7602	81.3518	21.8203	27.1169	40.01	23.4838	17.5308
SPHWPQNFPENSR	_SPHWPQNFPENSR_.2	1.91704	7.07776	1.67043	2.068	1.92037	6.39238	1.59809	5.40172	1.09833
YCGVDLPPPGSTTSSK	_YC[Carbamidomethyl (C)]GVDLPPPGSTTSSK_.2	2.56037	5.09011	5.19677	2.87551	2.8973	4.90099	1.98364	10.3133	3.60925
DGETLLGK	_DGETLLGK_.2	1.54937	2.448	3.66	2.6841	2.81897	3.43381	2.95629	2.38215	1.19181
SINLQQPR	_SINLQQPR_.2	Filtered	1	1.29839	1.69643	1.97671	1.23889	1.391	1	1.29607
FKIDASVEK	_FKIDASVEK_.2	1.02062	1.61481	1.18532	1.56536	3.40831	1	1.59595	1.96339	3.45108
HLEISFDNNFLIPSGDGQCQNSFVK	_HLEISFDNNFLIPSGDGQC[Carbamidomethyl (C)]QNSFVK_.3	1	Filtered	1	Filtered	1	2.57062	1	Filtered	1.35633
SCGGYLHADR	_SC[Carbamidomethyl (C)]GGYLHADR_.2	1.11406	2.98723	1.44185	1.03568	1.16996	1	1.25462	2.55261	1
LATHPSCNNEHVIVFNGIR	_LATHPSC[Carbamidomethyl (C)]NNEHVIVFNGIR_.4	20.0572	27.9558	31.6061	27.0606	18.416	31.4314	21.3652	30.9146	17.9703
LATHPSCNNEHVIVFNGIR	_LATHPSC[Carbamidomethyl (C)]NNEHVIVFNGIR_.3	8.28034	13.1771	18.11	12.5065	8.9281	19.3221	7.38139	17.3174	6.64477
LATHPSCNNEHVIVFNGIR	_LATHPSC[Carbamidomethyl (C)]NNEHVIVFNGIR_.2	Filtered	Filtered	Filtered	1	Filtered	Filtered	1	1	Filtered
QACGGHILTSSFDTVSSPR	_QAC[Carbamidomethyl (C)]GGHILTSSFDTVSSPR_.3	50.5179	85.3702	83.801	62.7669	67.0423	71.6492	50.2608	81.4977	51.2356
QACGGHILTSSFDTVSSPR	_QAC[Carbamidomethyl (C)]GGHILTSSFDTVSSPR_.4	1.34768	2.32854	3.32218	1.11416	3.22046	2.26143	1	2.79637	1.53644
QACGGHILTSSFDTVSSPR	_QAC[Carbamidomethyl (C)]GGHILTSSFDTVSSPR_.2	2.23568	4.20672	2.12975	1.23035	1	2.35615	1	2.4934	1
LQVLLLTDGVGRR	_LQVLLLTDGVGRR_.3	3.1382	1	1.38401	1	2.49723	1.82882	2.77148	1.25844	4.21356
AVYQVACGDELTGEGVIR	_AVYQVAC[Carbamidomethyl (C)]GDELTGEGVIR_.2	1	2.22785	1.46278	1	1	2.03354	1.71635	1	1
FVTDGSVTASGFR	_FVTDGSVTASGFR_.2	95.3276	111.623	107.98	96.6378	112.328	111.664	73.0195	109.26	111.609
FVTDGSVTASGFR	_FVTDGSVTASGFR_.3	1	Filtered	Filtered	1	Filtered	1	1	1.14808	1
CLYDYVK	_C[Carbamidomethyl (C)]LYDYVK_.2	3.93023	11.5606	10.3355	5.72814	5.48727	13.9507	5.93622	12.9535	3.5164
CLYDYVK	_C[Carbamidomethyl (C)]LYDYVK_.1	Filtered	1	Filtered	Filtered	Filtered	Filtered	Filtered	1	1
FTSDSSVTR	_FTSDSSVTR_.2	62.4155	79.687	79.9461	65.3218	94.8477	54.2027	73.3042	74.6224	67.7986
TDLSINGR	_TDLSINGR_.2	9.698	15.2041	7.15327	13.603	19.8175	7.51163	15.9385	13.7598	17.0727
FRSDNSPTHVGFK	_FRSDNSPTHVGFK_.3	8.13755	7.59671	11.9867	6.99182	9.45248	7.4859	7.18937	8.25518	12.703
FRSDNSPTHVGFK	_FRSDNSPTHVGFK_.2	1	1	1	Filtered	1	1	Filtered	1	1
FKSDQIDTR	_FKSDQIDTR_.2	4.45689	4.11524	2.39484	1.78364	2.40933	4.32088	4.15765	3.07339	3.48801
LRFESSMEECGGDLQGSIGTFTSPNYPNPNPHGR	_LRFESSMEEC[Carbamidomethyl (C)]GGDLQGSIGTFTSPNYPNPNPHGR_.4	1	Filtered	1	Filtered	Filtered	1	1	Filtered	1
MSFTYQIADCNRDYHK	_MSFTYQIADC[Carbamidomethyl (C)]NRDYHK_.4	Filtered	1	1	1	1	Filtered	1	1	1
MSFTYQIADCNRDYHK	_MSFTYQIADC[Carbamidomethyl (C)]NRDYHK_.3	Filtered	Filtered	Filtered	1	Filtered	Filtered	Filtered	Filtered	Filtered
FHADYAR	_FHADYAR_.2	2.40265	1.90414	3.17392	2.48028	3.12341	1	4.45369	2.06848	2.25676
GIITSPK	_GIITSPK_.1	1	1	Filtered	1	1	1	1	1	1
ITLMFNNLR	_ITLMFNNLR_.2	58.699	55.7272	61.9577	50.9828	73.1927	65.8447	59.5596	78.3858	65.2189
NDFLEVR	_NDFLEVR_.2	4.76103	11.2499	12.0393	7.81319	4.71076	7.89841	11.2572	8.5203	3.86531
SSGDSMFIK	_SSGDSMFIK_.2	38.4021	41.5271	24.2105	40.6739	47.026	37.3525	41.9445	39.4095	49.4658
SSGDSMFIK	_SSGDSMFIK_.1	Filtered	Filtered	1.54968	Filtered	Filtered	Filtered	Filtered	Filtered	Filtered
VPGQSGVVESIGHPTLPYR	_VPGQSGVVESIGHPTLPYR_.3	1	Filtered	1	1	1	1	1	1.25624	1
VIHLTFNTFALEAASTR	_VIHLTFNTFALEAASTR_.3	Filtered	Filtered	Filtered	Filtered	Filtered	Filtered	1	Filtered	Filtered
GNLVFLTGSAQNIEFR	_GNLVFLTGSAQNIEFR_.2	4.26372	2.91029	3.25296	1.5505	6.5497	1.91266	1.95762	4.0188	4.83674
GNLVFLTGSAQNIEFR	_GNLVFLTGSAQNIEFR_.3	1	1	1	1	1	1	Filtered	1.51426	Filtered
CNFDVLEIYGGPDFHSPR	_C[Carbamidomethyl (C)]NFDVLEIYGGPDFHSPR_.3	1	1	1	1	Filtered	1	1	1	1
CNFDVLEIYGGPDFHSPR	_C[Carbamidomethyl (C)]NFDVLEIYGGPDFHSPR_.2	1	1	Filtered	Filtered	Filtered	Filtered	1	Filtered	Filtered
DGPLYQDPLLGK	_DGPLYQDPLLGK_.2	Filtered	1	1	1	1	Filtered	1	1	Filtered
NKEDIIELK	_NKEDIIELK_.2	1	1	1	1	1	1	1	1	1
RITLMFNNLR	_RITLMFNNLR_.3	62.1674	23.6219	46.3941	36.2301	62.4794	50.9151	54.0102	39.0763	70.3579
RITLMFNNLR	_RITLMFNNLR_.2	Filtered	Filtered	Filtered	1	1	Filtered	Filtered	Filtered	Filtered
VIFFTDGSR	_VIFFTDGSR_.2	1.28109	Filtered	1.90145	1.51229	1.00942	3.55544	1	Filtered	1.60527
YSIAQCGGRVPGQSGVVESIGHPTLPYR	_YSIAQC[Carbamidomethyl (C)]GGRVPGQSGVVESIGHPTLPYR_.4	Filtered	Filtered	1	Filtered	Filtered	Filtered	1	Filtered	1
TDPGSSIQLTIHDFDVEYHSR	_TDPGSSIQLTIHDFDVEYHSR_.4	Filtered	Filtered	Filtered	Filtered	1	Filtered	Filtered	Filtered	Filtered
FESSMEECGGDLQGSIGTFTSPNYPNPNPHGR	_FESSMEEC[Carbamidomethyl (C)]GGDLQGSIGTFTSPNYPNPNPHGR_.4	Filtered	1	1	Filtered	Filtered	1	1	1	1
IHFHSDSQISDQGFHITYLTSPSDLR	_IHFHSDSQISDQGFHITYLTSPSDLR_.4	Filtered	1	1	Filtered	1	Filtered	Filtered	Filtered	Filtered
IHFHSDSQISDQGFHITYLTSPSDLR	_IHFHSDSQISDQGFHITYLTSPSDLR_.5	Filtered	Filtered	Filtered	Filtered	Filtered	Filtered	Filtered	1	1
SNSPQLEK	_SNSPQLEK_.2	Filtered	Filtered	Filtered	Filtered	Filtered	14.9722	1	Filtered	Filtered
VEGCFNQLLYDIR	_VEGC[Carbamidomethyl (C)]FNQLLYDIR_.2	1	1	1	1	Filtered	1.24846	1	1.95464	Filtered
ESYSVYVYK	_ESYSVYVYK_.2	6.75591	6.35608	3.61773	7.24648	5.29098	7.1733	5.08046	7.1349	3.55125
TQSSLVPALTDFVR	_TQSSLVPALTDFVR_.2	48.7336	94.0275	62.7522	77.7929	59.0674	40.7193	52.7634	30.465	69.768
TQSSLVPALTDFVR	_TQSSLVPALTDFVR_.3	Filtered	1.89299	Filtered	1	1	Filtered	1	1	1.03303
GKIEEDSEVLMMIK	_GKIEEDSEVLMMIK_.3	3.82455	Filtered	1.01906	Filtered	Filtered	1.27628	2.96895	1	3.11062
TGQDVDGKLTYQEIWTSLGSAMPEPESLR	_TGQDVDGKLTYQEIWTSLGSAMPEPESLR_.3	Filtered	Filtered	1	Filtered	Filtered	Filtered	1	1	Filtered
AAQLRPISLPGVSSTEDLQDLFR	_AAQLRPISLPGVSSTEDLQDLFR_.3	Filtered	Filtered	Filtered	Filtered	Filtered	Filtered	1	Filtered	Filtered
VFASLPQVER	_VFASLPQVER_.2	7.88926	3.87163	9.25118	6.08552	6.19069	4.83097	9.31444	8.0273	10.5497
IAVVGEGR	_IAVVGEGR_.2	7.26265	6.83304	3.67898	5.22035	7.29615	1.62807	7.19392	4.69083	2.94329
YTSLMLR	_YTSLMLR_.2	1	3.35342	1.21359	2.75523	2.02331	5.31238	2.01448	4.98176	6.28664
GNNFLYTNGK	_GNNFLYTNGK_.2	1.40783	1	1.5124	1.64792	2.18816	1.56173	1.44059	1.16866	1.30191
LYSILGTTLKDEGK	_LYSILGTTLKDEGK_.3	1	1.42449	Filtered	1	1	1	Filtered	1	1
YLYMVMEYMPGGDLVNLMSNYDVPEK	_YLYMVMEYMPGGDLVNLM[Oxidation (M)]SNYDVPEK_.3	Filtered	1	Filtered	Filtered	1	Filtered	1	1.22966	Filtered
SSPVEFECINEK	_SSPVEFEC[Carbamidomethyl (C)]INEK_.2	1.83129	3.24833	4.49275	2.51665	1	2.21558	1.51454	3.24037	1.45637
GSITISAEEIKDNR	_GSITISAEEIKDNR_.3	1.84281	1	2.29234	1	1	1.78024	2.10931	2.14559	1
VVLFEMEAR	_VVLFEMEAR_.2	3.86856	4.75259	1.31356	2.39621	7.55053	9.01059	1.74924	3.37742	2.73577
SCLPQIK	_SC[Carbamidomethyl (C)]LPQIK_.2	Filtered	Filtered	1	1	1	1	1	1	1
QTSDGNWLMVHR	_QTSDGNWLMVHR_.3	1	Filtered	Filtered	1	1	1	1	1	Filtered
LYGPTNFSPIINHVAR	_LYGPTNFSPIINHVAR_.3	1	Filtered	1	Filtered	1	Filtered	Filtered	1	1
SPLGEVAIR	_SPLGEVAIR_.2	Filtered	1	Filtered	Filtered	Filtered	Filtered	2.40189	Filtered	Filtered
NCLNPQFSK	_NC[Carbamidomethyl (C)]LNPQFSK_.2	1	Filtered	Filtered	Filtered	Filtered	Filtered	Filtered	Filtered	Filtered
GSITISAEEIK	_GSITISAEEIK_.2	Filtered	Filtered	1	Filtered	Filtered	Filtered	Filtered	Filtered	Filtered
ALMSPAGMLR	_ALMSPAGMLR_.2	1.19783	1	1.4606	1.5281	1.34456	1.21016	1	1	4.70895
GLYDVVSVLR	_GLYDVVSVLR_.2	1	1	1	Filtered	1	1	1	Filtered	1
AMVGSDVELSCACPEGSRFDLNDVYVYWQTSESK	_AMVGSDVELSC[Carbamidomethyl (C)]AC[Carbamidomethyl (C)]PEGSRFDLNDVYVYWQTSESK_.4	Filtered	Filtered	Filtered	Filtered	Filtered	1	Filtered	1	Filtered
AMVGSDVELSCACPEGSR	_AMVGSDVELSC[Carbamidomethyl (C)]AC[Carbamidomethyl (C)]PEGSR_.2	Filtered	Filtered	Filtered	Filtered	Filtered	Filtered	1	Filtered	Filtered
FDLNDVYVYWQTSESK	_FDLNDVYVYWQTSESK_.2	1	1	Filtered	Filtered	Filtered	Filtered	Filtered	Filtered	Filtered
FDLNDVYVYWQTSESK	_FDLNDVYVYWQTSESK_.3	Filtered	Filtered	Filtered	Filtered	Filtered	1	1	Filtered	Filtered
NPSAAFFCVAR	_NPSAAFFC[Carbamidomethyl (C)]VAR_.2	Filtered	Filtered	1	1	1	Filtered	Filtered	Filtered	Filtered
EGESNLGLDLEEKEPGDHER	_EGESNLGLDLEEKEPGDHER_.4	1.46211	1	2.12612	1.66657	2.88599	1.44414	1.22534	1.90335	2.81148
EGESNLGLDLEEKEPGDHER	_EGESNLGLDLEEKEPGDHER_.3	Filtered	1.91921	1	2.11704	2.15254	1.33809	1	2.59015	Filtered
MESNLYQDQSEDKR	_MESNLYQDQSEDKR_.3	Filtered	1	1	1	Filtered	Filtered	1	1	Filtered
LGALALSPK	_LGALALSPK_.2	64.6225	25.9224	41.4915	57.5999	64.7244	56.777	46.8043	47.8655	41.715
EGAEGQIVLSGDSGK	_EGAEGQIVLSGDSGK_.2	1.48676	2.66558	1.33117	2.10134	1	1	1.63467	1.16848	1.15671
FHILSQAPAQPSPDMFQLEPR	_FHILSQAPAQPSPDMFQLEPR_.3	2.53561	1.30932	1.06195	1.66884	1	1.40791	2.16597	1.54461	3.6239
EAQAEYLLQVR	_EAQAEYLLQVR_.2	1.82896	1	1.76479	1	Filtered	1	1.15926	1	Filtered
ATEGPFAMDPDSGFLLVTR	_ATEGPFAMDPDSGFLLVTR_.2	3.44221	Filtered	Filtered	2.72258	3.62423	2.57955	Filtered	Filtered	1
AFQVDPTSGSVTLGVLPLR	_AFQVDPTSGSVTLGVLPLR_.2	Filtered	1	Filtered	Filtered	Filtered	1	Filtered	Filtered	1
TYQLLVQVK	_TYQLLVQVK_.2	Filtered	Filtered	Filtered	Filtered	1	Filtered	1	Filtered	Filtered
TGFLSNPR	_TGFLSNPR_.2	71.0369	53.9994	48.6551	46.4949	57.0185	52.3451	66.406	40.867	54.1029
IVGPLEVNVR	_IVGPLEVNVR_.2	33.0568	36.2906	29.453	31.2314	35.5336	32.4901	29.6709	28.1179	19.3997
TFLVGNLEIR	_TFLVGNLEIR_.2	46.2332	30.7226	42.2564	39.0826	32.3475	43.3006	36.7033	36.6327	36.5074
FNPNAIGVPQPYLNK	_FNPNAIGVPQPYLNK_.2	5.75632	5.61537	11.2817	6.64442	3.69028	12.7298	10.4653	13.9859	13.9621
ACEEAPPSAAHFR	_AC[Carbamidomethyl (C)]EEAPPSAAHFR_.3	4.63639	3.48483	8.75835	10.528	3.84549	7.39349	1.59947	6.66988	2.09126
DRDQPNVSAACLEFK	_DRDQPNVSAAC[Carbamidomethyl (C)]LEFK_.3	Filtered	1	1	Filtered	2.6936	5.0161	1.41796	1.58153	1
PRPNSAEESNGPIYAFENLR	_PRPNSAEESNGPIYAFENLR_.3	6.30348	4.28124	6.39399	10.1861	4.19321	8.34807	11.7669	8.24266	5.18816
TAFQISMAK	_TAFQISMAK_.2	2.78394	3.69397	2.82649	3.64438	1.75506	3.27982	2.17533	4.04053	3.58233
LFNLDVPESR	_LFNLDVPESR_.2	1	1	1.71306	1	1.1578	1	1	1	1
SNVGVALTFNCVER	_SNVGVALTFNC[Carbamidomethyl (C)]VER_.2	3.46556	7.09336	7.11196	5.96651	3.02952	4.64888	1.19493	3.59727	1
QSAFQYLQSTPAQSPAAGTVQGR	_QSAFQYLQSTPAQSPAAGTVQGR_.3	1.4733	1	1.12481	2.42078	1.46301	4.14097	1.97575	3.17895	2.55246
CSGMLYDQDR	_C[Carbamidomethyl (C)]SGMLYDQDR_.2	1	1	1	Filtered	1	1	Filtered	1	Filtered
FYQIEGDRYDYNTVPFNEDDPMSWTEDYLAWWPK	_FYQIEGDRYDYNTVPFNEDDPM[Oxidation (M)]SWTEDYLAWWPK_.4	1	1.36494	Filtered	1	Filtered	Filtered	1	1	Filtered
VIPQGSCR	_VIPQGSC[Carbamidomethyl (C)]R_.2	Filtered	Filtered	Filtered	Filtered	Filtered	12.7508	Filtered	Filtered	Filtered
CFDGTSDGSSR	_C[Carbamidomethyl (C)]FDGTSDGSSR_.2	Filtered	Filtered	Filtered	Filtered	Filtered	2.81106	Filtered	Filtered	Filtered
SIISMFDR	_SIISMFDR_.2	4.00578	3.10089	2.83295	3.43774	3.62253	3.91583	6.78491	1.98347	5.5106
QALSGFGYR	_QALSGFGYR_.2	14.1189	4.21668	5.69404	6.74778	9.51262	7.11276	10.2739	4.52383	5.88562
LSDQFHDILIR	_LSDQFHDILIR_.3	11.0245	2.78912	4.98412	10.2537	8.11348	4.64549	7.11755	4.78502	7.88189
LSDQFHDILIR	_LSDQFHDILIR_.2	1	Filtered	Filtered	1	1	1	1	1	1
AGVNFSEFTGVWK	_AGVNFSEFTGVWK_.2	1	1	1	Filtered	1	1	1	Filtered	1
YITDWQNVFR	_YITDWQNVFR_.2	1	1	1	1	Filtered	Filtered	1	Filtered	1
SGVISDTELQQALSNGTWTPFNPVTVR	_SGVISDTELQQALSNGTWTPFNPVTVR_.3	1	Filtered	1	1	Filtered	Filtered	Filtered	Filtered	Filtered
RLEAAYLDLQR	_RLEAAYLDLQR_.3	1.05799	1.06668	1.239	1.53168	2.36242	1.37448	Filtered	1	1.35435
QAEILQESR	_QAEILQESR_.2	4.32255	2.38882	2.14773	1	1.73202	1.47079	2.00132	2.9112	3.8955
LVLDSVKLEA	_LVLDSVKLEA_.2	1	Filtered	1	1	Filtered	1	1	1	1
LEAAYLDLQR	_LEAAYLDLQR_.2	Filtered	Filtered	Filtered	Filtered	1	Filtered	Filtered	Filtered	Filtered
MTILQTYFR	_MTILQTYFR_.2	1.06251	Filtered	Filtered	Filtered	Filtered	1.03118	Filtered	1	1
ASQSQGIQQLLQAEKR	_[Acetyl (Protein N-term)]ASQSQGIQQLLQAEKR_.2	1	1	Filtered	Filtered	1	Filtered	Filtered	Filtered	Filtered
ASQSQGIQQLLQAEK	_[Acetyl (Protein N-term)]ASQSQGIQQLLQAEK_.2	Filtered	1	Filtered	1	1	Filtered	Filtered	Filtered	Filtered
SLSNTKPTVNEHDLLK	_SLSNTKPTVNEHDLLK_.4	1.80285	1.14342	1	4.01997	2.2771	2.56297	3.6464	1.92504	1.979
SLSNTKPTVNEHDLLK	_SLSNTKPTVNEHDLLK_.3	1.54295	1	1	1.43612	1	1	1.51956	1.37534	1
LHLGTTQNSLTEADFR	_LHLGTTQNSLTEADFR_.3	6.25172	4.38257	2.16371	1.92424	4.38386	5.5661	6.3534	7.15032	7.89135
KTDGYSGADISIIVR	_KTDGYSGADISIIVR_.3	4.35305	3.40718	1.50523	1.15618	2.58682	2.88892	3.29878	1.08843	5.05788
IYIPLPEPHAR	_IYIPLPEPHAR_.3	27.1466	24.5942	22.9978	26.1283	33.7942	19.882	23.5421	24.2989	19.8078
IYIPLPEPHAR	_IYIPLPEPHAR_.2	1	1.60017	1.69131	1	Filtered	1	Filtered	1	Filtered
ENKPSIIFIDEIDSLCGSR	_ENKPSIIFIDEIDSLC[Carbamidomethyl (C)]GSR_.3	Filtered	Filtered	Filtered	1	Filtered	1	Filtered	1	1
SSTSPNLQK	_[Acetyl (Protein N-term)]SSTSPNLQK_.2	2.34723	2.51134	1	4.02572	6.4168	1.56386	1	Filtered	6.67859
DALMQPVR	_DALMQPVR_.2	10.603	10.5417	13.3008	12.7416	5.99016	12.4466	14.0913	8.95336	8.25592
WSDVAGLEGAK	_WSDVAGLEGAK_.2	7.88768	4.51329	6.79146	7.89474	11.8769	8.02903	11.5827	2.85051	8.34959
LQNQLQGAIVIERPNVK	_LQNQLQGAIVIERPNVK_.3	1	1	1	1	1	Filtered	Filtered	1	1
LLEPVVSMSDMLR	_LLEPVVSMSDMLR_.2	1	Filtered	1	Filtered	Filtered	Filtered	Filtered	Filtered	Filtered
VYIASSSGSTAIK	_VYIASSSGSTAIK_.2	Filtered	Filtered	Filtered	1	Filtered	1	1	Filtered	1
YGGELVPHFPAR	_YGGELVPHFPAR_.3	1	1	1	Filtered	1	Filtered	Filtered	Filtered	Filtered
VVASGPGLEHGK	_VVASGPGLEHGK_.2	Filtered	Filtered	1	Filtered	Filtered	Filtered	Filtered	Filtered	Filtered
CLATGPGIASTVK	_C[Carbamidomethyl (C)]LATGPGIASTVK_.2	Filtered	Filtered	Filtered	Filtered	Filtered	Filtered	2.79346	Filtered	Filtered
SISESAFSAR	_SISESAFSAR_.2	19.3638	18.3112	14.84	13.5972	20.259	11.7271	13.0928	14.7044	15.63
VSVVNPTAQCTHALLK	_VSVVNPTAQC[Carbamidomethyl (C)]THALLK_.3	7.51408	8.64032	8.79297	9.30921	6.23092	7.96281	10.6533	8.37986	2.80831
GLVTVKPCYNYCSNIMR	_GLVTVKPC[Carbamidomethyl (C)]YNYC[Carbamidomethyl (C)]SNIMR_.3	1	1	1	1	1	1	1	1	Filtered
VFQGCGPPKPLPAGR	_VFQGC[Carbamidomethyl (C)]GPPKPLPAGR_.3	1.74996	4.93106	6.22505	3.75788	4.6663	4.68331	1.96891	4.77824	1.24203
KFWSSLPSNVCNDER	_KFWSSLPSNVC[Carbamidomethyl (C)]NDER_.3	1	Filtered	2.47823	1	1.48742	1	1	1	1.48196
TFAQGLAVAGDVVSK	_TFAQGLAVAGDVVSK_.2	7.03995	6.97791	4.7896	5.73161	8.92734	3.60423	4.47183	5.94436	6.3787
TFAQGLAVAGDVVSK	_TFAQGLAVAGDVVSK_.3	1.62206	1	2.04372	1.24057	1.44428	1.16139	3.39802	1.75596	1
SVVSEQCNHLQAVFASR	_SVVSEQC[Carbamidomethyl (C)]NHLQAVFASR_.3	1.11527	1.32212	2.74285	3.41496	1	1.84601	3.07707	3.86714	1
SVVSEQCNHLQAVFASR	_SVVSEQC[Carbamidomethyl (C)]NHLQAVFASR_.2	Filtered	Filtered	1	Filtered	Filtered	1	1	Filtered	Filtered
ISDAIMNMQDNSVQVSQK	_ISDAIMNMQDNSVQVSQK_.2	Filtered	Filtered	1	1	Filtered	Filtered	1	1	Filtered
ISDAIMNMQDNSVQVSQK	_ISDAIMNMQDNSVQVSQK_.3	Filtered	Filtered	Filtered	Filtered	Filtered	Filtered	1	Filtered	1
YLFAVTGNGLANQGNNPEVQVDTSKPDILILR	_YLFAVTGNGLANQGNNPEVQVDTSKPDILILR_.4	Filtered	Filtered	Filtered	Filtered	Filtered	1	1	Filtered	1
ITYEEIPLPIR	_ITYEEIPLPIR_.2	2.10454	4.59525	2.05597	2.29116	2.68923	1.38896	3.44214	1.95549	Filtered
LAEFGAEFK	_LAEFGAEFK_.2	6.83214	1.67231	5.11136	2.57332	8.21654	4.82908	7.48883	2.3504	5.12044
LQAPVWEFK	_LQAPVWEFK_.2	1.87378	2.2951	1.31754	1.20748	3.06905	1.29476	3.26628	1.90975	3.5669
IMHDAIGFR	_IMHDAIGFR_.2	Filtered	Filtered	Filtered	Filtered	Filtered	Filtered	1.00451	Filtered	1
HWPVPYK	_HWPVPYK_.2	Filtered	1	Filtered	Filtered	Filtered	Filtered	Filtered	1	Filtered
YGDLLGHLK	_YGDLLGHLK_.2	1	Filtered	Filtered	Filtered	Filtered	Filtered	Filtered	Filtered	1
AAQGLLACGVAQGALR	_AAQGLLAC[Carbamidomethyl (C)]GVAQGALR_.2	1221.07	1339.72	1260.99	1318.11	1563.07	1355.67	1087.98	1454.78	1079.71
AAQGLLACGVAQGALR	_AAQGLLAC[Carbamidomethyl (C)]GVAQGALR_.3	502.602	636.723	598.395	585.297	692.029	577.506	482.956	642.471	477.477
ALASECAQHLSLPLR	_ALASEC[Carbamidomethyl (C)]AQHLSLPLR_.3	622.567	793.733	757.39	798.807	780.249	780.798	554.722	914.38	539.053
ALASECAQHLSLPLR	_ALASEC[Carbamidomethyl (C)]AQHLSLPLR_.2	105.952	143.259	134.977	139.463	108.326	147.596	96.2984	172.149	92.565
ALASECAQHLSLPLR	_ALASEC[Carbamidomethyl (C)]AQHLSLPLR_.4	4.31567	8.27073	2.76899	4.86647	7.71142	10.0388	4.62993	10.9184	6.46976
YVVVSHTAGSSCNTPASCQQQAR	_YVVVSHTAGSSC[Carbamidomethyl (C)]NTPASC[Carbamidomethyl (C)]QQQAR_.3	147.341	288.925	251.652	215.359	183.933	331.822	176.045	352.949	106.683
YVVVSHTAGSSCNTPASCQQQAR	_YVVVSHTAGSSC[Carbamidomethyl (C)]NTPASC[Carbamidomethyl (C)]QQQAR_.4	4.42029	10.9654	11.1165	12.0755	2.31114	15.3431	2.53671	16.8455	5.09416
VPTPQAIR	_VPTPQAIR_.2	283.55	149.574	209.464	230.517	361.44	174.784	303.856	145.325	375.855
TLSPGNQLYHLIQNWPHYR	_TLSPGNQLYHLIQNWPHYR_.4	40.6565	Filtered	3.90387	Filtered	84.9666	20.226	132.065	1	162.864
TLSPGNQLYHLIQNWPHYR	_TLSPGNQLYHLIQNWPHYR_.3	22.1922	Filtered	Filtered	Filtered	28.5797	8.17253	59.6287	Filtered	72.4688
TLSPGNQLYHLIQNWPHYR	_TLSPGNQLYHLIQNWPHYR_.5	Filtered	Filtered	Filtered	Filtered	1	Filtered	1	Filtered	1
NVQHYHMK	_NVQHYHMK_.1	Filtered	Filtered	Filtered	Filtered	Filtered	1	Filtered	Filtered	Filtered
NVQHYHMK	_NVQHYHMK_.2	Filtered	Filtered	Filtered	Filtered	Filtered	9.15853	Filtered	Filtered	Filtered
SFDTSLIR	_SFDTSLIR_.2	17.7858	25.0525	22.1924	25.5192	21.3804	12.7486	13.9198	14.571	20.7141
ANSVFEDLSVTLR	_ANSVFEDLSVTLR_.2	2.31097	Filtered	1	1	2.57596	3.30676	1.43375	1	3.28827
NGNWPIPGER	_NGNWPIPGER_.2	1.89117	1.00753	1.06816	1.11727	1.60048	Filtered	1.48985	Filtered	2.11958
ILVDALQK	_ILVDALQK_.2	1.62308	Filtered	1.66647	1.14721	1	Filtered	4.38628	1.47053	1.60796
LFQENSVLSSLPLNSLSR	_LFQENSVLSSLPLNSLSR_.2	1.9344	1	1.39572	Filtered	1	1.7748	1.48993	Filtered	1
SPGSVVFR	_SPGSVVFR_.2	Filtered	Filtered	1	Filtered	Filtered	Filtered	Filtered	Filtered	Filtered
DHSPDLYSLELAGLDEIGKR	_DHSPDLYSLELAGLDEIGKR_.4	Filtered	Filtered	Filtered	Filtered	1	Filtered	Filtered	Filtered	Filtered
NILGGTVFR	_NILGGTVFR_.2	34.1524	19.495	32.224	30.998	33.2377	31.5808	33.887	27.023	29.3318
ATDFVVPGPGK	_ATDFVVPGPGK_.2	5.02419	2.71764	3.43618	6.51824	8.27801	9.45745	5.07995	8.3547	7.76336
TVEAEAAHGTVTR	_TVEAEAAHGTVTR_.3	5.53212	7.33205	3.92411	8.7555	4.26264	8.41524	11.0942	9.17066	4.47716
TVEAEAAHGTVTR	_TVEAEAAHGTVTR_.2	Filtered	1	1	1	1	1	1	1	1
VEITYTPSDGTQK	_VEITYTPSDGTQK_.2	1	2.26238	2.84576	3.30005	1	2.19075	4.31361	1.33168	1.33305
GWPLYLSTK	_GWPLYLSTK_.2	3.07282	1.77265	1.4967	1.37973	1.15772	1	2.11388	1.23656	4.25804
LVSGWVKPIIIGR	_LVSGWVKPIIIGR_.3	14.4398	6.49686	14.1678	8.99613	15.827	16.0882	16.6467	12.1949	20.4159
LVSGWVKPIIIGR	_LVSGWVKPIIIGR_.2	1	Filtered	1	1	1	1	1	Filtered	1
SIEDFAHSSFQMALSK	_SIEDFAHSSFQMALSK_.3	1	1	1	1	Filtered	1	1	Filtered	1
LIDDMVAQAMK	_LIDDMVAQAMK_.2	3.17478	3.59177	3.92543	4.57329	3.0708	2.85034	5.15686	6.12492	5.56235
CATITPDEK	_C[Carbamidomethyl (C)]ATITPDEK_.2	1	1.02171	2.07521	2.35234	1	2.21542	1	2.33774	1
SEGGFIWACK	_SEGGFIWAC[Carbamidomethyl (C)]K_.2	1.03828	Filtered	1	1	Filtered	Filtered	Filtered	1	1
HAYGDQYR	_HAYGDQYR_.2	Filtered	Filtered	Filtered	Filtered	Filtered	1.92221	Filtered	Filtered	Filtered
LTLTPWVGLR	_LTLTPWVGLR_.2	156.613	215.859	143.565	179.494	148.498	124.465	145.163	132.18	135.127
LADDLYR	_LADDLYR_.2	1.47625	1	1	2.54646	1.0644	3.34542	1.09115	2.31896	1.6903
SCALDQNCQWEPR	_SC[Carbamidomethyl (C)]ALDQNC[Carbamidomethyl (C)]QWEPR_.2	1.26257	17.4149	13.3203	8.55046	4.35529	11.263	2.36903	18.0255	1
SCALDQNCQWEPR	_SC[Carbamidomethyl (C)]ALDQNC[Carbamidomethyl (C)]QWEPR_.3	1	3.04095	1.53233	2.13518	1	1.53059	1	4.27167	1
SVNNVVVR	_SVNNVVVR_.2	148.848	105.417	128.835	126.618	162.354	90.7147	138.92	73.1083	138.26
ALYVHGGYK	_ALYVHGGYK_.2	17.5554	22.347	20.2661	21.627	14.432	37.0154	20.5932	13.5245	13.5555
EEYSNLKLPR	_EEYSNLKLPR_.3	38.7256	25.0569	47.8601	42.7076	35.8567	50.7684	44.4428	53.2299	22.717
EEYSNLKLPR	_EEYSNLKLPR_.2	1.63315	1	1	Filtered	1.85313	Filtered	Filtered	1.62191	1
LTGSSGFVTDGPGNYK	_LTGSSGFVTDGPGNYK_.2	92.2758	89.5135	92.7244	88.178	104.694	101.661	75.5693	82.5898	90.9572
LTGSSGFVTDGPGNYK	_LTGSSGFVTDGPGNYK_.3	1.65352	1.74429	1	1	1	2.00145	1.47989	1.01338	1.08
NHNALLASLTTQK	_NHNALLASLTTQK_.3	87.4321	72.5324	86.4478	68.9217	96.5515	81.4836	85.3468	81.533	74.4121
NHNALLASLTTQK	_NHNALLASLTTQK_.2	2.57947	3.82589	5.0985	2.95834	3.80202	3.51465	4.54073	4.33264	2.9984
CTWLIEGQPNR	_C[Carbamidomethyl (C)]TWLIEGQPNR_.2	43.1106	72.9772	57.5247	48.2352	54.9646	65.4122	38.788	75.105	20.8263
CTWLIEGQPNR	_C[Carbamidomethyl (C)]TWLIEGQPNR_.3	1	3.25908	2.9792	2.54148	1.9327	3.46793	3.33364	4.36334	Filtered
YQGNPLR	_YQGNPLR_.2	20.8076	37.4096	33.0694	31.1707	20.3972	19.6871	30.6802	33.9039	21.681
CIEGSYKGPVK	_C[Carbamidomethyl (C)]IEGSYKGPVK_.3	7.77141	10.5135	12.2376	9.02838	4.13414	6.41684	4.64184	10.7983	1.13865
CIEGSYKGPVK	_C[Carbamidomethyl (C)]IEGSYKGPVK_.2	1	1.999	1.94777	1	1.86097	2.36312	1	1.93912	1
HCETCISGFYGDPTNGGK	_HC[Carbamidomethyl (C)]ETC[Carbamidomethyl (C)]ISGFYGDPTNGGK_.3	1	6.53043	7.24926	4.20595	1	14.038	1.15062	17.9413	1
HCETCISGFYGDPTNGGK	_HC[Carbamidomethyl (C)]ETC[Carbamidomethyl (C)]ISGFYGDPTNGGK_.2	Filtered	Filtered	1	1	Filtered	2.14336	1	1	Filtered
GVKGDECQLCEVENR	_GVKGDEC[Carbamidomethyl (C)]QLC[Carbamidomethyl (C)]EVENR_.3	3.36234	15.0331	14.7451	12.3517	7.42946	12.735	3.85127	17.0708	1
IMQSSQSMSK	_IMQSSQSMSK_.2	47.5662	51.2161	65.3693	46.9991	51.3873	36.151	65.2362	43.0823	53.188
KVEFVLK	_KVEFVLK_.2	13.092	7.63435	8.7709	6.8266	5.69733	11.5889	12.2261	8.43316	8.29251
IYMYGGK	_IYMYGGK_.2	67.1862	47.3531	54.5219	53.5364	71.811	47.4039	65.3103	39.2693	59.6913
IYMYGGK	_IYMYGGK_.1	1	1	1	1	1	1.83644	1	1	1
SEAACLAAGPGIR	_SEAAC[Carbamidomethyl (C)]LAAGPGIR_.2	1.3592	2.51253	4.4856	5.08977	1	4.70093	1.8384	12.3738	1
ITTAKENYDNAK	_ITTAKENYDNAK_.3	2.83773	3.39724	3.3478	2.16982	1.00642	1	2.96361	5.2593	1.52781
GDECQLCEVENR	_GDEC[Carbamidomethyl (C)]QLC[Carbamidomethyl (C)]EVENR_.2	1	1.1968	1.05702	2.78372	Filtered	3.44422	1.19609	4.1716	Filtered
TACGDCTSGSSECMWCSNMK	_TAC[Carbamidomethyl (C)]GDC[Carbamidomethyl (C)]TSGSSEC[Carbamidomethyl (C)]MWC[Carbamidomethyl (C)]SNMK_.3	Filtered	1	1	1	1	2.06685	Filtered	1.94743	Filtered
YGHSLALYKDK	_YGHSLALYKDK_.3	1	1	1	1.18838	1	1.01114	1	1	1
CNPGTGQCVCPAGWVGEQCQHCGGR	_C[Carbamidomethyl (C)]NPGTGQC[Carbamidomethyl (C)]VC[Carbamidomethyl (C)]PAGWVGEQC[Carbamidomethyl (C)]QHC[Carbamidomethyl (C)]GGR_.3	Filtered	Filtered	1	Filtered	Filtered	1	Filtered	1	Filtered
NQECIALPENICGIGWHLVGNSCLK	_NQEC[Carbamidomethyl (C)]IALPENIC[Carbamidomethyl (C)]GIGWHLVGNSC[Carbamidomethyl (C)]LK_.3	1	1.6117	1	1.05156	1	1.46123	1	3.13933	Filtered
EEYSNLK	_EEYSNLK_.2	10.33	1.85678	1	7.1363	10.4908	14.7068	Filtered	Filtered	3.64924
TKCTWLIEGQPNR	_TKC[Carbamidomethyl (C)]TWLIEGQPNR_.3	Filtered	Filtered	Filtered	Filtered	1	Filtered	Filtered	1	Filtered
YGHSLALYK	_YGHSLALYK_.2	2.39878	1.56918	3.07575	1.12315	2.96541	1	2.36185	1	4.07044
YGHSLALYK	_YGHSLALYK_.1	1	Filtered	1	1	Filtered	Filtered	Filtered	Filtered	1
WSVLPRPDLHHDVNR	_WSVLPRPDLHHDVNR_.4	1	Filtered	1	1	1	1	1	Filtered	1
FRLTGSSGFVTDGPGNYK	_FRLTGSSGFVTDGPGNYK_.3	Filtered	1	Filtered	Filtered	Filtered	Filtered	Filtered	Filtered	1
CIEGSYK	_C[Carbamidomethyl (C)]IEGSYK_.2	Filtered	Filtered	Filtered	Filtered	1	13.7947	Filtered	Filtered	Filtered
ECDRPCVNGGR	_EC[Carbamidomethyl (C)]DRPC[Carbamidomethyl (C)]VNGGR_.3	Filtered	Filtered	Filtered	Filtered	Filtered	9.04947	Filtered	Filtered	1
CNGHASLCNTNTGK	_C[Carbamidomethyl (C)]NGHASLC[Carbamidomethyl (C)]NTNTGK_.3	Filtered	Filtered	Filtered	Filtered	Filtered	1	Filtered	Filtered	Filtered
ATNEYNTTEDWSLIMDICDKVGSTPNGAK	_ATNEYNTTEDWSLIMDIC[Carbamidomethyl (C)]DKVGSTPNGAK_.3	2.30309	1	2.09995	1	1	1.39703	Filtered	Filtered	Filtered
TDVAAPFGGFK	_TDVAAPFGGFK_.2	Filtered	1.2377	1	1.61202	1	2.88151	3.00161	2.40299	1
MILASNFFK	_MILASNFFK_.2	1.53458	Filtered	Filtered	1	1	1.34598	2.05857	Filtered	1.57471
AGLILFGNDDK	_AGLILFGNDDK_.2	Filtered	1	Filtered	Filtered	Filtered	1	Filtered	1	1
DFDTLKVYDTQLENVEAFEGLSDFCNTFK	_DFDTLKVYDTQLENVEAFEGLSDFC[Carbamidomethyl (C)]NTFK_.4	1	1	1	1	1	1	1	1	1
DTIFDVPVER	_DTIFDVPVER_.2	1.75232	1.12911	2.00817	1.47529	1.6751	1	1.82289	1.74128	4.13013
LTGASDKPGEVSK	_LTGASDKPGEVSK_.3	3.04714	4.19852	7.07289	3.68441	2.99352	Filtered	8.51937	3.65484	3.61858
IIELDDKGQVVR	_IIELDDKGQVVR_.3	1.73684	2.29919	1	3.71333	1.94763	1.21891	2.75214	1.45381	5.05058
MNPGDVITFDNWR	_MNPGDVITFDNWR_.2	1	1	1	1.3676	Filtered	1	1	1	Filtered
EFVDLMNSK	_EFVDLMNSK_.2	Filtered	Filtered	Filtered	Filtered	Filtered	Filtered	1	Filtered	Filtered
ITLVSSGSGTMGAAK	_ITLVSSGSGTMGAAK_.2	1	Filtered	Filtered	Filtered	Filtered	Filtered	1	Filtered	Filtered
SQEGDSISVIGR	_SQEGDSISVIGR_.2	Filtered	Filtered	Filtered	5.36892	Filtered	Filtered	Filtered	Filtered	3.83838
LVGNMHGDETVSR	_LVGNMHGDETVSR_.3	1	Filtered	Filtered	Filtered	Filtered	Filtered	1	Filtered	1
ALPESLGQHALR	_ALPESLGQHALR_.3	3.20872	3.71636	2.8153	5.698	5.64435	4.00509	2.31488	5.20295	2.9314
GAEILADTFKDYAVSTVPVADGLHLK	_GAEILADTFKDYAVSTVPVADGLHLK_.4	Filtered	Filtered	Filtered	Filtered	Filtered	Filtered	Filtered	Filtered	1
VIAINEVGSSHPSLPSER	_VIAINEVGSSHPSLPSER_.3	1.902	1	1	1	1.05969	1	2.11389	1	1.41754
DLELTDLAER	_DLELTDLAER_.2	Filtered	1	1	1	Filtered	Filtered	Filtered	1	Filtered
AGLPFGLMR	_AGLPFGLMR_.2	21.1991	21.6284	14.1686	22.2762	24.2893	15.8427	20.9657	19.6552	22.8321
VFVCPGTLQK	_VFVC[Carbamidomethyl (C)]PGTLQK_.2	1.47355	4.49044	2.29944	1.49431	2.09707	1.9576	2.9904	1.54538	1.24421
LVVSQLNPYTLR	_LVVSQLNPYTLR_.2	3.6065	1.75561	2.14854	3.65313	2.22781	4.23379	5.62782	3.71473	4.25892
SGETVINTANYHDTSPYR	_SGETVINTANYHDTSPYR_.3	1	1	1	1	3.04215	1.23353	1.43386	2.2463	2.1807
LPNRVDGTGFVVYDGAVFYNK	_LPNRVDGTGFVVYDGAVFYNK_.3	1	1.17715	1	1	1	1	1.47448	1.15212	1
ELACEGYPIELR	_ELAC[Carbamidomethyl (C)]EGYPIELR_.2	5.85805	7.45162	6.33775	8.18561	2.16863	7.76366	3.47676	8.24146	1.75661
CPGSDVIMVENANYGR	_C[Carbamidomethyl (C)]PGSDVIMVENANYGR_.2	1	1	1	1	1	1	Filtered	1	1
IYVMPWIPYR	_IYVMPWIPYR_.2	1	Filtered	Filtered	1	Filtered	Filtered	1	1	Filtered
FATLYSTR	_FATLYSTR_.2	234.334	242.498	213.621	222.339	304.47	200.392	217.835	209.491	228.074
DRIPVYSAFR	_DRIPVYSAFR_.3	199.318	193.512	186.627	190.819	208.458	206.318	162.275	164.429	170.363
DRIPVYSAFR	_DRIPVYSAFR_.2	14.9843	19.0241	16.9731	15.5611	19.0269	15.3202	13.2428	14.519	17.8907
ILEVVNQIQDEER	_ILEVVNQIQDEER_.2	34.8471	47.4633	44.2178	42.1706	52.2227	39.6763	33.1582	37.6203	43.9535
ILEVVNQIQDEER	_ILEVVNQIQDEER_.3	23.8252	22.0157	23.0674	17.2022	22.9682	18.0711	14.9585	18.8528	17.3023
DSDIIEDVMVK	_DSDIIEDVMVK_.2	24.3424	42.2525	17.5442	31.2234	24.2811	23.5613	18.4937	35.1769	23.5364
QALNTDYLDSDYQR	_QALNTDYLDSDYQR_.2	9.75547	17.2807	10.3633	12.5459	14.3731	13.2798	10.3938	11.9762	14.0966
QALNTDYLDSDYQR	_QALNTDYLDSDYQR_.3	4.88484	7.84285	2.5582	4.4299	1.3923	1.31384	1	3.29526	2.62771
IPVYSAFR	_IPVYSAFR_.2	15.0293	7.96838	6.06715	12.869	11.5026	8.80477	4.74094	11.0289	8.39071
ALTPQCGSGEDLYILTGTVPSDYR	_ALTPQC[Carbamidomethyl (C)]GSGEDLYILTGTVPSDYR_.3	8.14492	21.6747	10.8831	9.47556	14.0328	9.83273	11.3508	13.7215	4.73251
LLPFNPQLFQNNCGETEQDTEK	_LLPFNPQLFQNNC[Carbamidomethyl (C)]GETEQDTEK_.3	1	3.5278	2.53092	2.71481	1	3.82298	1.11016	2.39538	1
KILEVVNQIQDEER	_KILEVVNQIQDEER_.3	4.57777	3.39608	5.47018	3.66758	8.47557	8.98911	1.78134	2.40997	2.47992
KILEVVNQIQDEER	_KILEVVNQIQDEER_.2	Filtered	1	Filtered	1	Filtered	Filtered	1	Filtered	1
DSDIIEDVMVKDLQK	_DSDIIEDVMVKDLQK_.3	1	1.01978	1	1	3.26369	1.34107	1	1.00852	1
DSDIIEDVMVKDLQK	_DSDIIEDVMVKDLQK_.2	Filtered	Filtered	Filtered	1	1	Filtered	Filtered	Filtered	Filtered
SSSPLSSTR	_SSSPLSSTR_.2	8.32222	Filtered	Filtered	Filtered	16.2326	29.1346	Filtered	Filtered	Filtered
APRPAPGGAEQR	_APRPAPGGAEQR_.3	4.9325	1	Filtered	Filtered	4.19259	19.9003	Filtered	1	Filtered
APRPAPGGAEQR	_APRPAPGGAEQR_.2	1	Filtered	Filtered	Filtered	Filtered	1.02131	Filtered	Filtered	Filtered
IISTITR	_IISTITR_.2	23.5011	10.8474	20.4269	7.58801	37.5321	27.2876	29.6885	29.3668	37.0242
ISLSGVHHFAR	_ISLSGVHHFAR_.3	4.71296	3.83176	6.5032	5.84224	4.17374	5.02494	3.27873	3.24228	6.41104
LICSELNGR	_LIC[Carbamidomethyl (C)]SELNGR_.2	19.699	18.9521	20.6319	10.4506	8.12896	13.1963	10.6375	25.4074	11.0062
AASEFESSEGVFLFPELR	_AASEFESSEGVFLFPELR_.2	Filtered	Filtered	Filtered	Filtered	Filtered	1	Filtered	Filtered	Filtered
RMDAPTSAAVTR	_RMDAPTSAAVTR_.3	1.25519	2.2897	1.79072	1.42441	2.68213	Filtered	2.04553	1.21753	1.33616
ARPATVLGAMEMGR	_ARPATVLGAMEMGR_.3	1.85378	5.48859	1.37015	4.49702	1	3.21661	2.36395	3.58779	4.48647
QVETELFPCLR	_QVETELFPC[Carbamidomethyl (C)]LR_.2	2.45007	1.68219	2.3109	1	1	2.56897	1	1.22878	4.05582
AIPLFGNSLKPDSLR	_AIPLFGNSLKPDSLR_.3	1	1	1	1	1	1	1	1	1
ELPAAVAPAGPASLAR	_ELPAAVAPAGPASLAR_.2	233.003	227.483	230.575	251.288	259.196	227.912	226.044	239.014	218.397
ELPAAVAPAGPASLAR	_ELPAAVAPAGPASLAR_.3	9.12948	13.8684	12.413	14.4925	10.0375	9.59975	8.51394	15.1888	12.2937
TVIFVATGEGK	_TVIFVATGEGK_.2	173.647	170.819	159.62	152.74	187.951	169.083	143.067	143.421	154.213
LLTVPFEK	_LLTVPFEK_.2	93.7128	94.265	102.996	105.476	99.6895	86.1619	105.785	84.6152	97.4301
LLTVPFEK	_LLTVPFEK_.1	4.98341	1.02614	1.15943	3.13313	5.8465	4.73646	5.63466	2.3533	5.05058
LVPFDHAESTYGLYR	_LVPFDHAESTYGLYR_.3	62.4988	30.5674	38.5486	29.4127	39.0214	39.884	24.3405	45.0118	28.6716
LVPFDHAESTYGLYR	_LVPFDHAESTYGLYR_.2	3.85973	3.1903	1.90768	1.82474	8.25145	2.24047	4.80544	4.55275	1.08221
WTLGFCDER	_WTLGFC[Carbamidomethyl (C)]DER_.2	31.6717	27.8805	33.9701	23.7198	21.0614	37.7021	21.8407	25.9284	21.6683
ILEDQEENPLPAALVQPHTGK	_ILEDQEENPLPAALVQPHTGK_.3	13.3295	8.22342	17.5293	20.3843	13.8409	17.2312	12.8741	7.00054	16.6592
LCWFLDEAAAR	_LC[Carbamidomethyl (C)]WFLDEAAAR_.2	8.5589	1.33358	8.36135	7.32693	9.25747	7.91827	13.0092	7.80874	6.03587
VTLTLPVLNAAR	_VTLTLPVLNAAR_.2	302.618	452.912	307.074	332.316	309.903	287.455	290.329	350.581	250.452
VTLTLPVLNAAR	_VTLTLPVLNAAR_.3	2.85614	1.5323	4.58089	6.48817	3.79978	6.22404	3.11664	1.30025	2.49612
IVAPISDSPKPPPQR	_IVAPISDSPKPPPQR_.3	188.735	104.289	161.928	163.679	179.972	155.022	151.34	128.267	156.477
IVAPISDSPKPPPQR	_IVAPISDSPKPPPQR_.2	1	1.06925	1.02525	1	1.74337	1	1.24136	1	1.70353
EKIVAPISDSPKPPPQR	_EKIVAPISDSPKPPPQR_.4	2.71826	2.47579	1	2.84705	1	1.81452	1.10528	1.37227	3.70345
EKIVAPISDSPKPPPQR	_EKIVAPISDSPKPPPQR_.3	1	1	1	1	1	1	1	1	Filtered
AACCLAGAR	_AAC[Carbamidomethyl (C)]C[Carbamidomethyl (C)]LAGAR_.2	10.5215	22.4507	10.366	18.8703	14.0974	20.153	4.15369	14.0313	4.24922
FALGLSGGSLVSMLAR	_FALGLSGGSLVSMLAR_.2	2.39059	1	1.20572	1	1.78951	1.64683	2.77377	1	1.89485
LPIPESQVITINPELPVEEAAEDYAK	_LPIPESQVITINPELPVEEAAEDYAK_.3	1.60537	2.74979	Filtered	2.62851	2.23661	2.98236	Filtered	1.56454	2.76103
LPIPESQVITINPELPVEEAAEDYAKK	_LPIPESQVITINPELPVEEAAEDYAKK_.3	1	3.3847	1.03717	Filtered	Filtered	1.99179	1	Filtered	1.51589
WTLGFCDERLVPFDHAESTYGLYR	_WTLGFC[Carbamidomethyl (C)]DERLVPFDHAESTYGLYR_.4	Filtered	Filtered	Filtered	Filtered	Filtered	Filtered	Filtered	1	Filtered
LVINAALGFDTFVVMR	_LVINAALGFDTFVVM[Oxidation (M)]R_.3	1	1.18035	Filtered	1	Filtered	Filtered	1	Filtered	Filtered
AFLLTPR	_AFLLTPR_.2	43.3863	50.037	37.6455	38.8283	37.0254	39.4418	34.9443	40.812	32.1622
SLTSCLDSK	_SLTSC[Carbamidomethyl (C)]LDSK_.2	2.54577	5.20863	4.41652	3.1903	5.12869	5.42554	1	3.56598	3.75092
ILAVPVRTDAQGR	_ILAVPVRTDAQGR_.3	Filtered	Filtered	Filtered	Filtered	Filtered	Filtered	1	Filtered	Filtered
SPCECESLVEFQGR	_SPC[Carbamidomethyl (C)]EC[Carbamidomethyl (C)]ESLVEFQGR_.2	4.93933	14.3008	9.17472	8.66283	7.03243	6.01496	3.23556	13.418	1
SPCECESLVEFQGR	_SPC[Carbamidomethyl (C)]EC[Carbamidomethyl (C)]ESLVEFQGR_.3	3.37954	6.74097	4.57157	7.39268	4.72268	10.1745	2.74619	6.55771	1.35591
LEDLENQLANQK	_LEDLENQLANQK_.2	Filtered	Filtered	1	Filtered	Filtered	Filtered	Filtered	Filtered	Filtered
FGQTPVQER	_FGQTPVQER_.2	22.701	17.3429	29.2924	27.9067	18.5728	21.2942	26.4492	17.9631	36.3953
EEALALMNR	_EEALALMNR_.2	15.8619	8.91203	18.1776	14.078	15.1153	15.4625	18.2965	10.1461	27.2629
YQYNTDVVFDSQGK	_YQYNTDVVFDSQGK_.2	1	1.52522	1.7223	1	1	1.14044	1.02577	2.05264	1.12656
VNFLASNIHYPSK	_VNFLASNIHYPSK_.3	Filtered	Filtered	Filtered	Filtered	Filtered	Filtered	Filtered	1	1
KPCDTSDPQCPPDGR	_KPC[Carbamidomethyl (C)]DTSDPQC[Carbamidomethyl (C)]PPDGR_.3	Filtered	1	Filtered	Filtered	Filtered	Filtered	Filtered	Filtered	Filtered
GTWEELCNSCEMENEVLKVLSEAAISASLEK	_GTWEELC[Carbamidomethyl (C)]NSC[Carbamidomethyl (C)]EM[Oxidation (M)]ENEVLKVLSEAAISASLEK_.4	1	Filtered	Filtered	1	1	Filtered	1	1	Filtered
QATCFLGR	_QATC[Carbamidomethyl (C)]FLGR_.2	1.90548	3.05434	2.75103	2.37003	2.5847	2.83782	1.03882	1.96727	4.16594
LQVCGSDGATYRDECELR	_LQVC[Carbamidomethyl (C)]GSDGATYRDEC[Carbamidomethyl (C)]ELR_.3	Filtered	Filtered	Filtered	Filtered	Filtered	Filtered	1	1	Filtered
DYGMDLIEVSGNGCGVEEENFEGLSLSALK	_DYGMDLIEVSGNGC[Carbamidomethyl (C)]GVEEENFEGLSLSALK_.3	1	1	1	1.09037	1	1	1	1.23115	1
DYGMDLIEVSGNGCGVEEENFEGLSLSALK	_DYGM[Oxidation (M)]DLIEVSGNGC[Carbamidomethyl (C)]GVEEENFEGLSLSALK_.3	Filtered	Filtered	1	1	1	1	1	1	Filtered
GLCGMGGPR	_GLC[Carbamidomethyl (C)]GMGGPR_.2	46.6377	49.6541	50.5281	45.1878	50.1133	36.0602	37.3367	40.2524	31.8259
ALQDLGLR	_ALQDLGLR_.2	25.8334	10.6195	23.2268	21.6882	19.85	8.74748	24.6171	5.52861	23.5835
GTPGEGLGR	_[Acetyl (Protein N-term)]GTPGEGLGR_.2	7.71578	6.63755	12.15	8.70593	21.2635	8.43981	14.289	7.11586	11.5677
GGGDLPNSQEALQK	_GGGDLPNSQEALQK_.2	35.8195	33.0864	37.6245	31.1077	47.4595	27.9662	35.362	27.2238	38.4212
GVPESLASGEGAGAGLPALDLAK	_GVPESLASGEGAGAGLPALDLAK_.3	6.26602	6.38608	4.59532	5.0904	3.60021	5.07902	6.20992	4.69296	3.65977
GVPESLASGEGAGAGLPALDLAK	_GVPESLASGEGAGAGLPALDLAK_.2	1.89572	5.1456	1.42496	2.30389	1.99281	2.28953	1.18399	3.6351	1
AGAGLSSLCLVLSTRPHS	_AGAGLSSLC[Carbamidomethyl (C)]LVLSTRPHS_.3	1.13083	1	1	1	1	1.23344	1.95116	1	1
GAEIVADTFRDFAVSTVPVSGPSHLR	_GAEIVADTFRDFAVSTVPVSGPSHLR_.4	2.79794	Filtered	1	1.77895	2.86461	1.44291	2.20641	Filtered	1
GAEIVADTFRDFAVSTVPVSGPSHLR	_GAEIVADTFRDFAVSTVPVSGPSHLR_.3	1	Filtered	1	1.35866	Filtered	Filtered	1	Filtered	1.59238
LSDVTLVPVSCSELEK	_LSDVTLVPVSC[Carbamidomethyl (C)]SELEK_.2	9.8232	8.84371	10.0516	13.0114	9.67197	8.31487	10.2225	8.35796	6.2536
LSDVTLVPVSCSELEK	_LSDVTLVPVSC[Carbamidomethyl (C)]SELEK_.3	1	1	1	1	1	1	1	Filtered	1
EFFVGLSK	_EFFVGLSK_.2	2.64273	1.79331	2.4452	3.81945	4.04346	1.59288	7.57201	2.52157	5.39083
GAEIVADTFR	_GAEIVADTFR_.2	50.5183	38.9597	33.4824	37.8676	54.6678	26.8451	42.666	28.4797	41.4811
DFAVSTVPVSGPSHLR	_DFAVSTVPVSGPSHLR_.3	32.6438	27.063	32.5675	31.1887	45.8192	14.783	33.3106	16.2997	27.9436
DFAVSTVPVSGPSHLR	_DFAVSTVPVSGPSHLR_.2	3.14651	5.4517	2.6067	3.9366	1.38986	5.09252	4.09272	2.70588	5.70831
IVEIGDENATLDGTDVLFTGR	_IVEIGDENATLDGTDVLFTGR_.3	Filtered	Filtered	Filtered	Filtered	Filtered	Filtered	Filtered	Filtered	1
TVVAGSSDAAQK	_TVVAGSSDAAQK_.2	1	Filtered	Filtered	Filtered	4.02647	19.8674	Filtered	Filtered	Filtered
AGNSQGDFYIR	_AGNSQGDFYIR_.2	12.3181	14.8503	15.8637	17.5946	18.974	11.8369	16.8448	12.3145	14.8898
FSCHCPQGYQLLATR	_FSC[Carbamidomethyl (C)]HC[Carbamidomethyl (C)]PQGYQLLATR_.3	1.57584	4.62087	8.74686	3.18349	1.77846	6.18718	4.15552	3.05064	2.64448
EQPSSIVHR	_EQPSSIVHR_.2	9.15824	9.47982	8.55619	8.21914	4.84055	8.53094	8.93466	8.24362	2.37795
CINHYGGYLCLPR	_C[Carbamidomethyl (C)]INHYGGYLC[Carbamidomethyl (C)]LPR_.3	Filtered	Filtered	1	Filtered	Filtered	1	Filtered	1.094	Filtered
CVEPYIQVSENR	_C[Carbamidomethyl (C)]VEPYIQVSENR_.2	3.60427	5.359	1.64424	2.19165	1	2.60651	1	5.14411	Filtered
IGPECVDIDECR	_IGPEC[Carbamidomethyl (C)]VDIDEC[Carbamidomethyl (C)]R_.2	1	1	2.20801	1	1	2.19367	1	3.25884	Filtered
LWEGSTSR	_LWEGSTSR_.2	2.36689	3.19808	2.02226	3.96815	4.04923	3.8084	2.1767	3.55444	1.72122
VGPGLTLCAK	_VGPGLTLC[Carbamidomethyl (C)]AK_.2	26.188	54.5585	64.2536	47.0711	21.6348	54.7841	25.2591	70.3359	9.38477
FAIQYGTGR	_FAIQYGTGR_.2	33.8628	38.2063	35.4587	33.5766	38.0751	33.9132	36.4082	38.0494	31.0237
VDGILSEDKLTIGGIK	_VDGILSEDKLTIGGIK_.3	3.98006	2.79179	4.38177	5.66845	1.30327	4.58786	6.99005	2.31589	6.17352
VDGILSEDKLTIGGIK	_VDGILSEDKLTIGGIK_.2	2.15818	5.14914	1.97236	1	1	1	1	Filtered	Filtered
GCAAILDTGTSLITGPTEEIR	_GC[Carbamidomethyl (C)]AAILDTGTSLITGPTEEIR_.3	4.32395	13.7262	9.89377	8.44987	2.5157	11.3721	3.00614	9.2132	1.29863
GCAAILDTGTSLITGPTEEIR	_GC[Carbamidomethyl (C)]AAILDTGTSLITGPTEEIR_.2	1	3.92981	1.7029	2.6516	Filtered	1.23024	1	1.56898	1
SAEITGVR	_SAEITGVR_.2	1.80424	2.70365	1.69234	1.56644	1	1	3.38255	1	4.79682
SETISVPQEIK	_SETISVPQEIK_.2	Filtered	Filtered	Filtered	Filtered	Filtered	Filtered	1	1	2.00357
VIGSGCNLDSAR	_VIGSGC[Carbamidomethyl (C)]NLDSAR_.2	92.6913	94.3685	98.323	89.4718	75.8802	103.533	100.099	82.0254	57.8961
VTLTSEEEAR	_VTLTSEEEAR_.2	23.3876	15.3883	14.6891	16.6953	20.2759	15.9402	15.2959	10.114	11.2095
LVIITAGAR	_LVIITAGAR_.2	39.4827	45.5314	52.1859	47.6166	51.2062	45.4195	46.2818	39.1272	37.936
SADTLWGIQK	_SADTLWGIQK_.2	9.7168	10.0962	16.2756	11.2621	2.79666	10.3381	10.2404	9.65661	10.8531
DYNVTANSK	_DYNVTANSK_.2	3.10199	2.60091	1	5.64994	7.32021	2.93362	1	1	3.42934
ATLKDQLIYNLLKEEQTPQNK	_[Acetyl (Protein N-term)]ATLKDQLIYNLLKEEQTPQNK_.3	Filtered	Filtered	Filtered	1	Filtered	Filtered	1.41241	Filtered	Filtered
QVVESAYEVIK	_QVVESAYEVIK_.2	1.98359	2.34354	1.50976	1.15109	1.37221	1	1.24157	1.86098	1.66608
IVSGKDYNVTANSK	_IVSGKDYNVTANSK_.3	Filtered	Filtered	1	Filtered	Filtered	Filtered	Filtered	Filtered	Filtered
LADLIER	_LADLIER_.2	8.10003	Filtered	1.75211	4.33589	12.9459	8.23107	19.5091	1.79018	15.9433
VTLELGGK	_VTLELGGK_.2	16.5552	8.79846	10.0405	10.3315	5.22793	19.2872	26.3137	4.67661	6.42701
TIPIDGNFFTYTR	_TIPIDGNFFTYTR_.2	2.93711	4.75288	2.53436	2.98651	3.98029	1.82977	1.81324	1.98017	2.37235
ANNTFYGLSAGVFTK	_ANNTFYGLSAGVFTK_.2	4.80541	3.18728	1.86662	4.72639	2.86972	4.54808	1.47572	2.41394	4.64361
ELGEYGFHEYTEVK	_ELGEYGFHEYTEVK_.3	1.92437	2.40123	1.04526	1.15492	1.51821	1.52603	1	2.14345	1.12792
LLLATMESMNGGK	_LLLATMESMNGGK_.2	1	1	1	1	2.74545	1	2.569	1	2.18867
SLDDVIKR	_SLDDVIKR_.2	1	1	1	1	1	1	1.13766	1	1
QAFQIGSPWR	_QAFQIGSPWR_.2	20.5776	20.1815	20.6164	24.5123	19.7648	12.7595	25.8442	22.8861	20.3319
IFINNEWHDSVSGK	_IFINNEWHDSVSGK_.3	6.45862	2.22916	5.14912	3.36115	4.52698	3.96537	5.39247	3.93623	2.96973
IFINNEWHDSVSGK	_IFINNEWHDSVSGK_.2	1	Filtered	1	1	Filtered	1	1	Filtered	1
VAFTGSTEVGK	_VAFTGSTEVGK_.2	1	1	1.32205	1.98983	1.35013	1	9.2428	1	1.80516
LECGGGPWGNK	_LEC[Carbamidomethyl (C)]GGGPWGNK_.2	1.44569	1	1	1.58233	1	1.04301	2.70314	2.33274	1
ILDLIESGKK	_ILDLIESGKK_.2	2.35244	1	1	1.25104	1.59221	1	1.95357	1	1.93469
GYFVQPTVFSNVTDEMR	_GYFVQPTVFSNVTDEMR_.2	6.73336	4.33726	8.88734	5.64984	6.65644	4.8445	6.57216	3.51757	3.28298
GYFVQPTVFSNVTDEMR	_GYFVQPTVFSNVTDEMR_.3	Filtered	Filtered	1	1	Filtered	1	1	Filtered	1
SSSGTPDLPVLLTDLK	_[Acetyl (Protein N-term)]SSSGTPDLPVLLTDLK_.2	Filtered	1	Filtered	1	1	1	1	Filtered	Filtered
EEIFGPVQQIMK	_EEIFGPVQQIMK_.2	1	Filtered	Filtered	Filtered	Filtered	1	1	Filtered	1
LYSNAYLNDLAGCIK	_LYSNAYLNDLAGC[Carbamidomethyl (C)]IK_.2	Filtered	Filtered	Filtered	Filtered	Filtered	Filtered	Filtered	29.6767	Filtered
YILGNPLTPGVTQGPQIDKEQYDK	_YILGNPLTPGVTQGPQIDKEQYDK_.3	Filtered	Filtered	Filtered	Filtered	1.0212	Filtered	1	Filtered	Filtered
ILDLIESGK	_ILDLIESGK_.2	Filtered	Filtered	Filtered	1.01117	Filtered	Filtered	Filtered	1	Filtered
GIYAVGDVCGK	_GIYAVGDVC[Carbamidomethyl (C)]GK_.2	1	1	1	1	1	1	1	1.60976	1
LNAIYQNNLTK	_LNAIYQNNLTK_.2	1.13662	2.65593	1	1.8413	1	1.77294	2.79391	1.63231	1.55399
LACGVIGIAQ	_LAC[Carbamidomethyl (C)]GVIGIAQ_.2	1.0562	1.16041	2.31524	2.21474	Filtered	1.90098	1.3964	1	2.63996
GDGPVQGIINFEQK	_GDGPVQGIINFEQK_.2	4.36618	1.29574	Filtered	1.93907	3.28418	Filtered	2.99729	4.70497	7.69246
TLVVHEK	_TLVVHEK_.2	Filtered	Filtered	Filtered	Filtered	1.3545	4.16612	Filtered	Filtered	Filtered
GAYPLSIEPIGVR	_GAYPLSIEPIGVR_.2	135.365	150.681	132.239	134.705	150.516	108.801	125.133	99.7672	136.532
EVGPTNADPVCLAK	_EVGPTNADPVC[Carbamidomethyl (C)]LAK_.2	54.3352	82.3012	74.7043	79.4021	64.0066	80.7367	61.6115	71.6852	42.4867
NNEGTYYSPNYNPQSR	_NNEGTYYSPNYNPQSR_.2	23.4534	16.9259	18.9164	19.9666	16.8839	17.9937	18.2804	16.6754	18.3744
NNEGTYYSPNYNPQSR	_NNEGTYYSPNYNPQSR_.3	3.65166	4.49967	5.94087	7.49673	3.86969	3.68496	2.87868	4.43733	2.65109
EYTDASFTNR	_EYTDASFTNR_.2	18.8275	22.4032	19.9845	19.8371	21.8149	16.1889	13.1147	17.1144	20.0112
QSEDSTFYLGER	_QSEDSTFYLGER_.2	8.72202	20.0467	7.91726	12.6886	6.33864	10.6782	7.73851	10.2521	10.8493
LISVDTEHSNIYLQNGPDR	_LISVDTEHSNIYLQNGPDR_.3	11.3889	8.23973	12.6278	10.0259	10.9961	12.1873	6.66748	8.82515	5.45799
ALYLQYTDETFR	_ALYLQYTDETFR_.2	3.35011	6.29992	6.03398	7.01718	5.75855	4.86808	11.512	1	9.76877
QYTDSTFRVPVER	_QYTDSTFRVPVER_.3	1.02553	1	1.84928	1	1	1	1	1	1
MFTTAPDQVDKEDEDFQESNK	_MFTTAPDQVDKEDEDFQESNK_.3	1	1	1	1	1	1	1	1.66241	1
KLISVDTEHSNIYLQNGPDR	_KLISVDTEHSNIYLQNGPDR_.4	6.39487	5.6026	3.23147	3.52895	6.38497	3.68898	5.03891	4.28082	4.79797
KLISVDTEHSNIYLQNGPDR	_KLISVDTEHSNIYLQNGPDR_.3	1	1	1	1	1	1	1	1.03563	1.26669
SVPPSASHVAPTETFTYEWTVPK	_SVPPSASHVAPTETFTYEWTVPK_.3	1.25912	2.57205	3.93713	5.45501	4.13502	3.47474	2.55422	1.25256	2.51549
QYTDSTFR	_QYTDSTFR_.2	33.6087	39.232	27.1249	23.3823	30.4136	29.5421	30.5275	14.687	32.9051
RQSEDSTFYLGER	_RQSEDSTFYLGER_.3	5.31247	20.4816	11.4269	20.2709	9.95018	13.2998	20.2831	18.6636	14.7223
AETGDKVYVHLK	_AETGDKVYVHLK_.3	2.75031	1	1.45081	4.08112	3.29703	1.69149	9.53353	2.5504	3.76745
KAEEEHLGILGPQLHADVGDKVK	_KAEEEHLGILGPQLHADVGDKVK_.5	1.93586	1	2.05033	1	1.31463	4.55079	4.36925	3.34351	3.90989
FNKNNEGTYYSPNYNPQSR	_FNKNNEGTYYSPNYNPQSR_.3	1	1.43003	Filtered	1	1	1	Filtered	1	1
EYTDASFTNRK	_EYTDASFTNRK_.3	26.9757	32.5141	25.0168	26.6828	34.1075	13.1671	25.7394	21.5396	24.7889
EYTDASFTNRK	_EYTDASFTNRK_.2	2.79206	3.98905	3.00763	3.36513	1	3.4651	2.64227	3.29141	3.69772
KALYLQYTDETFR	_KALYLQYTDETFR_.3	1.19425	1	1	2.05803	1	1	1	1	1
ADDKVYPGEQYTYMLLATEEQSPGEGDGNCVTR	_ADDKVYPGEQYTYMLLATEEQSPGEGDGNC[Carbamidomethyl (C)]VTR_.4	1	1	1	1	Filtered	Filtered	Filtered	1	Filtered
MHSMNGFMYGNQPGLTMCK	_MHSMNGFMYGNQPGLTMC[Carbamidomethyl (C)]K_.3	Filtered	1	1	1	Filtered	1	Filtered	1	Filtered
VNKDDEEFIESNK	_VNKDDEEFIESNK_.3	Filtered	1	1	1	Filtered	Filtered	Filtered	1	1
VNKDDEEFIESNK	_VNKDDEEFIESNK_.2	Filtered	1	Filtered	Filtered	Filtered	Filtered	Filtered	1	Filtered
DIFTGLIGPMK	_DIFTGLIGPMK_.2	13.838	13.9511	11.4152	23.127	11.4917	10.8845	11.1656	9.6392	13.7461
KAEEEHLGILGPQLHADVGDK	_KAEEEHLGILGPQLHADVGDK_.4	1	1	1	1	1	1.77018	1.20838	1	1
DIASGLIGPLIICK	_DIASGLIGPLIIC[Carbamidomethyl (C)]K_.2	1.4605	1.95702	2.18937	2.16064	1.33141	1.26122	1	1.8625	1
MYYSAVDPTKDIFTGLIGPMK	_MYYSAVDPTKDIFTGLIGPMK_.3	1	1	1	1	1	1	1	1	1
MYYSAVDPTK	_MYYSAVDPTK_.2	2.84047	2.11456	1	Filtered	4.10581	1	2.3524	1	3.92692
IYHSHIDAPK	_IYHSHIDAPK_.2	1	1	1	1	1	Filtered	Filtered	1	1
TTIEKPVWLGFLGPIIK	_TTIEKPVWLGFLGPIIK_.3	1	Filtered	1	Filtered	1	1	1	Filtered	Filtered
NMATRPYSIHAHGVQTESSTVTPTLPGETLTYVWK	_NMATRPYSIHAHGVQTESSTVTPTLPGETLTYVWK_.4	1	Filtered	1	Filtered	1	1	1	Filtered	1
TYCSEPEKVDKDNEDFQESNR	_TYC[Carbamidomethyl (C)]SEPEKVDKDNEDFQESNR_.4	Filtered	Filtered	1	Filtered	Filtered	1	Filtered	1	Filtered
PYSIHAHGVQTESSTVTPTLPGETLTYVWK	_PYSIHAHGVQTESSTVTPTLPGETLTYVWK_.4	Filtered	Filtered	Filtered	Filtered	Filtered	1	Filtered	Filtered	3.16633
YTVNQCR	_YTVNQC[Carbamidomethyl (C)]R_.2	Filtered	Filtered	1	Filtered	Filtered	5.46185	Filtered	Filtered	Filtered
ERGPEEEHLGILGPVIWAEVGDTIR	_ERGPEEEHLGILGPVIWAEVGDTIR_.4	1	Filtered	Filtered	Filtered	Filtered	Filtered	Filtered	Filtered	Filtered
LGADAVGMSTVPEVIVAR	_LGADAVGMSTVPEVIVAR_.2	2.59258	6.03218	4.66047	5.25912	1.18673	6.3157	1.88495	4.29187	4.1801
LVFGFLNGR	_LVFGFLNGR_.2	6.43542	6.5139	2.05507	3.72354	5.09225	7.0822	6.53185	2.84518	4.85096
FGDRFPAMSDAYDR	_FGDRFPAMSDAYDR_.3	4.18442	1	2.66465	1.61509	1.89921	3.50922	2.47742	2.43917	4.34358
VFGFSLITNK	_VFGFSLITNK_.2	1	Filtered	1	1	Filtered	1	1	1	1
ACVMMQGR	_AC[Carbamidomethyl (C)]VMMQGR_.2	2.38949	2.57839	9.11526	6.11731	9.37801	8.8603	6.05929	8.07319	2.63553
VIMDYESLEK	_VIMDYESLEK_.2	Filtered	1.93298	Filtered	1.73888	Filtered	2.12638	1	1.71193	1
FPAMSDAYDR	_FPAMSDAYDR_.2	Filtered	Filtered	Filtered	1	1	Filtered	1	Filtered	1
DHINLPGFSGQNPLR	_DHINLPGFSGQNPLR_.3	1	Filtered	Filtered	Filtered	Filtered	Filtered	1	Filtered	Filtered
FEVGDIMLIR	_FEVGDIMLIR_.2	Filtered	Filtered	Filtered	Filtered	Filtered	Filtered	Filtered	Filtered	1
ELNYFAK	_ELNYFAK_.2	26.1941	30.7467	25.2487	26.2134	35.9911	28.9459	31.0285	30.3753	35.2994
FCLDNGAK	_FC[Carbamidomethyl (C)]LDNGAK_.2	17.9102	17.4955	15.8533	13.2673	11.7048	20.6383	12.7631	20.4856	10.6391
DCVGPEVEK	_DC[Carbamidomethyl (C)]VGPEVEK_.2	3.35549	2.54166	4.06896	9.17902	1.68413	5.63709	3.82733	6.8993	4.28645
LGDVYVNDAFGTAHR	_LGDVYVNDAFGTAHR_.3	25.4567	38.9335	32.3722	33.4507	36.0577	25.3078	36.43	28.8904	28.9837
LGDVYVNDAFGTAHR	_LGDVYVNDAFGTAHR_.2	1.01046	1	1	1	1	1	1	1.01515	1
GCITIIGGGDTATCCAK	_GC[Carbamidomethyl (C)]ITIIGGGDTATC[Carbamidomethyl (C)]C[Carbamidomethyl (C)]AK_.2	1	3.20312	2.61141	1.22397	1	4.87143	1	2.58219	Filtered
ACANPAAGSVILLENLR	_AC[Carbamidomethyl (C)]ANPAAGSVILLENLR_.3	6.91651	11.0571	2.666	11.4415	1.89141	2.86351	4.70634	8.32649	2.69129
ACANPAAGSVILLENLR	_AC[Carbamidomethyl (C)]ANPAAGSVILLENLR_.2	2.57633	6.75946	4.59429	5.75759	2.52612	1.1474	1	6.48264	1
VDFNVPMK	_VDFNVPMK_.2	71.0881	66.3354	56.454	71.8588	79.8726	64.1766	67.8639	64.1348	62.1303
LTLDKLDVK	_LTLDKLDVK_.2	5.15717	3.3045	2.77443	2.10835	6.74137	3.61115	5.5924	5.8603	5.07236
TGQATVASGIPAGWMGLDCGPESSKK	_TGQATVASGIPAGWMGLDC[Carbamidomethyl (C)]GPESSKK_.3	1	1	1.11085	1.48044	1	1	1	1	1
AHSSMVGVNLPQK	_AHSSMVGVNLPQK_.3	46.4994	38.6854	38.318	37.6664	32.6576	38.3618	46.2426	32.0008	31.5174
AHSSMVGVNLPQK	_AHSSMVGVNLPQK_.2	1	2.17447	4.03478	4.18384	2.27479	4.66612	1.31703	4.46628	4.27923
AHSSMVGVNLPQK	_AHSSM[Oxidation (M)]VGVNLPQK_.3	Filtered	1	Filtered	Filtered	1	1	1	1	1
AEPAKIEAFR	_AEPAKIEAFR_.2	1.02571	Filtered	1	1	1	1	1	Filtered	1
ITLPVDFVTADKFDENAK	_ITLPVDFVTADKFDENAK_.3	9.847	8.25193	7.06192	8.80278	7.96731	9.32	7.50037	9.23463	7.92813
ITLPVDFVTADKFDENAK	_ITLPVDFVTADKFDENAK_.2	1	1	1	Filtered	1	1	Filtered	1	1
ALESPERPFLAILGGAK	_ALESPERPFLAILGGAK_.3	5.08187	4.84201	1.50601	8.56469	4.60229	5.5569	4.85311	2.27288	5.08394
ALESPERPFLAILGGAK	_ALESPERPFLAILGGAK_.2	1	Filtered	1	Filtered	1	1	1	Filtered	Filtered
VLPGVDALSNI	_VLPGVDALSNI_.1	3.26359	6.47321	3.26046	3.61712	1	1.06625	1.98768	1.27591	2.58013
VLPGVDALSNI	_VLPGVDALSNI_.2	7.03079	13.1063	5.02179	5.19029	Filtered	5.40308	2.7902	9.04173	5.34541
VSHVSTGGGASLELLEGK	_VSHVSTGGGASLELLEGK_.3	1	3.31151	1	1.26194	1	1.20013	1.03145	1	1
FHVEEEGK	_FHVEEEGK_.2	1	1	1	1	1	Filtered	1	1	1
YSLEPVAVELK	_YSLEPVAVELK_.2	1.09237	Filtered	2.06849	1.52421	2.88795	1.97617	1.63473	1.11327	3.91857
WNTEDKVSHVSTGGGASLELLEGK	_WNTEDKVSHVSTGGGASLELLEGK_.4	1	1	1	1	1	1	Filtered	1	1
WNTEDKVSHVSTGGGASLELLEGK	_WNTEDKVSHVSTGGGASLELLEGK_.3	Filtered	1	Filtered	Filtered	Filtered	1	Filtered	Filtered	Filtered
FHVEEEGKGK	_FHVEEEGKGK_.2	1	1	Filtered	1	1	1	Filtered	Filtered	1
YAEAVTR	_YAEAVTR_.2	13.282	Filtered	Filtered	Filtered	29.649	33.8756	Filtered	Filtered	Filtered
SVVLMSHLGRPDGVPMPDK	_SVVLMSHLGRPDGVPMPDK_.3	Filtered	Filtered	Filtered	Filtered	Filtered	Filtered	1	Filtered	Filtered
IIFVVGGPGSGK	_IIFVVGGPGSGK_.2	1.42942	1.41908	1.26108	1.99344	1	1.95413	2.82391	1.43088	2.19139
SGIECQLWR	_SGIEC[Carbamidomethyl (C)]QLWR_.2	72.7931	89.327	86.4833	80.9426	100.101	69.3447	60.5227	78.9502	40.2008
LAVTTHGLPCLAWASAQAK	_LAVTTHGLPC[Carbamidomethyl (C)]LAWASAQAK_.3	5.07319	3.17781	1	4.35837	4.16894	6.1903	4.5133	4.66074	3.6325
NPDSSTTGPWCYTTDPTVR	_NPDSSTTGPWC[Carbamidomethyl (C)]YTTDPTVR_.3	1.06882	3.20657	2.97938	3.67674	3.4092	1.34792	1.23158	4.42218	Filtered
NPDSSTTGPWCYTTDPTVR	_NPDSSTTGPWC[Carbamidomethyl (C)]YTTDPTVR_.2	1.06226	4.69976	1.31007	1.67155	Filtered	5.21991	1	6.42362	1
TATSEYQTFFNPR	_TATSEYQTFFNPR_.2	1	1	1	1	1.31994	1	1	1.52852	Filtered
DKLAACLEGNCAEGLGTNYR	_DKLAAC[Carbamidomethyl (C)]LEGNC[Carbamidomethyl (C)]AEGLGTNYR_.3	6.5352	21.3644	17.9708	14.2046	10.9921	17.4186	4.21944	28.2722	1.78137
DKLAACLEGNCAEGLGTNYR	_DKLAAC[Carbamidomethyl (C)]LEGNC[Carbamidomethyl (C)]AEGLGTNYR_.4	Filtered	Filtered	Filtered	Filtered	Filtered	1.32361	Filtered	Filtered	Filtered
ELLESYIDGR	_ELLESYIDGR_.2	Filtered	1.57979	1	1	Filtered	1	1	1	1
GQPSVLQVVNLPIVERPVCK	_GQPSVLQVVNLPIVERPVC[Carbamidomethyl (C)]K_.3	1	Filtered	1.10944	1	Filtered	1.6528	1.58652	1	1
TFGSGEADCGLRPLFEK	_TFGSGEADC[Carbamidomethyl (C)]GLRPLFEK_.3	1	1.01015	1	1.48542	Filtered	1.04952	1	1	1
ETWTANVGK	_ETWTANVGK_.2	4.40409	5.05164	1.31508	2.32031	2.08697	1.25659	2.48332	2.55495	3.78648
RQECSIPVCGQDQVTVAMTPR	_RQEC[Carbamidomethyl (C)]SIPVC[Carbamidomethyl (C)]GQDQVTVAMTPR_.3	3.1673	12.758	8.6329	9.41089	2.49525	18.7026	3.4023	13.3837	1
RQECSIPVCGQDQVTVAMTPR	_RQEC[Carbamidomethyl (C)]SIPVC[Carbamidomethyl (C)]GQDQVTVAMTPR_.4	Filtered	Filtered	Filtered	Filtered	Filtered	Filtered	Filtered	1	Filtered
RQECSIPVCGQDQVTVAMTPR	_RQEC[Carbamidomethyl (C)]SIPVC[Carbamidomethyl (C)]GQDQVTVAM[Oxidation (M)]TPR_.3	Filtered	Filtered	Filtered	1	Filtered	Filtered	Filtered	Filtered	Filtered
LAACLEGNCAEGLGTNYR	_LAAC[Carbamidomethyl (C)]LEGNC[Carbamidomethyl (C)]AEGLGTNYR_.2	Filtered	Filtered	Filtered	1	Filtered	Filtered	Filtered	Filtered	1
LAACLEGNCAEGLGTNYR	_LAAC[Carbamidomethyl (C)]LEGNC[Carbamidomethyl (C)]AEGLGTNYR_.3	Filtered	Filtered	Filtered	Filtered	Filtered	Filtered	Filtered	1.03399	Filtered
SEGSSVNLSPPLEQCVPDR	_SEGSSVNLSPPLEQC[Carbamidomethyl (C)]VPDR_.3	1	1	1	1	1	Filtered	1	1	1
SEGSSVNLSPPLEQCVPDR	_SEGSSVNLSPPLEQC[Carbamidomethyl (C)]VPDR_.2	1	1	Filtered	1	Filtered	1	1	2.70792	1
QECSIPVCGQDQVTVAMTPR	_QEC[Carbamidomethyl (C)]SIPVC[Carbamidomethyl (C)]GQDQVTVAMTPR_.3	Filtered	Filtered	Filtered	Filtered	Filtered	Filtered	Filtered	1	1
GDACEGDSGGPFVMK	_GDAC[Carbamidomethyl (C)]EGDSGGPFVMK_.2	Filtered	1	Filtered	1	Filtered	Filtered	Filtered	1	1
YTACETAR	_YTAC[Carbamidomethyl (C)]ETAR_.2	Filtered	Filtered	Filtered	Filtered	Filtered	1.09952	Filtered	Filtered	Filtered
ETAASLLQAGYK	_ETAASLLQAGYK_.2	Filtered	Filtered	1	Filtered	Filtered	Filtered	1	Filtered	1
LPVANPQACENWLR	_LPVANPQAC[Carbamidomethyl (C)]ENWLR_.2	1.54951	2.56887	1	1.89531	1	1	1	1.16785	1
GSFPWQAK	_GSFPWQAK_.2	14.588	10.0679	15.5686	13.1908	10.0666	7.91465	10.6978	9.22043	14.5046
VGYVSGWGR	_VGYVSGWGR_.2	5.4465	3.01488	6.11796	2.47731	5.45719	5.53189	3.28591	5.68318	3.49415
VMPICLPSKDYAEVGR	_VMPIC[Carbamidomethyl (C)]LPSKDYAEVGR_.3	1.29265	3.29078	1.29566	1	1	1.00495	1	1	1
VTSIQDWVQK	_VTSIQDWVQK_.2	3.31843	4.7194	2.36381	4.57059	Filtered	6.75344	1.33114	Filtered	Filtered
SPVGVQPILNEHTFCAGMSK	_SPVGVQPILNEHTFC[Carbamidomethyl (C)]AGMSK_.3	1	1	1	1	1	Filtered	1	1	Filtered
VMPICLPSK	_VMPIC[Carbamidomethyl (C)]LPSK_.2	Filtered	7.94857	4.38984	2.97067	1.52759	8.67213	2.04606	6.61205	2.71867
LRTEGDGVYTLNNEK	_LRTEGDGVYTLNNEK_.3	1	1	1	1	1.89131	2.06232	Filtered	1.34109	1
SCAVAEYGVYVK	_SC[Carbamidomethyl (C)]AVAEYGVYVK_.2	Filtered	1	1	Filtered	Filtered	1	Filtered	1	1
TEGDGVYTLNNEK	_TEGDGVYTLNNEK_.2	Filtered	1.04666	Filtered	Filtered	Filtered	1.15535	1	1	1
HYEGSTVPEKK	_HYEGSTVPEKK_.3	Filtered	Filtered	Filtered	Filtered	Filtered	3.17528	Filtered	Filtered	Filtered
ATLGPAVRPLPWQR	_ATLGPAVRPLPWQR_.3	1.78491	1	2.92637	3.24646	1.27893	1.44601	4.18003	2.9646	3.30824
VDRDVAPGTLCDVAGWGIVNHAGR	_VDRDVAPGTLC[Carbamidomethyl (C)]DVAGWGIVNHAGR_.4	1	Filtered	1	Filtered	Filtered	Filtered	1	1	Filtered
RPDSLQHVLLPVLDR	_RPDSLQHVLLPVLDR_.3	1	Filtered	Filtered	Filtered	Filtered	1	1	Filtered	1.17421
RPDSLQHVLLPVLDR	_RPDSLQHVLLPVLDR_.4	Filtered	Filtered	Filtered	Filtered	Filtered	Filtered	1	Filtered	1
HSIFTPETNPR	_HSIFTPETNPR_.3	26.5369	24.6753	28.9908	24.16	38.3526	31.5356	24.5151	27.8509	53.7767
HSIFTPETNPR	_HSIFTPETNPR_.2	2.15076	2.44566	2.022	2.50243	3.16891	1.26425	1	2.34228	7.09319
NPDADKGPWCFTTDPSVR	_NPDADKGPWC[Carbamidomethyl (C)]FTTDPSVR_.3	1	1	1	1	Filtered	1	Filtered	1	1
LFLEPTR	_LFLEPTR_.2	1	1	Filtered	1.8145	Filtered	Filtered	1.2288	1	3.00628
EQQCVIMAENRK	_EQQC[Carbamidomethyl (C)]VIMAENRK_.3	1	1	1	Filtered	Filtered	Filtered	1.13158	1.18617	1
CQSWSSMTPHR	_C[Carbamidomethyl (C)]QSWSSMTPHR_.3	Filtered	1	1	Filtered	1	1	Filtered	1	Filtered
EAQLPVIENK	_EAQLPVIENK_.2	2.72363	9.97928	7.44388	6.28897	4.69085	1	4.92796	3.23052	3.56076
NPDGDVGGPWCYTTNPR	_NPDGDVGGPWC[Carbamidomethyl (C)]YTTNPR_.2	1	1	2.13006	1.65347	1.25542	1.29274	1.28121	3.6256	1.12038
NPDGDVGGPWCYTTNPR	_NPDGDVGGPWC[Carbamidomethyl (C)]YTTNPR_.3	1.6603	2.28181	1	1	1.67468	2.12875	1.09187	1.73856	1
FVTWIEGVMR	_FVTWIEGVMR_.2	2.24474	Filtered	1	1	1.79226	1	1	Filtered	1.29632
ATTVTGTPCQDWAAQEPHR	_ATTVTGTPC[Carbamidomethyl (C)]QDWAAQEPHR_.3	2.42684	9.16648	6.03686	5.68678	12.3372	3.96097	Filtered	6.17393	6.68995
VILGAHQEVNLEPHVQEIEVSR	_VILGAHQEVNLEPHVQEIEVSR_.4	1	1	1	1	1	1	1	1	1
LSSPAVITDK	_LSSPAVITDK_.2	1.72166	1	1	1	1	1	1	1	1
NLDENYCR	_NLDENYC[Carbamidomethyl (C)]R_.2	1	1	1	Filtered	Filtered	Filtered	1	1	Filtered
TPENYPNAGLTMNYCR	_TPENYPNAGLTMNYC[Carbamidomethyl (C)]R_.2	Filtered	Filtered	Filtered	1	Filtered	Filtered	Filtered	Filtered	Filtered
VVGGLVALR	_VVGGLVALR_.2	5.20636	Filtered	5.24686	Filtered	2.66226	2.77093	2.99045	1	2.52107
LHEAFSPVSYQHDLALLR	_LHEAFSPVSYQHDLALLR_.3	1	Filtered	Filtered	Filtered	Filtered	Filtered	1	Filtered	1
LHEAFSPVSYQHDLALLR	_LHEAFSPVSYQHDLALLR_.4	1	Filtered	Filtered	Filtered	Filtered	Filtered	Filtered	Filtered	1
SDALQLGLGK	_SDALQLGLGK_.2	68.3172	77.1647	72.963	71.4881	87.0176	59.7559	56.1196	67.6405	70.7867
MLCAADPQWK	_MLC[Carbamidomethyl (C)]AADPQWK_.2	29.1941	41.4301	50.0079	36.9073	32.7808	42.9282	33.5187	42.4487	13.8977
VSHFLPWIR	_VSHFLPWIR_.2	1.95014	3.65471	7.17845	5.67461	13.9926	8.62541	10.0414	4.11589	9.02192
TDSCQGDSGGPLVCSLQGR	_TDSC[Carbamidomethyl (C)]QGDSGGPLVC[Carbamidomethyl (C)]SLQGR_.3	1.35778	2.56828	1.83339	2.35366	2.90771	2.87007	1.14086	1.93545	Filtered
TDSCQGDSGGPLVCSLQGR	_TDSC[Carbamidomethyl (C)]QGDSGGPLVC[Carbamidomethyl (C)]SLQGR_.2	1	1	1.25724	1.8801	1	1.57801	1	1.82928	1
MTLTGIVSWGR	_MTLTGIVSWGR_.2	7.41405	Filtered	5.67807	1	2.91469	3.42631	9.82367	1.86342	8.63207
ASTDTMGRPCLPWNSATVLQQTYHAHR	_ASTDTMGRPC[Carbamidomethyl (C)]LPWNSATVLQQTYHAHR_.5	1.21486	1	1.05415	Filtered	1	1	1.0233	1	1.03593
ASTDTMGRPCLPWNSATVLQQTYHAHR	_ASTDTMGRPC[Carbamidomethyl (C)]LPWNSATVLQQTYHAHR_.4	1.4956	1	1.84261	Filtered	1	1	1	1	1
DYSADTLAHHNDIALLK	_DYSADTLAHHNDIALLK_.4	1	1	1	Filtered	1	1	1	1	2.16412
DYSADTLAHHNDIALLK	_DYSADTLAHHNDIALLK_.3	1	1	2.34513	Filtered	1	1	1.7476	Filtered	2.70146
ECQQPHYYGSEVTTK	_EC[Carbamidomethyl (C)]QQPHYYGSEVTTK_.3	1.53206	1.93755	7.07953	3.12965	3.23806	2.21899	8.28826	1.66449	2.23034
ECQQPHYYGSEVTTK	_EC[Carbamidomethyl (C)]QQPHYYGSEVTTK_.2	1	1	Filtered	Filtered	Filtered	1	Filtered	1	1
TCYEGNGHFYR	_TC[Carbamidomethyl (C)]YEGNGHFYR_.3	7.7926	8.48543	2.52229	5.28386	Filtered	3.96282	3.89161	8.82489	5.46731
TCYEGNGHFYR	_TC[Carbamidomethyl (C)]YEGNGHFYR_.2	1	1	1	1	Filtered	1	1	Filtered	1
YFSNIHWCNCPK	_YFSNIHWC[Carbamidomethyl (C)]NC[Carbamidomethyl (C)]PK_.3	1	2.86368	3.41854	2.46423	Filtered	6.15945	1.8496	1.72311	1
KEDYIVYLGR	_KEDYIVYLGR_.3	2.77457	6.52447	5.26153	6.89706	2.39254	2.31152	11.2231	2.24454	1.44743
KEDYIVYLGR	_KEDYIVYLGR_.2	1	Filtered	1	1	Filtered	1	1	Filtered	Filtered
KPSSPPEELK	_KPSSPPEELK_.2	1	1	1.04275	1	1	Filtered	1	1	1
KFGGQHCEIDK	_KFGGQHC[Carbamidomethyl (C)]EIDK_.3	1.28534	1.69561	2.28167	1.13788	1	1	1	2.70379	1
KFGGQHCEIDK	_KFGGQHC[Carbamidomethyl (C)]EIDK_.2	Filtered	Filtered	1	Filtered	Filtered	Filtered	Filtered	Filtered	Filtered
SHTKEENGLAL	_SHTKEENGLAL_.2	1	1	1	1	1	1	1	1	1
SHTKEENGLAL	_SHTKEENGLAL_.3	Filtered	Filtered	Filtered	Filtered	Filtered	1	Filtered	Filtered	Filtered
DKPGVYTR	_DKPGVYTR_.2	Filtered	Filtered	Filtered	Filtered	Filtered	10.7954	Filtered	Filtered	Filtered
PCLPWNSATVLQQTYHAHR	_PC[Carbamidomethyl (C)]LPWNSATVLQQTYHAHR_.4	Filtered	Filtered	Filtered	1	Filtered	Filtered	Filtered	Filtered	Filtered
STGSWSTLK	_STGSWSTLK_.2	9.39605	6.8842	2.33746	5.81408	8.40804	7.29826	5.62982	8.06812	8.50951
LLQEGQALEYVCPSGFYPYPVQTR	_LLQEGQALEYVC[Carbamidomethyl (C)]PSGFYPYPVQTR_.3	1.94825	Filtered	1	3.10501	1.51262	1.61791	1.16368	2.15844	3.69975
VSEADSSNADWVTK	_VSEADSSNADWVTK_.2	1	1	1	1	1	1	1	1	Filtered
LEDSVTYHCSR	_LEDSVTYHC[Carbamidomethyl (C)]SR_.3	2.12239	5.55254	4.04301	2.10404	5.41885	1.65109	1.28501	3.94893	2.11499
LEDSVTYHCSR	_LEDSVTYHC[Carbamidomethyl (C)]SR_.2	1	Filtered	1	1	Filtered	1	1	1	1
YGLVTYATYPK	_YGLVTYATYPK_.2	1	1	1	1	Filtered	1	1	1	1
DISEVVTPR	_DISEVVTPR_.2	2.02966	1.34906	1	2.69011	1.41214	1.16784	1	1.95571	1.48073
GSANRTCQVNGR	_GSANRTC[Carbamidomethyl (C)]QVNGR_.3	Filtered	Filtered	Filtered	Filtered	1.20544	2.85077	Filtered	Filtered	Filtered
EAGIPEFYDYDVALIK	_EAGIPEFYDYDVALIK_.2	Filtered	Filtered	Filtered	Filtered	Filtered	1	Filtered	Filtered	Filtered
IDIVENR	_IDIVENR_.2	62.2275	60.5172	56.4748	52.8031	64.4377	51.3709	56.04	41.7164	47.6745
GQVYILGR	_GQVYILGR_.2	68.3801	60.1462	59.4039	61.5708	70.4019	57.2427	61.1789	51.1638	55.3798
NQAPPGLYTK	_NQAPPGLYTK_.2	22.7005	12.409	20.6056	15.6988	8.27314	15.8383	19.1193	17.5961	25.8865
FELSCYSLAPQIK	_FELSC[Carbamidomethyl (C)]YSLAPQIK_.2	9.88662	17.6966	11.0941	11.879	10.5539	13.9136	9.75415	14.6605	6.36812
NDLMEYAK	_NDLMEYAK_.2	9.8221	4.87752	6.61007	9.08863	11.2496	5.84531	7.93466	5.53357	10.2455
MPEFYNR	_MPEFYNR_.2	39.2255	27.9789	24.219	18.2637	10.3497	27.4365	31.4464	28.6562	33.478
TQDPAKAPNTPDILEIEFKK	_TQDPAKAPNTPDILEIEFKK_.4	1	1	1	1	1	1	1	1	1
TQDPAKAPNTPDILEIEFKK	_TQDPAKAPNTPDILEIEFKK_.3	1	1	1	1	1	Filtered	Filtered	1	1
APNTPDILEIEFKK	_APNTPDILEIEFKK_.3	1.36384	1	1	1	1	1	1.09377	1	1.43768
YLLGTSLAR	_YLLGTSLAR_.2	1.22073	1.56324	1.38873	1	1.74105	1	1.0326	1	1.00878
QHGIPIPVTPK	_QHGIPIPVTPK_.2	1.30805	1.38838	1	1	1	1.1258	1	1.23428	1.71033
APNTPDILEIEFK	_APNTPDILEIEFK_.2	1	1	1	1	Filtered	1	1	1.37432	1
QVEIAQR	_QVEIAQR_.2	4.98617	4.24226	1	5.21829	5.07134	3.82983	Filtered	Filtered	3.99039
VFIEDVSR	_VFIEDVSR_.2	Filtered	Filtered	Filtered	Filtered	Filtered	1	Filtered	Filtered	3.202
YLLGTSLARPCIAR	_YLLGTSLARPC[Carbamidomethyl (C)]IAR_.3	Filtered	1	Filtered	Filtered	Filtered	1	1	Filtered	Filtered
FAELVYTGFWHSPECEFVR	_FAELVYTGFWHSPEC[Carbamidomethyl (C)]EFVR_.3	Filtered	Filtered	Filtered	Filtered	Filtered	Filtered	Filtered	Filtered	1
DGTTHQTSLELFMYLNEVAGK	_DGTTHQTSLELFMYLNEVAGK_.3	Filtered	Filtered	Filtered	Filtered	Filtered	Filtered	Filtered	Filtered	1
AVLTIDEK	_AVLTIDEK_.2	2372.81	2088.97	2100.81	2349.5	1908.55	1721.51	2430.42	1615.12	1831.29
AVLTIDEK	_AVLTIDEK_.1	59.304	48.3477	45.3433	60.4632	45.4424	45.5294	57.2687	36.9676	56.6135
SVLGQLGITK	_SVLGQLGITK_.2	2564.12	1550.22	2128.84	2374.27	3333.05	1727.02	2545.52	1269.34	2446.23
SVLGQLGITK	_SVLGQLGITK_.1	28.3822	12.5554	22.4469	21.5523	17.8138	20.9434	29.3162	6.88062	31.287
LSITGTYDLK	_LSITGTYDLK_.2	1280.92	818.985	1050.03	1200.21	1418.65	835.148	1218.9	692.509	1098.42
VFSNGADLSGVTEEAPLK	_VFSNGADLSGVTEEAPLK_.2	619.641	437.295	477.595	596.74	702.196	503.494	500.836	387.915	558.774
VFSNGADLSGVTEEAPLK	_VFSNGADLSGVTEEAPLK_.3	51.6977	34.1225	50.0863	55.1295	61.8387	36.3268	41.035	37.25	44.1843
SASLHLPK	_SASLHLPK_.2	346.243	271.568	294.692	326.094	393.698	347.785	324.927	222.121	328.412
SASLHLPK	_SASLHLPK_.1	58.3539	33.6802	29.3623	39.3446	35.009	27.779	36.1691	29.48	56.4496
SPLFMGK	_SPLFMGK_.1	81.4579	50.152	66.4815	65.3576	77.224	70.0006	74.8564	47.3487	75.7452
FLENEDR	_FLENEDR_.2	17.5429	21.3167	8.61566	10.7448	15.7288	2.03801	13.9408	6.58694	10.2868
FLENEDRR	_FLENEDRR_.2	15.2037	12.3407	13.5754	13.054	9.44285	12.3119	19.9058	12.3404	14.8456
LGMFNIQHCKK	_LGMFNIQHC[Carbamidomethyl (C)]KK_.3	3.12219	5.37705	6.10044	5.7389	1.11902	5.74366	1.24525	2.36225	1.7513
LYHSEAFTVNFGDTEEAKK	_LYHSEAFTVNFGDTEEAKK_.4	1	Filtered	1	1	1	1.29723	1	1	1
LYHSEAFTVNFGDTEEAKK	_LYHSEAFTVNFGDTEEAKK_.3	1	Filtered	1	Filtered	Filtered	1	1	1	1
RLGMFNIQHCK	_RLGMFNIQHC[Carbamidomethyl (C)]K_.3	62.5097	53.936	80.6865	76.719	56.3736	57.0323	76.3876	64.8957	37.0251
RLGMFNIQHCK	_RLGMFNIQHC[Carbamidomethyl (C)]K_.2	1.88591	1	3.94376	1	2.90778	3.43792	2.79646	3.1103	1
LVDKFLEDVKK	_LVDKFLEDVKK_.3	1.76393	1.17593	1.31257	1	1.25434	1	4.34389	1.58006	3.45633
QINDYVEK	_QINDYVEK_.2	100.034	105.289	88.3969	88.8516	78.9881	87.7643	96.1875	88.9694	93.9488
QINDYVEK	_QINDYVEK_.1	1	1	1	1	1	1	1	1	1
LGMFNIQHCK	_LGMFNIQHC[Carbamidomethyl (C)]K_.3	431.522	381.331	383.823	388.462	371.827	365.92	400.088	351.416	207.708
LGMFNIQHCK	_LGMFNIQHC[Carbamidomethyl (C)]K_.2	101.56	79.7682	92.2264	89.6631	74.5486	82.8211	91.3696	81.0783	49.6426
LGMFNIQHCK	_LGM[Oxidation (M)]FNIQHC[Carbamidomethyl (C)]K_.3	Filtered	Filtered	Filtered	1	Filtered	Filtered	Filtered	Filtered	Filtered
VFSNGADLSGVTEEAPLKLSK	_VFSNGADLSGVTEEAPLKLSK_.3	12.0977	15.7014	14.8644	11.0108	19.5604	10.7355	8.45854	9.6787	9.13891
VFSNGADLSGVTEEAPLKLSK	_VFSNGADLSGVTEEAPLKLSK_.2	1	1	1	1	1	Filtered	1	1	Filtered
DTEEEDFHVDQVTTVK	_DTEEEDFHVDQVTTVK_.3	1	1	1	Filtered	1	1.76056	Filtered	1	1
DTEEEDFHVDQVTTVK	_DTEEEDFHVDQVTTVK_.2	Filtered	Filtered	Filtered	Filtered	1	Filtered	Filtered	Filtered	Filtered
TDTSHHDQDHPTFNK	_TDTSHHDQDHPTFNK_.4	Filtered	7.92861	6.34622	5.63873	2.15368	2.13334	10.879	8.2103	6.61805
TDTSHHDQDHPTFNK	_TDTSHHDQDHPTFNK_.3	1	1	1	1	1	1	1.12811	1	1
TDTSHHDQDHPTFNK	_TDTSHHDQDHPTFNK_.2	1	Filtered	Filtered	Filtered	1	1	Filtered	1	1
GTEAAGAMFLEAIPMSIPPEVK	_GTEAAGAM[Oxidation (M)]FLEAIPMSIPPEVK_.3	35.3652	46.9302	30.2184	45.7335	25.344	25.8758	27.3177	30.24	24.55
GTEAAGAMFLEAIPMSIPPEVK	_GTEAAGAMFLEAIPMSIPPEVK_.3	50.6495	67.1892	42.5199	65.2897	38.1554	39.4619	37.1182	48.7178	34.0145
GTEAAGAMFLEAIPMSIPPEVK	_GTEAAGAMFLEAIPM[Oxidation (M)]SIPPEVK_.3	35.156	46.6701	30.1514	45.3874	26.7618	25.9431	26.279	32.0832	24.6557
GTEAAGAMFLEAIPMSIPPEVK	_GTEAAGAMFLEAIPMSIPPEVK_.4	1	1	1	1	1	1	1	1	1
LSSWVLLMK	_LSSWVLLMK_.2	4.89948	2.23131	2.28722	2.58168	3.13464	2.52308	4.50835	4.00985	4.03981
FLEDVKK	_FLEDVKK_.2	1	1	2.0315	1.75447	Filtered	1	Filtered	1	1.00476
ITPNLAEFAFSLYR	_ITPNLAEFAFSLYR_.2	1	Filtered	1	1	1	1	Filtered	Filtered	1
GKWERPFEVK	_GKWERPFEVK_.3	1	Filtered	Filtered	Filtered	Filtered	Filtered	Filtered	Filtered	1
KLSSWVLLMK	_KLSSWVLLMK_.3	8.30329	1.47865	3.2397	3.9603	9.33096	11.8871	9.56964	4.13137	10.5879
AVLTIDEKGTEAAGAMFLEAIPMSIPPEVK	_AVLTIDEKGTEAAGAM[Oxidation (M)]FLEAIPMSIPPEVK_.4	3.64366	1.23463	Filtered	2.68061	4.25588	4.5852	1.81388	Filtered	1.90724
WERPFEVKDTEEEDFHVDQVTTVK	_WERPFEVKDTEEEDFHVDQVTTVK_.4	Filtered	Filtered	Filtered	1	Filtered	Filtered	Filtered	Filtered	Filtered
SVLGQLGITKVFSNGADLSGVTEEAPLK	_SVLGQLGITKVFSNGADLSGVTEEAPLK_.3	Filtered	Filtered	Filtered	Filtered	Filtered	1	Filtered	Filtered	Filtered
DTEEEDFHVDQVTTVKVPMMK	_DTEEEDFHVDQVTTVKVPMMK_.3	1	Filtered	Filtered	Filtered	Filtered	Filtered	Filtered	1	Filtered
LQHLENELTHDIITK	_LQHLENELTHDIITK_.3	Filtered	Filtered	Filtered	1	Filtered	Filtered	Filtered	Filtered	Filtered
KQINDYVEK	_KQINDYVEK_.2	1	1	1	Filtered	Filtered	1	Filtered	1	Filtered
SASLHLPKLSITGTYDLKSVLGQLGITK	_SASLHLPKLSITGTYDLKSVLGQLGITK_.4	Filtered	Filtered	Filtered	1	1	Filtered	Filtered	1	Filtered
NLAVSQVVHK	_NLAVSQVVHK_.2	156.341	148.052	160.113	139.219	160.831	143.585	160.379	117.189	127.082
EQLSLLDR	_EQLSLLDR_.2	43.8166	33.7251	35.6891	45.7612	36.3596	40.8402	51.4374	33.3764	44.0595
EIGELYLPK	_EIGELYLPK_.2	239.871	222.001	217.181	260.893	248.924	186.222	241.86	202.299	235.756
EIGELYLPK	_EIGELYLPK_.1	2.1395	3.63538	2.20778	1	3.95281	2.22096	4.29362	1.93862	4.42832
ADLSGITGAR	_ADLSGITGAR_.2	294.018	318.186	264.299	309.645	254.482	226.655	286.928	234.563	239.266
ADLSGITGAR	_ADLSGITGAR_.1	3.03407	1.56947	1.2529	1.43145	1.2412	1	2.27158	2.0471	1
KLINDYVK	_KLINDYVK_.2	27.5659	16.5455	20.3176	26.6434	38.4274	20.3734	23.2639	13.5069	25.1077
LYGSEAFATDFQDSAAAK	_LYGSEAFATDFQDSAAAK_.2	11.6629	6.01389	6.74132	5.86559	6.50772	7.31245	9.88101	5.49565	9.49231
LYGSEAFATDFQDSAAAK	_LYGSEAFATDFQDSAAAK_.3	1	Filtered	1	1	1	1	1	1	1
ITLLSALVETR	_ITLLSALVETR_.2	281.019	381.186	302.89	288.661	206.71	208.488	243.93	257.252	208.915
ITLLSALVETR	_ITLLSALVETR_.3	9.28155	17.6773	13.1837	11.3968	5.23204	8.40782	10.2373	4.8828	8.65093
LINDYVK	_LINDYVK_.2	139.024	92.6157	81.7192	131.28	140.872	100.581	136.665	93.4542	131.048
LINDYVK	_LINDYVK_.1	1	1.15157	1	1	1.15413	1	1.18509	1	1
AVLDVFEEGTEASAATAVK	_AVLDVFEEGTEASAATAVK_.2	51.8947	74.4248	56.52	64.0161	63.7372	48.5207	34.5208	67.482	41.5303
AVLDVFEEGTEASAATAVK	_AVLDVFEEGTEASAATAVK_.3	30.7882	40.2349	27.6315	41.4552	33.1275	31.0084	21.8116	45.0308	20.8283
AKWEMPFDPQDTHQSR	_AKWEMPFDPQDTHQSR_.4	3.20708	1.76058	2.14896	1.9522	1.74748	2.52425	2.48476	3.95152	3.84433
AKWEMPFDPQDTHQSR	_AKWEMPFDPQDTHQSR_.3	1	2.55835	1.67448	1	1.12421	1.5743	1.64601	1	1
AKWEMPFDPQDTHQSR	_AKWEMPFDPQDTHQSR_.2	Filtered	1	Filtered	Filtered	Filtered	Filtered	Filtered	Filtered	Filtered
WRDSLEFR	_WRDSLEFR_.2	6.53922	3.81776	1.63791	5.62566	1.07947	3.90803	11.2568	3.84477	4.88641
RLYGSEAFATDFQDSAAAK	_RLYGSEAFATDFQDSAAAK_.3	2.32852	1	1.56151	1.77378	5.86072	2.8837	1.82555	1.96169	3.71464
LYGSEAFATDFQDSAAAKK	_LYGSEAFATDFQDSAAAKK_.3	1	1	1	1	1	Filtered	1.76703	1.56407	1.22572
WEMPFDPQDTHQSR	_WEMPFDPQDTHQSR_.3	1	1	Filtered	1	1.32124	1	1.05345	1	1
WEMPFDPQDTHQSR	_WEMPFDPQDTHQSR_.2	Filtered	1	Filtered	Filtered	Filtered	Filtered	Filtered	Filtered	Filtered
EQLSLLDRFTEDAK	_EQLSLLDRFTEDAK_.3	Filtered	1	1	Filtered	1	Filtered	1	Filtered	1
WVMVPMMSLHHLTIPYFRDEELSCTVVELK	_WVMVPM[Oxidation (M)]MSLHHLTIPYFRDEELSC[Carbamidomethyl (C)]TVVELK_.4	Filtered	Filtered	Filtered	1	1	Filtered	1	Filtered	1
WVMVPMMSLHHLTIPYFRDEELSCTVVELK	_WVMVPMM[Oxidation (M)]SLHHLTIPYFRDEELSC[Carbamidomethyl (C)]TVVELK_.4	Filtered	Filtered	Filtered	Filtered	1	1	1	Filtered	1
DEELSCTVVELK	_DEELSC[Carbamidomethyl (C)]TVVELK_.2	Filtered	1	Filtered	Filtered	1	Filtered	Filtered	Filtered	1
EQLSLLDRFTEDAKR	_EQLSLLDRFTEDAKR_.4	Filtered	Filtered	Filtered	Filtered	1	Filtered	Filtered	Filtered	Filtered
EQLSLLDRFTEDAKR	_EQLSLLDRFTEDAKR_.3	Filtered	Filtered	Filtered	Filtered	Filtered	Filtered	Filtered	Filtered	1
VANPLSTA	_VANPLSTA_.1	27.5581	17.3622	15.7775	26.991	15.8625	33.5863	18.4576	20.2938	24.2505
ANAGKPKDPTFIPAPIQAK	_ANAGKPKDPTFIPAPIQAK_.4	1.4505	6.58898	3.40408	3.47879	6.49952	5.15893	5.60496	3.65119	1.632
ANAGKPKDPTFIPAPIQAK	_ANAGKPKDPTFIPAPIQAK_.3	1.60937	1	1	1	1	1	1	1	1.64463
ALQDQLVLVAAK	_ALQDQLVLVAAK_.2	7.39476	4.76053	5.52114	3.71895	3.09918	4.55715	6.8241	8.26134	8.5783
DPTFIPAPIQAK	_DPTFIPAPIQAK_.2	34.1695	48.3731	38.8522	48.1098	34.2833	34.8798	37.0953	48.0652	33.0383
PKDPTFIPAPIQAK	_PKDPTFIPAPIQAK_.3	8.32809	4.90336	7.04179	5.49061	6.43715	5.01907	5.93458	8.61176	9.8215
QPFVQGLALYTPVVLPR	_QPFVQGLALYTPVVLPR_.3	Filtered	1.6247	1.07702	1.89944	1	1.15395	1.4692	Filtered	Filtered
FMQAVTGWK	_FMQAVTGWK_.2	Filtered	Filtered	Filtered	1	Filtered	Filtered	2.38832	Filtered	1
YGAATFTR	_YGAATFTR_.2	1	1.87359	1.5759	3.071	Filtered	Filtered	1	Filtered	1.3803
SDIAPVAR	_SDIAPVAR_.2	1	1.01576	1	1.93221	Filtered	Filtered	1.55767	Filtered	2.30991
FQVDNNNR	_FQVDNNNR_.2	1	1	Filtered	1	1	1	Filtered	Filtered	1.07801
SASNMAIVDVK	_SASNMAIVDVK_.2	1	1	Filtered	Filtered	Filtered	Filtered	Filtered	Filtered	Filtered
IPIEDGSGEVVLSR	_IPIEDGSGEVVLSR_.2	2.1179	1.33124	1.55941	1.36659	1.40533	2.61889	2.22297	3.18413	2.66014
SSLSVPYVIVPLK	_SSLSVPYVIVPLK_.2	11.3056	26.061	16.9277	15.5892	16.3591	11.5881	8.24605	15.2063	9.10275
KVLLDGVQNPR	_KVLLDGVQNPR_.3	7.59172	7.118	3.1789	1	1.34045	5.3482	Filtered	5.04876	4.64629
LSINTHPSQKPLSITVR	_LSINTHPSQKPLSITVR_.4	1	1	1	1	1	1	1	1	1
LSINTHPSQKPLSITVR	_LSINTHPSQKPLSITVR_.3	1	1.6609	1	1	1	1	1.88137	1	1
VLLDGVQNPR	_VLLDGVQNPR_.2	4.58047	3.36136	4.89632	3.00134	3.54169	4.78258	3.585	4.06399	1.51575
VPVAVQGEDTVQSLTQGDGVAK	_VPVAVQGEDTVQSLTQGDGVAK_.3	1	1	1	1	1	1	1	1	1
TGLQEVEVK	_TGLQEVEVK_.2	2.12522	4.78298	5.80308	6.33212	3.13183	5.66613	6.88223	4.43388	4.00591
TIYTPGSTVLYR	_TIYTPGSTVLYR_.2	1.26031	5.30712	3.04429	6.69123	4.77444	5.73545	1.93441	1.70597	1.5012
SGSDEVQVGQQR	_SGSDEVQVGQQR_.2	3.25827	2.31471	2.8539	3.21217	1	2.83334	3.19468	1.53978	2.89613
SGIPIVTSPYQIHFTK	_SGIPIVTSPYQIHFTK_.3	1	1.31442	Filtered	1.32623	1	1	1.1454	1	1.33883
QPSSAFAAFVK	_QPSSAFAAFVK_.2	1	1	1	1.28767	1.09884	2.37579	1	1	1.8834
SGQSEDRQPVPGQQMTLK	_SGQSEDRQPVPGQQMTLK_.3	2.99345	7.84308	5.11042	2.5583	2.40519	2.26774	3.90122	1.88625	3.3149
ILLQGTPVAQMTEDAVDAER	_ILLQGTPVAQMTEDAVDAER_.3	1	3.22028	1	1.30968	1	1	1.0956	1	1.64474
ISLPESLK	_ISLPESLK_.2	3.63906	3.72676	2.366	3.86997	1	3.44515	2.10525	3.35639	2.66464
IWDVVEK	_IWDVVEK_.2	1.62538	1.04491	1.1399	1.73876	Filtered	1.53112	2.20337	1.43682	Filtered
VVLVAVDK	_VVLVAVDK_.2	13.8907	10.7726	4.7378	13.6829	9.13717	10.6867	6.90996	4.89048	4.92111
YYTYLIMNK	_YYTYLIMNK_.2	1.35068	2.32953	1.80699	1	1	1.01879	1.68558	1	1.10655
TELRPGETLNVNFLLR	_TELRPGETLNVNFLLR_.3	1	Filtered	1	Filtered	Filtered	1	1	Filtered	1
GYTQQLAFR	_GYTQQLAFR_.2	1	1	1	1	1	1	1	1	1
DSCVGSLVVK	_DSC[Carbamidomethyl (C)]VGSLVVK_.2	1	1	1.53908	1	Filtered	2.01461	1	1.04127	1
AGDFLEANYMNLQR	_AGDFLEANYMNLQR_.3	1	1	1	1	Filtered	1	1	Filtered	1.05376
GQGTLSVVTMYHAK	_GQGTLSVVTMYHAK_.3	1	1	1	Filtered	Filtered	1	1	1	1
ACEPGVDYVYK	_AC[Carbamidomethyl (C)]EPGVDYVYK_.2	Filtered	1	1	1	Filtered	Filtered	Filtered	1	1
SEETKENEGFTVTAEGK	_SEETKENEGFTVTAEGK_.3	Filtered	1	1	Filtered	1	Filtered	Filtered	1	1
VTIKPAPETEK	_VTIKPAPETEK_.3	Filtered	1	Filtered	1	1	Filtered	Filtered	1	1
LVAYYTLIGASGQR	_LVAYYTLIGASGQR_.2	Filtered	Filtered	1	1	1	Filtered	1	Filtered	1
LVAYYTLIGASGQR	_LVAYYTLIGASGQR_.3	1	Filtered	Filtered	Filtered	Filtered	Filtered	1	Filtered	Filtered
RIPIEDGSGEVVLSR	_RIPIEDGSGEVVLSR_.3	Filtered	8.10632	Filtered	Filtered	Filtered	Filtered	Filtered	8.48178	6.02468
YFKPGMPFDLMVFVTNPDGSPAYR	_YFKPGMPFDLM[Oxidation (M)]VFVTNPDGSPAYR_.3	Filtered	Filtered	Filtered	Filtered	Filtered	Filtered	Filtered	1.18734	1
AAVYHHFISDGVR	_AAVYHHFISDGVR_.3	Filtered	Filtered	1	Filtered	Filtered	Filtered	Filtered	Filtered	1
ASHLGLAR	_ASHLGLAR_.2	Filtered	Filtered	Filtered	Filtered	1	Filtered	Filtered	Filtered	1
TYTVGCEECTVFPCLSIPCK	_TYTVGC[Carbamidomethyl (C)]EEC[Carbamidomethyl (C)]TVFPC[Carbamidomethyl (C)]LSIPC[Carbamidomethyl (C)]K_.3	1	1	1	1	1	1	1	1	1
EPGLCTWQSLR	_EPGLC[Carbamidomethyl (C)]TWQSLR_.2	5.35065	2.96564	8.25524	3.05058	2.64972	9.42405	1	4.4916	1.09148
LQSGTHCLWTDQLLQGSEK	_LQSGTHC[Carbamidomethyl (C)]LWTDQLLQGSEK_.3	1	Filtered	1	1	1	1	1	Filtered	1
HLACLPR	_HLAC[Carbamidomethyl (C)]LPR_.2	5.87371	5.37324	8.1188	7.08808	6.93817	5.11659	5.85622	5.45242	5.6044
GFQALGDAADIR	_GFQALGDAADIR_.2	9.67364	4.36735	6.20324	8.46215	7.39266	6.79962	7.19478	6.88715	5.8664
FVYTPAMESVCGYFHR	_FVYTPAMESVC[Carbamidomethyl (C)]GYFHR_.3	1	1	1	1.04993	1.14701	1	1	1	Filtered
SEEFLIAGK	_SEEFLIAGK_.2	1.43689	1	Filtered	1.36869	2.45746	Filtered	1	Filtered	1.13502
TQPNLDNCPFHDQPHLKR	_TQPNLDNC[Carbamidomethyl (C)]PFHDQPHLKR_.5	8.07473	32.9019	15.0593	13.6666	9.82993	16.5476	7.56281	22.0152	6.33406
TQPNLDNCPFHDQPHLKR	_TQPNLDNC[Carbamidomethyl (C)]PFHDQPHLKR_.4	8.39608	16.9887	4.82906	11.345	5.9087	11.8089	6.00052	8.11056	2.97657
TQPNLDNCPFHDQPHLKR	_TQPNLDNC[Carbamidomethyl (C)]PFHDQPHLKR_.3	8.90494	13.0976	7.91325	11.4514	6.76179	17.9644	1.86836	17.5086	4.04583
LVGGPMDASVEEEGVRR	_LVGGPMDASVEEEGVRR_.3	2148.61	2308.91	1972.38	1953.06	1787.9	1819.24	1654.42	1778.25	1628.09
LVGGPMDASVEEEGVRR	_LVGGPM[Oxidation (M)]DASVEEEGVRR_.3	31.6215	17.689	11.4043	18.0305	12.5875	9.98828	13.8235	4.53797	8.87195
LVGGPMDASVEEEGVRR	_LVGGPMDASVEEEGVRR_.2	11.8021	12.8735	7.21922	7.08494	7.06509	9.02186	6.26242	11.8916	7.50454
LVGGPMDASVEEEGVRR	_LVGGPMDASVEEEGVRR_.4	2.5289	17.6348	5.65959	4.99061	8.66796	1.99385	5.5536	6.35542	1.72038
ALDFAVGEYNK	_ALDFAVGEYNK_.2	1133.38	1475.73	1232.17	1318.37	1213.79	1247.95	992.338	1266.12	1013.73
ALDFAVGEYNK	_ALDFAVGEYNK_.3	4.05248	10.4891	13.5218	16.9806	15.5148	12.9848	7.28586	9.50148	6.88579
TQPNLDNCPFHDQPHLK	_TQPNLDNC[Carbamidomethyl (C)]PFHDQPHLK_.3	129.299	174.731	137.119	161.326	139.506	139.686	117.732	164.393	105.06
TQPNLDNCPFHDQPHLK	_TQPNLDNC[Carbamidomethyl (C)]PFHDQPHLK_.4	67.1421	119.277	101.126	76.8695	80.8045	87.9983	59.8133	104.325	48.7399
TQPNLDNCPFHDQPHLK	_TQPNLDNC[Carbamidomethyl (C)]PFHDQPHLK_.2	1	3.34556	1.21239	1.41685	1.42771	3.35065	1.91342	1.9935	1
RALDFAVGEYNK	_RALDFAVGEYNK_.3	98.6958	107.304	90.63	90.7006	78.152	77.8584	85.7746	86.0583	83.3299
RALDFAVGEYNK	_RALDFAVGEYNK_.2	5.69688	3.86196	4.86021	7.93954	3.20753	3.89852	4.67582	5.23674	5.97439
KAFCSFQIYAVPWQGTMTLSK	_KAFC[Carbamidomethyl (C)]SFQIYAVPWQGTMTLSK_.3	26.0738	6.56839	57.351	31.8488	29.7783	40.5651	25.1564	25.9563	8.3871
KAFCSFQIYAVPWQGTMTLSK	_KAFC[Carbamidomethyl (C)]SFQIYAVPWQGTM[Oxidation (M)]TLSK_.3	Filtered	1	Filtered	Filtered	Filtered	1	1	Filtered	Filtered
AFCSFQIYAVPWQGTMTLSK	_AFC[Carbamidomethyl (C)]SFQIYAVPWQGTMTLSK_.3	1.58012	1.75875	1.18269	1.2033	1.08134	1.50812	1	1.14309	1.39273
AFCSFQIYAVPWQGTMTLSK	_AFC[Carbamidomethyl (C)]SFQIYAVPWQGTM[Oxidation (M)]TLSK_.3	1	1	1	1	1	1	Filtered	Filtered	Filtered
LVGGPMDASVEEEGVR	_LVGGPMDASVEEEGVR_.2	58.9695	72.2955	65.7811	56.2403	60.414	63.2107	34.5238	71.5801	52.9416
LVGGPMDASVEEEGVR	_LVGGPMDASVEEEGVR_.3	4.07751	6.31724	2.68023	1.39987	3.26275	1.25017	2.82484	9.44221	4.32669
KQIVAGVNYFLDVELGR	_KQIVAGVNYFLDVELGR_.3	Filtered	Filtered	Filtered	Filtered	1	1	8.44875	2.38748	7.01316
QIVAGVNYFLDVELGR	_QIVAGVNYFLDVELGR_.2	Filtered	Filtered	Filtered	Filtered	1	Filtered	Filtered	Filtered	Filtered
TQVVAGTNYYIK	_TQVVAGTNYYIK_.2	1	2.32557	1	1.69969	11.5739	2.71739	1	21.5485	6.52046
LEAVQYK	_LEAVQYK_.2	Filtered	Filtered	Filtered	1.73585	Filtered	1.68482	Filtered	8.77173	5.65805
TNETYGKLEAVQYK	_TNETYGKLEAVQYK_.3	Filtered	Filtered	Filtered	Filtered	Filtered	Filtered	Filtered	1	Filtered
ICVGCPR	_IC[Carbamidomethyl (C)]VGC[Carbamidomethyl (C)]PR_.2	5883.82	9732.81	8837.5	6790.74	7184.66	7892.85	5544.15	7888.13	3158.34
ICVGCPR	_IC[Carbamidomethyl (C)]VGC[Carbamidomethyl (C)]PR_.1	3.92416	8.37574	8.35446	6.38728	1.88764	19.9453	1.49788	12.48	1
TVGSDTFYSFK	_TVGSDTFYSFK_.2	6197.5	8109.47	7798.92	7199.78	8220.69	6924.82	5868.39	7433.99	4960.01
YNSQNQSNNQFVLYR	_YNSQNQSNNQFVLYR_.3	2153.73	1791.56	2081.71	2165.36	2655.77	1778.54	2159.95	1530.02	2066.36
YNSQNQSNNQFVLYR	_YNSQNQSNNQFVLYR_.2	1669.45	1280.2	1555.88	1619.62	1965.65	1390.07	1705.65	1215.1	1606.34
YFIDFVAR	_YFIDFVAR_.2	3068.02	4033.2	3705.99	3393.75	3410.57	3008.49	2936.29	3601.76	2728.76
YFIDFVAR	_YFIDFVAR_.1	77.5191	70.1616	85.9584	50.6651	42.8219	55.5637	77.3291	53.3186	56.7489
KLGQSLDCNAEVYVVPWEK	_KLGQSLDC[Carbamidomethyl (C)]NAEVYVVPWEK_.3	977.188	1883.96	1597.53	1637.4	1103.14	1784.93	844.229	2187.46	486.356
KLGQSLDCNAEVYVVPWEK	_KLGQSLDC[Carbamidomethyl (C)]NAEVYVVPWEK_.4	2.84365	9.15239	3.2753	7.49469	3.31017	6.19935	1.64138	7.25957	1
LGQSLDCNAEVYVVPWEK	_LGQSLDC[Carbamidomethyl (C)]NAEVYVVPWEK_.2	639.723	1381.77	1089.64	1040.92	714.661	984.829	496.65	1449.53	382.588
LGQSLDCNAEVYVVPWEK	_LGQSLDC[Carbamidomethyl (C)]NAEVYVVPWEK_.3	582.288	1261.84	971.912	950.26	689.872	880.311	476.511	1234.32	363.507
TWQDCEYKDAAK	_TWQDC[Carbamidomethyl (C)]EYKDAAK_.3	619.285	898.899	977.946	872.525	664.288	863.542	660.667	838.631	395.897
TWQDCEYKDAAK	_TWQDC[Carbamidomethyl (C)]EYKDAAK_.2	217.538	299.848	261.467	221.529	208.543	338.652	175.729	290.29	128.706
DIPTNSPELEETLTHTITK	_DIPTNSPELEETLTHTITK_.3	1818.13	2247.05	1833.44	2040.19	1790.79	1675.24	1292.46	2049.08	1553.57
DIPTNSPELEETLTHTITK	_DIPTNSPELEETLTHTITK_.2	252.987	342.314	249.804	273.198	219.868	244.789	188.441	270.217	224.857
KYNSQNQSNNQFVLYR	_KYNSQNQSNNQFVLYR_.3	1090.52	785.886	933.12	1059.37	1447.74	801.992	1115.24	621.805	1018.47
KYNSQNQSNNQFVLYR	_KYNSQNQSNNQFVLYR_.2	78.564	44.7144	72.9599	80.8045	79.2265	57.835	86.9116	45.4439	85.5958
KYFIDFVAR	_KYFIDFVAR_.2	967.375	627.327	818.834	761.76	970.869	838.417	929.704	586.691	867.331
TVGSDTFYSFKYEIK	_TVGSDTFYSFKYEIK_.3	46.2046	53.7649	39.7454	27.4934	67.122	43.6906	42.1015	26.8046	49.4597
TVGSDTFYSFKYEIK	_TVGSDTFYSFKYEIK_.2	5.42263	3.85002	3.14893	1.09295	5.73004	4.85403	2.65914	1.71664	4.77371
YEIKEGDCPVQSGK	_YEIKEGDC[Carbamidomethyl (C)]PVQSGK_.3	232.615	358.306	309.353	261.334	230.913	286.385	236.74	270.709	150.254
YEIKEGDCPVQSGK	_YEIKEGDC[Carbamidomethyl (C)]PVQSGK_.2	49.0407	62.3117	54.7077	45.6273	42.1576	66.3526	42.2804	57.1917	26.2999
ESNEELTESCETKK	_ESNEELTESC[Carbamidomethyl (C)]ETKK_.3	109.797	293.775	370.032	171.859	97.9158	184.408	169.608	319.95	56.7163
ESNEELTESCETKK	_ESNEELTESC[Carbamidomethyl (C)]ETKK_.2	20.3947	60.1356	78.459	31.4376	13.7503	55.2651	35.6738	74.9676	10.8792
TWQDCEYK	_TWQDC[Carbamidomethyl (C)]EYK_.2	232.076	427.123	327.251	337.967	214.348	365.426	231.9	359.715	131.21
FSVATQTCQITPAEGPVVTAQYDCLGCVHPISTQSPDLEPILR	_FSVATQTC[Carbamidomethyl (C)]QITPAEGPVVTAQYDC[Carbamidomethyl (C)]LGC[Carbamidomethyl (C)]VHPISTQSPDLEPILR_.5	220.796	388.123	423.342	383.515	268.214	358.398	152.802	475.348	93.1007
FSVATQTCQITPAEGPVVTAQYDCLGCVHPISTQSPDLEPILR	_FSVATQTC[Carbamidomethyl (C)]QITPAEGPVVTAQYDC[Carbamidomethyl (C)]LGC[Carbamidomethyl (C)]VHPISTQSPDLEPILR_.6	26.9467	42.2916	80.8826	51.477	31.4843	47.3043	23.749	67.5681	10.4762
LGQSLDCNAEVYVVPWEKK	_LGQSLDC[Carbamidomethyl (C)]NAEVYVVPWEKK_.3	75.6102	127.764	98.8962	100.393	84.9931	121.295	56.5458	146.357	41.9019
KLGQSLDCNAEVYVVPWEKK	_KLGQSLDC[Carbamidomethyl (C)]NAEVYVVPWEKK_.4	32.7989	54.0113	57.5544	48.4997	39.7234	50.6388	17.6725	51.6265	10.1108
KLGQSLDCNAEVYVVPWEKK	_KLGQSLDC[Carbamidomethyl (C)]NAEVYVVPWEKK_.3	16.5879	22.9986	29.2341	18.87	23.0443	42.8846	18.288	35.8912	1.57791
RPPGFSPFR	_RPPGFSPFR_.2	130.767	93.4612	92.6203	94.2259	122.701	83.6083	95.9863	84.5189	120.245
TVGSDTFYSFKYEIKEGDCPVQSGK	_TVGSDTFYSFKYEIKEGDC[Carbamidomethyl (C)]PVQSGK_.4	3.72878	1.17645	3.24062	1.79793	11.932	3.27383	3.081	1.92982	3.88497
TVGSDTFYSFKYEIKEGDCPVQSGK	_TVGSDTFYSFKYEIKEGDC[Carbamidomethyl (C)]PVQSGK_.3	1	1	1	1	1	1	1	1	1
ESNEELTESCETK	_ESNEELTESC[Carbamidomethyl (C)]ETK_.2	106.466	289.923	250.077	183.839	105.544	204.962	107.116	329.291	40.9686
ESNEELTESCETK	_ESNEELTESC[Carbamidomethyl (C)]ETK_.3	1	1.51266	1.7114	1.22143	1	Filtered	1	1.62494	Filtered
ETTCSKESNEELTESCETK	_ETTC[Carbamidomethyl (C)]SKESNEELTESC[Carbamidomethyl (C)]ETK_.3	200.397	260.523	369.58	284.793	325.453	234.482	139.906	330.631	62.9339
ETTCSKESNEELTESCETKK	_ETTC[Carbamidomethyl (C)]SKESNEELTESC[Carbamidomethyl (C)]ETKK_.4	32.2858	51.618	111.569	38.2934	45.2875	44.5828	55.4726	63.4188	15.7595
ETTCSKESNEELTESCETKK	_ETTC[Carbamidomethyl (C)]SKESNEELTESC[Carbamidomethyl (C)]ETKK_.3	21.745	36.7298	67.7906	29.0186	25.452	31.0866	30.4801	41.3418	7.81045
QVVAGLNFR	_QVVAGLNFR_.2	9204.32	10340.9	9910.18	9341.69	12291.6	9310.82	8994.88	8853.18	7881.34
QVVAGLNFR	_QVVAGLNFR_.1	Filtered	11.4445	6.21551	8.00318	7.46799	Filtered	7.25776	7.57121	2.10088
IASFSQNCDIYPGKDFVQPPTK	_IASFSQNC[Carbamidomethyl (C)]DIYPGKDFVQPPTK_.3	1749.56	2595.34	2117.16	2404.42	1887.66	2172.56	1601.07	2805.88	1105.77
IASFSQNCDIYPGKDFVQPPTK	_IASFSQNC[Carbamidomethyl (C)]DIYPGKDFVQPPTK_.4	250.401	392.725	295.224	153.474	261.277	316.906	187.583	369.444	101.371
IASFSQNCDIYPGKDFVQPPTK	_IASFSQNC[Carbamidomethyl (C)]DIYPGKDFVQPPTK_.5	1	1	1	1	Filtered	Filtered	Filtered	1	1
DFVQPPTK	_DFVQPPTK_.2	1678.31	1844.76	1616.44	1759.19	1471.89	1680.51	1580.74	1585.89	1171.63
DFVQPPTK	_DFVQPPTK_.1	35.3077	45.848	14.1577	29.1565	21.0232	51.9434	41.5823	47.242	24.7711
KIYPTVNCQPLGMISLMK	_KIYPTVNC[Carbamidomethyl (C)]QPLGMISLMK_.3	406.962	658.913	535.09	600.602	508.585	504.136	440.706	631.96	257.737
KIYPTVNCQPLGMISLMK	_KIYPTVNC[Carbamidomethyl (C)]QPLGMISLMK_.2	28.617	5.64007	15.9696	24.727	20.9315	30.5259	25.4075	19.6083	13.278
KIYPTVNCQPLGMISLMK	_KIYPTVNC[Carbamidomethyl (C)]QPLGM[Oxidation (M)]ISLMK_.3	14.3402	17.1956	9.2923	25.0705	8.87228	10.5804	14.3606	18.3135	8.01975
KIYPTVNCQPLGMISLMK	_KIYPTVNC[Carbamidomethyl (C)]QPLGMISLM[Oxidation (M)]K_.3	12.9714	19.6384	12.8963	26.6783	8.89723	9.42181	14.3464	18.3198	6.29432
KIYPTVNCQPLGMISLMK	_KIYPTVNC[Carbamidomethyl (C)]QPLGMISLMK_.4	2.38422	Filtered	3.62542	1	4.97004	4.88448	5.46532	1	8.11356
KIYPTVNCQPLGMISLMK	_KIYPTVNC[Carbamidomethyl (C)]QPLGMISLM[Oxidation (M)]K_.2	43.2007	60.8314	47.0258	55.5449	30.0684	Filtered	32.3007	79.389	22.4234
AATGECTATVGKR	_AATGEC[Carbamidomethyl (C)]TATVGKR_.3	525.76	12.5028	12.0583	40.2891	580.933	804.327	5.86816	9.5379	10.6155
AATGECTATVGKR	_AATGEC[Carbamidomethyl (C)]TATVGKR_.2	59.2289	1	Filtered	2.90307	60.6996	101.16	1	1	1
ENFLFLTPDCK	_ENFLFLTPDC[Carbamidomethyl (C)]K_.2	459.344	1424.29	1028.66	991.127	464.021	917.202	494.652	1473.06	145.256
ENFLFLTPDCK	_ENFLFLTPDC[Carbamidomethyl (C)]K_.3	1.47617	8.79837	5.42762	8.56154	3.37279	9.10964	1.89532	3.945	1
AATGECTATVGK	_AATGEC[Carbamidomethyl (C)]TATVGK_.2	415.411	14.3049	11.2428	87.7429	612.257	795.039	3.67971	6.26295	14.0649
EGDCPVQSGK	_EGDC[Carbamidomethyl (C)]PVQSGK_.2	1.36351	2.44155	7.46514	2.56888	3.75599	12.2175	3.52643	2.84987	1.15852
IASFSQNCDIYPGK	_IASFSQNC[Carbamidomethyl (C)]DIYPGK_.2	606.689	968.162	883.978	844.331	647.856	847.206	656.33	988.63	372.144
IASFSQNCDIYPGK	_IASFSQNC[Carbamidomethyl (C)]DIYPGK_.3	14.4275	37.2465	26.0101	25.377	20.7873	20.6774	10.7117	29.0902	9.21267
SLWNGDTGECTDNAYIDIQLR	_SLWNGDTGEC[Carbamidomethyl (C)]TDNAYIDIQLR_.3	54.2198	10.9483	103.043	17.4537	36.0607	84.7289	48.9669	45.5239	42.443
SLWNGDTGECTDNAYIDIQLR	_SLWNGDTGEC[Carbamidomethyl (C)]TDNAYIDIQLR_.4	Filtered	1.87418	Filtered	Filtered	Filtered	Filtered	Filtered	Filtered	1
ARVQVVAGK	_ARVQVVAGK_.2	1.4518	3.5771	1	1.99312	1	1	1.70696	2.64333	1.32393
IYPTVNCQPLGMISLMK	_IYPTVNC[Carbamidomethyl (C)]QPLGMISLMK_.3	102.116	244.13	139.715	197.545	89.0818	134.4	76.4056	181.669	48.6141
IYPTVNCQPLGMISLMK	_IYPTVNC[Carbamidomethyl (C)]QPLGMISLMK_.2	94.6603	213.749	143.396	163.159	79.3728	118.361	74.3772	175.765	54.863
IYPTVNCQPLGMISLMK	_IYPTVNC[Carbamidomethyl (C)]QPLGM[Oxidation (M)]ISLMK_.2	Filtered	1	Filtered	1	Filtered	1	1	1	Filtered
IYPTVNCQPLGMISLMK	_IYPTVNC[Carbamidomethyl (C)]QPLGMISLM[Oxidation (M)]K_.2	1	Filtered	Filtered	1	Filtered	Filtered	1	1	Filtered
IYPTVNCQPLGMISLMK	_IYPTVNC[Carbamidomethyl (C)]QPLGMISLM[Oxidation (M)]K_.3	1	Filtered	Filtered	Filtered	Filtered	Filtered	1	1	Filtered
AVDAALKKYNSQNQSNNQFVLYR	_AVDAALKKYNSQNQSNNQFVLYR_.3	25.6283	4.19626	18.3541	Filtered	21.5528	Filtered	Filtered	Filtered	Filtered
AVDAALKKYNSQNQSNNQFVLYR	_AVDAALKKYNSQNQSNNQFVLYR_.4	2.31145	Filtered	Filtered	Filtered	2.68293	Filtered	Filtered	Filtered	Filtered
EGDCPVQSGKTWQDCEYKDAAK	_EGDC[Carbamidomethyl (C)]PVQSGKTWQDC[Carbamidomethyl (C)]EYKDAAK_.4	1	Filtered	Filtered	Filtered	Filtered	1	1	Filtered	Filtered
SSTKFSVATQTCQITPAEGPVVTAQYDCLGCVHPISTQSPDLEPILR	_SSTKFSVATQTC[Carbamidomethyl (C)]QITPAEGPVVTAQYDC[Carbamidomethyl (C)]LGC[Carbamidomethyl (C)]VHPISTQSPDLEPILR_.5	Filtered	Filtered	Filtered	Filtered	1	1	Filtered	1	Filtered
SSTKFSVATQTCQITPAEGPVVTAQYDCLGCVHPISTQSPDLEPILR	_SSTKFSVATQTC[Carbamidomethyl (C)]QITPAEGPVVTAQYDC[Carbamidomethyl (C)]LGC[Carbamidomethyl (C)]VHPISTQSPDLEPILR_.6	Filtered	Filtered	Filtered	Filtered	1.11897	Filtered	Filtered	Filtered	Filtered
AVDAALKK	_AVDAALKK_.2	7.06442	2.6873	1.04897	1.41267	9.86536	1151.77	4.79969	2.68337	4.09626
AVDAALKK	_AVDAALKK_.1	1	Filtered	Filtered	1	Filtered	3.78539	1	Filtered	Filtered
AVDAALK	_AVDAALK_.1	18.2782	Filtered	1	1	37.1454	69.7464	Filtered	Filtered	1
VQVVAGKKYFIDFVAR	_VQVVAGKKYFIDFVAR_.4	Filtered	Filtered	Filtered	Filtered	1.2669	Filtered	Filtered	Filtered	Filtered
AQRQVVAGLNFR	_AQRQVVAGLNFR_.3	13.356	Filtered	Filtered	Filtered	Filtered	Filtered	Filtered	Filtered	Filtered
YFIDFVARETTCSKESNEELTESCETK	_YFIDFVARETTC[Carbamidomethyl (C)]SKESNEELTESC[Carbamidomethyl (C)]ETK_.4	Filtered	Filtered	Filtered	Filtered	1	1	Filtered	Filtered	Filtered
VQVVAGKK	_VQVVAGKK_.2	1	1	1	1	1	3.76964	Filtered	1	1
VQVVAGK	_VQVVAGK_.1	Filtered	Filtered	Filtered	Filtered	Filtered	210.076	Filtered	Filtered	1
LVVVGAGGVGK	_LVVVGAGGVGK_.2	26.4195	28.7784	27.7411	25.6452	29.2244	24.009	28.7791	25.4189	23.1292
SYGIPFIETSAK	_SYGIPFIETSAK_.2	1	1	1	1	1	1	1	1	1
IIVPLNNR	_IIVPLNNR_.2	638.78	521.807	545.946	562.443	650.116	688.296	591.354	456.796	542.421
IVLVDNK	_IVLVDNK_.2	703.104	745.745	714.142	627.453	866.069	847.398	596.371	615.867	637.582
IVLVDNK	_IVLVDNK_.1	23.368	24.5915	23.5558	21.0422	27.0902	32.0955	22.6381	19.9828	26.7284
CYTAVVPLVYGGETK	_C[Carbamidomethyl (C)]YTAVVPLVYGGETK_.2	56.361	95.7486	92.9364	79.1339	61.0208	108.481	53.2216	118.448	27.0539
CYTAVVPLVYGGETK	_C[Carbamidomethyl (C)]YTAVVPLVYGGETK_.3	10.7278	16.7245	14.087	20.0874	8.84937	26.9938	5.07575	26.105	5.52821
FVYHLSDLCK	_FVYHLSDLC[Carbamidomethyl (C)]K_.3	38.1781	65.3303	81.0331	71.5929	54.2831	84.2119	42.0709	78.3547	10.8643
FVYHLSDLCK	_FVYHLSDLC[Carbamidomethyl (C)]K_.2	3.65284	5.53343	9.53089	7.16577	3.30292	13.3051	4.43787	7.41118	1.11449
FVYHLSDLCKK	_FVYHLSDLC[Carbamidomethyl (C)]KK_.3	1	1.17342	2.61053	1.78326	Filtered	2.3727	1	2.25576	1
SSEDPNEDIVER	_SSEDPNEDIVER_.2	163.96	164.36	166.756	142.468	218.581	202.161	89.9545	142.275	140.994
SSEDPNEDIVER	_SSEDPNEDIVER_.3	1.80678	1	1.04842	1	3.61909	3.00881	Filtered	Filtered	1.05954
MVETALTPDACYPD	_MVETALTPDAC[Carbamidomethyl (C)]YPD_.2	9.03141	13.1158	16.2668	3.4047	14.4591	19.6311	3.91857	16.6969	7.34606
MVETALTPDACYPD	_M[Oxidation (M)]VETALTPDAC[Carbamidomethyl (C)]YPD_.2	Filtered	Filtered	Filtered	Filtered	Filtered	2.56583	Filtered	Filtered	Filtered
LLIYDASNLETGVPSR	_LLIYDASNLETGVPSR_.3	97.4518	133.812	92.737	95.1976	93.0296	86.2708	82.1325	92.137	75.0622
LLIYDASNLETGVPSR	_LLIYDASNLETGVPSR_.2	86.0595	126.754	90.2216	102.083	100.325	74.304	70.8309	100.365	87.9323
LLIYAASSLQSGVPSR	_LLIYAASSLQSGVPSR_.3	42.9209	31.2082	37.7385	36.6972	40.9353	43.5262	31.7441	36.7554	42.4422
LLIYAASSLQSGVPSR	_LLIYAASSLQSGVPSR_.2	37.4294	32.3847	38.8261	36.4317	37.8155	37.4965	27.8683	36.3704	41.9872
ASQSISSYLNWYQQKPGK	_ASQSISSYLNWYQQKPGK_.3	2.15599	1.93413	1	1.11024	1	1	2.65345	1	1.25417
NDLGWYQQKPGK	_NDLGWYQQKPGK_.3	4.48008	3.01599	5.3553	7.2812	3.55724	3.15068	5.65547	2.92214	7.8159
NDLGWYQQKPGK	_NDLGWYQQKPGK_.2	1	Filtered	1	1	1	1.02374	1	1	Filtered
RLIYAASSLQSGVPSR	_RLIYAASSLQSGVPSR_.3	Filtered	1	1.0287	1	1	1	1	1	1.77003
LIYAASSLQSGVPSR	_LIYAASSLQSGVPSR_.2	1	1	1	1.3301	1.252	1	1	1	1
SLIYAASSLQSGVPSR	_SLIYAASSLQSGVPSR_.2	7.50146	12.2217	9.66026	10.7711	6.61935	7.72788	5.2958	15.3632	8.57059
SLIYAASSLQSGVPSR	_SLIYAASSLQSGVPSR_.3	3.75665	12.1404	2.73562	11.5253	11.2111	5.52975	3.54237	8.48117	4.46305
FSGSGSGTDFTLTISR	_FSGSGSGTDFTLTISR_.2	154.634	63.4361	141.938	135.478	154.189	150.623	169.338	121.37	167.661
FSGSGSGTDFTLTISR	_FSGSGSGTDFTLTISR_.3	26.71	5.2765	20.4885	22.6281	31.2781	27.9355	29.0095	9.54324	28.6957
ASQSVSSSYLAWYQQKPGQAPR	_ASQSVSSSYLAWYQQKPGQAPR_.3	64.5275	78.7481	63.5441	83.6004	75.7954	53.8478	58.5544	54.1362	63.7859
ASQSVSSSYLAWYQQKPGQAPR	_ASQSVSSSYLAWYQQKPGQAPR_.4	5.16353	9.86335	8.3946	10.478	2.26355	9.00327	10.5357	7.12732	11.902
LLIYGASSR	_LLIYGASSR_.2	1730.41	1809.94	1629.24	1514.84	2020.08	1514.49	1591.85	1448.44	1560.41
LLIYGASSR	_LLIYGASSR_.1	1	1	1	1	Filtered	1	1	1	1
ATGIPDRFSGSGSGTDFTLTISR	_ATGIPDRFSGSGSGTDFTLTISR_.3	13.5961	1	8.43879	4.4127	7.89521	10.9427	21.6462	3.77108	14.5849
ASQSVSSSYLAWYQQK	_ASQSVSSSYLAWYQQK_.2	1	1.10912	1.11675	2.2483	1.2877	1	2.16135	1	1.70115
ASQSVSSSYLAWYQQK	_ASQSVSSSYLAWYQQK_.3	Filtered	Filtered	1	1	1	1	Filtered	Filtered	1
LLIYGASTR	_LLIYGASTR_.2	1396.72	1424.84	1325.84	1256.56	1426.8	1275.25	1250.23	1171.96	1208.64
LLIYGASTR	_LLIYGASTR_.1	1	1	1	1	Filtered	1	Filtered	1	1
ASQSVSSNLAWYQQKPGQAPR	_ASQSVSSNLAWYQQKPGQAPR_.3	29.9325	26.8818	27.5725	23.7538	38.2858	20.2308	25.8086	29.9377	28.4958
ASQSVSSNLAWYQQKPGQAPR	_ASQSVSSNLAWYQQKPGQAPR_.4	1.91423	1.7449	1.89971	1.24528	1.97327	1	1.69481	1.3165	1
ASQSVSSNLAWYQQK	_ASQSVSSNLAWYQQK_.2	Filtered	1	Filtered	1	Filtered	Filtered	Filtered	Filtered	1
VTISCSGSSSNIGSNTVNWYQQLPGTAPK	_VTISC[Carbamidomethyl (C)]SGSSSNIGSNTVNWYQQLPGTAPK_.3	2.8176	4.96545	1	5.41222	2.95527	1.32839	2.52055	6.45233	1.08924
LLIYSNNQRPSGVPDR	_LLIYSNNQRPSGVPDR_.3	50.0924	47.6613	48.483	39.8846	58.9284	40.1453	53.856	43.5184	49.9289
LLIYSNNQRPSGVPDR	_LLIYSNNQRPSGVPDR_.2	Filtered	1	Filtered	1	Filtered	1	Filtered	1	1
SGTSASLAISGLR	_SGTSASLAISGLR_.2	20.7897	31.1856	20.1469	20.4334	17.9041	19.6597	19.538	20.549	22.2039
RPSGIPDR	_RPSGIPDR_.2	2.65689	3.62542	4.2453	3.14634	1.6255	3.23025	4.90695	3.9424	5.42814
LLIYGNSNRPSGVPDR	_LLIYGNSNRPSGVPDR_.3	11.016	8.66791	14.3557	13.1306	6.67949	10.9779	13.6466	13.3665	14.774
VTISCTGSSSNIGAGYDVHWYQQLPGTAPK	_VTISC[Carbamidomethyl (C)]TGSSSNIGAGYDVHWYQQLPGTAPK_.3	1	1.3993	1.44583	1	Filtered	1	1	1	1.6938
LLIYGNSNRPSGVPDRFSGSK	_LLIYGNSNRPSGVPDRFSGSK_.4	Filtered	Filtered	Filtered	Filtered	Filtered	1	Filtered	Filtered	Filtered
LMIYEVSNRPSGVSNR	_LMIYEVSNRPSGVSNR_.3	12.056	13.663	13.679	8.8916	9.24202	9.39044	12.4533	10.489	11.6512
LMIYDVSK	_LMIYDVSK_.2	5.86556	2.17172	4.52685	6.58478	Filtered	8.15773	7.03291	3.0612	9.27567
LMIYEVSK	_LMIYEVSK_.2	149.604	172.126	139.057	149.689	147.439	137.639	138.999	136.486	133.76
LMIYEVSK	_LM[Oxidation (M)]IYEVSK_.2	1	1	Filtered	Filtered	Filtered	1	1	Filtered	Filtered
LMIYEVSK	_LMIYEVSK_.1	1	1	1	1	Filtered	Filtered	Filtered	Filtered	1
ITCQGDSLR	_ITC[Carbamidomethyl (C)]QGDSLR_.2	16.9064	19.9823	23.0915	19.508	18.1308	29.2371	17.5991	21.5303	15.3072
DSERPSGIPER	_DSERPSGIPER_.3	9.8018	13.1996	17.9524	18.0332	17.1264	7.74579	13.7344	12.4294	12.5892
ITCSGDALPK	_ITC[Carbamidomethyl (C)]SGDALPK_.2	3.20312	5.19923	8.48866	4.71706	2.94598	6.52338	2.52338	4.21225	2.53428
AGDTAVYYCAR	_AGDTAVYYC[Carbamidomethyl (C)]AR_.2	1	1	1	1	1	1	1	1	Filtered
AEDTAVYYCAK	_AEDTAVYYC[Carbamidomethyl (C)]AK_.2	14.7273	28.4259	22.7479	21.0274	14.4289	19.9087	12.4794	24.2471	3.73961
DNSKNTLYLQMNSLR	_DNSKNTLYLQMNSLR_.3	4.69582	5.60934	5.42006	3.41404	5.59743	3.55542	2.45247	6.28254	3.51461
NTLYLQMNSLR	_NTLYLQMNSLR_.2	87.0689	91.8054	94.9193	113.837	85.9247	88.8404	93.796	105.378	73.9674
NTLYLQMNSLR	_NTLYLQMNSLR_.3	1.45047	4.69918	4.90784	4.88832	5.49953	3.5123	4.35036	1	2.29351
GRFTISR	_GRFTISR_.2	1.33788	1	1.18032	Filtered	Filtered	1	Filtered	1	1.33594
YYADSVK	_YYADSVK_.2	30.3122	30.0276	19.4089	35.9048	44.7145	35.9994	13.6454	12.3079	28.7514
YYVDSVK	_YYVDSVK_.2	59.4273	59.1767	54.9267	62.1959	64.3259	67.8064	60.9141	46.5883	53.7099
YYVDSVK	_YYVDSVK_.1	1	1	1	1	1	1	Filtered	Filtered	1
GLEWVANIK	_GLEWVANIK_.2	17.0959	30.8363	33.7519	26.1383	20.4447	29.2781	29.2434	24.6321	24.518
NSLYLQMNSLR	_NSLYLQMNSLR_.2	103.489	121.383	105.157	126.432	114.086	106.674	101.592	111.483	87.4725
NSLYLQMNSLR	_NSLYLQMNSLR_.3	1	5.79617	2.33977	5.39728	3.31836	6.13551	1	1.59441	5.59635
AEDTALYYCAK	_AEDTALYYC[Carbamidomethyl (C)]AK_.2	1	1.97871	3.01201	1	1	1	Filtered	2.35205	1
GVAGGSVAVLCPYNR	_GVAGGSVAVLC[Carbamidomethyl (C)]PYNR_.2	276.912	400.735	334.861	339.05	377.155	343.942	279.404	372.698	241.058
GVAGGSVAVLCPYNR	_GVAGGSVAVLC[Carbamidomethyl (C)]PYNR_.3	22.0313	27.478	23.5645	24.5116	30.9821	28.2783	17.1668	26.1257	15.6192
QSSGENCDVVVNTLGK	_QSSGENC[Carbamidomethyl (C)]DVVVNTLGK_.2	69.8314	67.4475	80.8589	74.784	75.5987	100.725	70.6667	76.9477	46.2451
QSSGENCDVVVNTLGK	_QSSGENC[Carbamidomethyl (C)]DVVVNTLGK_.3	42.5869	58.8067	67.4336	50.5469	52.3514	79.8912	56.592	58.2529	31.2837
GGCITLISSEGYVSSK	_GGC[Carbamidomethyl (C)]ITLISSEGYVSSK_.2	190.931	261.533	234.866	233.834	238.761	315.221	176.406	270.622	113.641
[truncated: 8,030 more rows]

## Sheet: uHLC Prot
PG.ProteinDescriptions	PG.UniProtIds	PG.ProteinNames	[1] B- HILIC 3.wiff.PG.Quantity	[2] C-HILIC 1.wiff.PG.Quantity	[3] B- HILIC 1.wiff.PG.Quantity	[4] C-HILIC 2.wiff.PG.Quantity	[5] C-HILIC 3.wiff.PG.Quantity	[6] A- HILIC 2.wiff.PG.Quantity	[7] B- HILIC 2.wiff.PG.Quantity	[8] A- HILIC 3.wiff.PG.Quantity	[9] A- HILIC 1.wiff.PG.Quantity
Probable non-functional immunoglobulin kappa variable 3-7	A0A075B6H7	KV37_HUMAN	27.4641	21.8033	23.0618	28.9185	25.6513	26.5866	23.1823	37.2575	25.9247
Immunoglobulin lambda variable 8-61	A0A075B6I0	LV861_HUMAN	19.9534	17.327	15.5139	17.9681	19.2097	14.5576	16.3195	12.6296	18.1068
Immunoglobulin lambda variable 7-46;Immunoglobulin lambda variable 7-43	A0A075B6I9;P04211	LV746_HUMAN;LV743_HUMAN	53.7859	51.0144	70.6515	45.3121	35.162	18.5646	48.5858	31.2592	38.5826
Immunoglobulin lambda variable 2-18	A0A075B6J9	LV218_HUMAN	7.09848	7.83809	7.51321	8.87054	10.8037	6.55565	6.74382	8.1958	13.2325
Immunoglobulin lambda variable 3-9;Immunoglobulin lambda variable 3-21	A0A075B6K5;P80748	LV39_HUMAN;LV321_HUMAN	3.35077	2.65505	3.23214	2.41486	1.99306	2.09987	1.71979	2.57038	2.77656
Immunoglobulin kappa variable 2-28;Immunoglobulin kappa variable 2D-28	A0A075B6P5;P01615	KV228_HUMAN;KVD28_HUMAN	223.093	307.588	265.21	171.195	258.714	220.505	118.256	118.882	169.706
Immunoglobulin heavy variable 3-64	A0A075B6Q5	HV364_HUMAN	7.07352	3.53455	2.47132	2.30456	NaN	1.71308	2.06882	2.73313	NaN
Probable non-functional immunoglobulin kappa variable 2D-24;Immunoglobulin kappa variable 2-24	A0A075B6R9;A0A0C4DH68	KVD24_HUMAN;KV224_HUMAN	13.7614	14.625	12.5082	11.739	14.4697	12.8072	11.6275	10.62	17.2514
Immunoglobulin kappa variable 1-27	A0A075B6S5	KV127_HUMAN	16.3036	11.973	9.99107	12.1959	14.5097	14.0554	12.4138	9.85852	13.8681
Immunoglobulin kappa variable 3D-15	A0A087WSY6	KVD15_HUMAN	89.4825	93.3906	90.055	79.7039	124.855	68.0257	76.8583	60.898	93.6646
Immunoglobulin kappa variable 3D-11;Immunoglobulin kappa variable 3-11	A0A0A0MRZ8;P04433	KVD11_HUMAN;KV311_HUMAN	262.222	280.863	251.655	261.395	326.27	234.282	256.097	244.893	267.714
Immunoglobulin heavy variable 6-1	A0A0B4J1U7	HV601_HUMAN	26.8734	26.2405	28.3577	31.9907	37.3424	31.2019	30.7567	17.0777	24.5073
Immunoglobulin heavy variable 3-74	A0A0B4J1X5	HV374_HUMAN	128.823	161.859	133.358	131.334	167.939	165.449	153.929	122.383	153.088
Immunoglobulin lambda variable 9-49	A0A0B4J1Y8	LV949_HUMAN	1.44325	1.04943	NaN	NaN	NaN	NaN	1.22849	0.979668	1.35037
Immunoglobulin heavy variable 3-72	A0A0B4J1Y9	HV372_HUMAN	91.3883	70.0416	83.2148	63.869	82.1237	92.9778	91.3315	63.6595	72.2704
Immunoglobulin heavy variable 1-69D;Immunoglobulin heavy variable 1-3;Immunoglobulin heavy variable 1-69;Immunoglobulin heavy variable 1-46;Immunoglobulin heavy variable 1-8	A0A0B4J2H0;A0A0C4DH29;P01742;P01743;P0DP01	HV69D_HUMAN;HV103_HUMAN;HV169_HUMAN;HV146_HUMAN;HV108_HUMAN	8.48265	16.0481	13.5507	12.6915	1.95886	11.7093	4.12778	11.1483	4.65836
Immunoglobulin kappa variable 3D-20	A0A0C4DH25	KVD20_HUMAN	270.266	312.902	284.535	257.527	308.797	273.861	262.387	245.039	262.48
Immunoglobulin heavy variable 1-18;Immunoglobulin heavy variable 1-2	A0A0C4DH31;P23083	HV118_HUMAN;HV102_HUMAN	100.435	22.8918	12.0892	63.4403	16.9153	126.803	64.6837	70.7408	43.6353
Immunoglobulin heavy variable 4-28	A0A0C4DH34	HV428_HUMAN	8.64808	5.89531	4.43809	14.0507	7.57869	8.46006	9.99787	7.38933	6.77127
Probable non-functional immunoglobulin heavy variable 3-35	A0A0C4DH35	HV335_HUMAN	1.12061	2.77905	2.23459	1.47736	NaN	2.13159	0.734372	2.45634	NaN
Probable non-functional immunoglobulin heavy variable 3-38	A0A0C4DH36	HV338_HUMAN	1.63839	1.12414	0.946301	NaN	0.931564	NaN	1.14236	NaN	NaN
Immunoglobulin heavy variable 5-51	A0A0C4DH38	HV551_HUMAN	NaN	NaN	NaN	NaN	1	NaN	NaN	NaN	NaN
Immunoglobulin heavy variable 4-61;Immunoglobulin heavy variable 4-39;Immunoglobulin heavy variable 4-59;Immunoglobulin heavy variable 4-34;Immunoglobulin heavy variable 4-30-4;Immunoglobulin heavy variable 4-38-2	A0A0C4DH41;P01824;P01825;P06331;P0DP06;P0DP08	HV461_HUMAN;HV439_HUMAN;HV459_HUMAN;HV434_HUMAN;HVD34_HUMAN;HVD82_HUMAN	8.04152	8.55292	5.86742	8.36584	8.32407	7.20089	9.60475	6.1662	6.0121
Immunoglobulin lambda variable 5-39	A0A0G2JS06	LV539_HUMAN	7.14022	2.70318	7.19032	1.58716	4.91762	3.37054	2.47527	5.12319	7.54926
Immunoglobulin heavy variable 3-64D	A0A0J9YX35	HV64D_HUMAN	3.08886	3.86672	2.79588	5.04091	1.77732	3.92121	2.82268	5.46655	3.5164
Cytoplasmic polyadenylated homeobox-like protein 2	A0A1W2PPK0	CPHL2_HUMAN	2.78577	5.2522	8.44604	7.07621	NaN	10.0897	2.29394	17.638	NaN
T cell receptor beta variable 4-2;T cell receptor beta variable 4-3	A0A539;A0A589	TVB42_HUMAN;TVB43_HUMAN	7.95881	7.16219	6.9364	8.20795	5.93175	6.99095	5.54011	6.38729	3.87346
PH and SEC7 domain-containing protein 1	A5PKW4	PSD1_HUMAN	NaN	NaN	NaN	NaN	NaN	NaN	NaN	NaN	NaN
Plasmanylethanolamine desaturase	A5PLL7	PDES1_HUMAN	NaN	0.965431	NaN	NaN	NaN	NaN	1	1.90259	NaN
IgLON family member 5	A6NGN9	IGLO5_HUMAN	NaN	NaN	NaN	NaN	NaN	NaN	1.1136	1	NaN
Leukocyte immunoglobulin-like receptor subfamily A member 5	A6NI73	LIRA5_HUMAN	17.4807	25.2456	23.9827	18.4145	26.1352	19.4366	19.5614	24.9055	19.1665
Alpha-2-macroglobulin-like protein 1	A8K2U0	A2ML1_HUMAN	NaN	NaN	NaN	NaN	NaN	NaN	NaN	1	NaN
;Albumin	ALBU_HUMAN;P02768	;ALBU_HUMAN	2849.05	5563.3	4930.2	4381.41	2422.37	5478.79	3235.45	5911.45	2041.75
;Antithrombin-III	ANT3_HUMAN;P01008	;ANT3_HUMAN	20.5993	21.8069	23.8683	22.4815	21.5463	19.5163	21.6586	18.4201	16.0687
;Annexin A5	ANXA5_HUMAN;P08758	;ANXA5_HUMAN	20.7605	37.4047	28.045	25.4779	24.3212	29.8407	40.6165	28.3346	24.7562
;Beta-2-microglobulin	B2MG_HUMAN;P61769	;B2MG_HUMAN	108.249	109.631	134.874	101.256	100.209	122.772	109.716	93.8118	81.4745
Unconventional myosin-IXa	B2RTY4	MYO9A_HUMAN	18.1565	6.04125	NaN	NaN	NaN	3.79599	3.49036	2.19363	4.01159
;BH3-interacting domain death agonist	BID_HUMAN;P55957	;BID_HUMAN	19.3374	15.9773	11.8068	8.86977	16.8322	5.14689	8.05493	9.58654	10.8463
;Carbonic anhydrase 1	CAH1_HUMAN;P00915	;CAH1_HUMAN	1.31257	1.10709	1.22288	1.107	1.46536	0.935597	1.3181	1.19198	1.089
;Carbonic anhydrase 2	CAH2_HUMAN;P00918	;CAH2_HUMAN	13.9076	14.5667	10.6209	13.3357	10.2906	11.3808	13.9286	9.53875	11.7571
	CAS1_BOVIN		NaN	NaN	NaN	NaN	NaN	NaN	NaN	NaN	1
	CASB_BOVIN		4.15328	7.49239	3.50083	57.7039	21.8155	3.06654	2.85962	7.17564	162.649
	CASK_BOVIN		NaN	NaN	NaN	3.35694	1.22	NaN	NaN	NaN	51.7841
;Catalase	CATA_HUMAN;P04040	;CATA_HUMAN	NaN	NaN	NaN	NaN	NaN	NaN	NaN	NaN	NaN
;Cathepsin D	CATD_HUMAN;P07339	;CATD_HUMAN	238.553	252.177	226.814	240.816	232.5	211.586	198.937	268.721	208.984
;Cytochrome c	CYC_HUMAN;P99999	;CYC_HUMAN	NaN	NaN	NaN	NaN	NaN	1	1.11658	NaN	NaN
;Pro-epidermal growth factor	EGF_HUMAN;P01133	;EGF_HUMAN	709.283	773.057	761.231	736.406	706.083	733.231	704.367	743.88	599.533
;Fatty acid-binding protein, heart	FABPH_HUMAN;P05413	;FABPH_HUMAN	66.2598	67.1111	51.7863	50.4247	65.7913	56.9238	49.3373	40.3132	49.3274
;Gelsolin	GELS_HUMAN;P06396	;GELS_HUMAN	177.161	169.346	155.638	164.386	173.494	157.775	158.477	145.019	142.019
;Glutathione S-transferase A1	GSTA1_HUMAN;P08263	;GSTA1_HUMAN	57.9388	40.4138	40.8768	44.8515	59.284	37.4662	51.3541	33.932	47.1716
;Glutathione S-transferase P	GSTP1_HUMAN;P09211	;GSTP1_HUMAN	21.0676	20.0151	18.1567	21.4532	17.2747	16.47	19.8183	18.3036	16.5416
;Hemoglobin subunit alpha	HBA_HUMAN;P69905	;HBA_HUMAN	36.9571	29.2937	31.6839	30.6731	40.3365	22.7889	29.5736	26.2302	27.606
;Hemoglobin subunit beta	HBB_HUMAN;P68871	;HBB_HUMAN	30.9329	25.8238	33.3592	31.379	36.5444	16.3501	30.6804	21.0119	34.0653
;Keratin, type I cytoskeletal 9	K1C9_HUMAN;P35527	;K1C9_HUMAN	43.64	35.2381	71.4466	54.6953	276.469	54.6214	47.1378	119.071	282.348
;Keratin, type I cuticular Ha1	K1H1_HUMAN;Q15323	;K1H1_HUMAN	NaN	NaN	NaN	NaN	NaN	NaN	NaN	1	NaN
;Keratin, type I cuticular Ha4	K1H4_HUMAN;O76011	;KRT34_HUMAN	1.36936	2.79704	NaN	NaN	NaN	NaN	NaN	1.11314	NaN
	K22E_HUMAN		60.0955	102.582	91.8413	79.192	126.669	249.301	103.129	124.247	279.356
;;;Keratin, type II cuticular Hb6;Keratin, type II cuticular Hb3	KRHB1_HUMAN;KRHB3_HUMAN;KRHB6_HUMAN;O43790;P78385	;;;KRT86_HUMAN;KRT83_HUMAN	NaN	NaN	NaN	NaN	NaN	NaN	NaN	1	NaN
;Keratin, type II cuticular Hb4	KRHB4_HUMAN;Q9NSB2	;KRT84_HUMAN	NaN	NaN	NaN	NaN	NaN	NaN	NaN	1	NaN
;Lysozyme C	LYSC_HUMAN;P61626	;LYSC_HUMAN	9.90622	15.974	11.7695	12.3515	14.835	37.1167	10.6805	12.7142	12.4767
;Ribosyldihydronicotinamide dehydrogenase [quinone]	NQO2_HUMAN;P16083	;NQO2_HUMAN	14.8362	6.61311	5.39311	6.66644	8.63136	4.6809	10.9758	7.37677	8.2898
Deoxyribonuclease-2-alpha	O00115	DNS2A_HUMAN	30.0714	32.5145	29.2966	33.3005	29.8762	30.5465	21.1074	28.1416	27.7497
Thymidine kinase 2, mitochondrial	O00142	KITM_HUMAN	7.67357	12.5733	11.7115	11.2774	6.5483	7.73358	12.9058	16.6438	2.62048
Unconventional myosin-Ic	O00159	MYO1C_HUMAN	1.39406	2.23129	1.2112	1.49271	0.91258	0.978857	1.00751	0.8068	2.48229
Synaptosomal-associated protein 23	O00161	SNP23_HUMAN	NaN	NaN	NaN	NaN	NaN	NaN	NaN	NaN	1
Galectin-9	O00182	LEG9_HUMAN	40.4261	48.928	22.5941	44.2199	35.2573	30.2648	33.2888	29.2098	33.2946
Mannan-binding lectin serine protease 2	O00187	MASP2_HUMAN	388.444	374.47	353.001	379.399	424.36	322.192	365.539	352.826	425.794
26S proteasome non-ATPase regulatory subunit 12	O00232	PSD12_HUMAN	NaN	NaN	NaN	NaN	NaN	NaN	NaN	NaN	NaN
Signal-regulatory protein beta-1	O00241	SIRB1_HUMAN	77.2465	75.4592	72.4709	66.5607	96.3852	67.4968	70.5354	63.5443	90.1026
Chloride intracellular channel protein 1	O00299	CLIC1_HUMAN	8.01122	6.79506	5.62688	5.473	6.14145	3.36708	3.81384	5.01517	5.34439
Sulfhydryl oxidase 1	O00391	QSOX1_HUMAN	97.8511	88.0297	88.9065	98.0545	94.3296	92.0731	94.1658	74.5368	83.658
Beta-mannosidase	O00462	MANBA_HUMAN	4.59875	3.88939	2.82969	2.63927	2.22852	3.99517	3.97137	2.7283	3.34672
Agrin	O00468	AGRIN_HUMAN	45.2772	33.6572	34.6708	30.6985	43.9972	24.0049	39.8436	29.0377	33.4006
Uroplakin-2	O00526	UPK2_HUMAN	21.0986	18.3339	19.9399	12.1268	12.1704	13.1147	10.051	12.1997	13.3359
Neural cell adhesion molecule L1-like protein	O00533	NCHL1_HUMAN	42.9163	38.3065	36.0511	32.4802	33.204	33.6206	34.825	32.1783	31.5058
Syntenin-1	O00560	SDCB1_HUMAN	31.637	31.2019	28.7867	32.4318	33.5776	23.8468	32.0917	27.1018	29.4177
ATP-dependent RNA helicase DDX3X;ATP-dependent RNA helicase DDX3Y;Probable ATP-dependent RNA helicase DDX5;Probable ATP-dependent RNA helicase DDX17	O00571;O15523;P17844;Q92841	DDX3X_HUMAN;DDX3Y_HUMAN;DDX5_HUMAN;DDX17_HUMAN	NaN	NaN	NaN	NaN	NaN	NaN	2.39968	NaN	NaN
Ribonuclease T2	O00584	RNT2_HUMAN	5.69674	4.44522	6.70682	5.63938	5.85733	5.79788	7.07071	4.96153	5.41782
Podocalyxin	O00592	PODXL_HUMAN	3.47247	5.1564	3.17902	1.23357	2.38928	3.13964	2.29051	4.6294	10.5176
Phosphatidylinositol 4-phosphate 3-kinase C2 domain-containing subunit beta	O00750	P3C2B_HUMAN	1.35832	NaN	NaN	1	NaN	0.973918	NaN	1.19948	NaN
Lysosomal alpha-mannosidase	O00754	MA2B1_HUMAN	1.83302	1.41229	1.6527	1.39455	1.19553	1.24466	1.82852	2.02036	1.25136
Fructose-1,6-bisphosphatase isozyme 2	O00757	F16P2_HUMAN	20.9125	22.8945	14.6645	20.2611	15.1188	17.1049	16.2519	17.6875	18.8974
Pyridoxal kinase	O00764	PDXK_HUMAN	NaN	1.17658	NaN	NaN	0.86561	3.08304	NaN	1.44115	NaN
Immunoglobulin superfamily containing leucine-rich repeat protein	O14498	ISLR_HUMAN	27.6383	21.0382	20.49	23.5324	23.2	22.7776	22.9484	19.1965	25.7059
Copper chaperone for superoxide dismutase	O14618	CCS_HUMAN	1.7138	2.6485	1.40142	3.13315	3.31026	3.86169	3.22884	3.28831	1.90404
Na(+)/H(+) exchange regulatory cofactor NHE-RF1	O14745	NHRF1_HUMAN	26.46	28.6966	26.4406	24.856	26.1827	24.5933	23.6094	21.3658	25.8253
Telomerase reverse transcriptase	O14746	TERT_HUMAN	96.7653	104.925	64.814	128.187	52.3688	161.899	54.1459	214.907	33.2026
Tripeptidyl-peptidase 1	O14773	TPP1_HUMAN	70.2077	46.1695	54.7277	60.8562	66.6229	50.1461	73.7426	38.1829	63.6825
Sarcoplasmic/endoplasmic reticulum calcium ATPase 1;Sarcoplasmic/endoplasmic reticulum calcium ATPase 2	O14983;P16615	AT2A1_HUMAN;AT2A2_HUMAN	NaN	NaN	NaN	NaN	NaN	NaN	33.0998	NaN	NaN
Actin-related protein 2/3 complex subunit 3	O15145	ARPC3_HUMAN	7.36413	1.23956	5.06525	3.73508	3.5503	NaN	7.3516	3.85424	4.33735
Phospholipid scramblase 1	O15162	PLS1_HUMAN	NaN	NaN	NaN	NaN	NaN	NaN	NaN	NaN	NaN
Ephrin type-B receptor 6	O15197	EPHB6_HUMAN	17.1985	18.7907	22.4018	20.4853	15.7352	23.7847	14.2831	22.1999	9.61366
Neurosecretory protein VGF	O15240	VGF_HUMAN	1.07844	NaN	1.19908	0.864587	1.88329	NaN	1.3228	2.0907	NaN
Solute carrier family 22 member 2	O15244	S22A2_HUMAN	5.08034	6.94759	4.3297	6.36398	2.93027	1.07987	8.51272	3.9342	4.25096
Transmembrane protease serine 2	O15393	TMPS2_HUMAN	13.7888	16.9087	18.4208	16.0266	16.6057	18.0815	17.0518	15.4429	9.59581
Actin-related protein 2/3 complex subunit 5	O15511	ARPC5_HUMAN	2.71929	2.38113	3.08172	5.52288	4.07617	1.21839	4.24896	1.15272	3.32892
CASP8 and FADD-like apoptosis regulator	O15519	CFLAR_HUMAN	NaN	NaN	NaN	NaN	NaN	NaN	NaN	NaN	NaN
Leucine-rich repeat transmembrane protein FLRT2	O43155	FLRT2_HUMAN	5.92624	5.54869	4.08286	5.90459	8.1523	3.44724	4.8163	1.9142	5.96354
D-3-phosphoglycerate dehydrogenase	O43175	SERA_HUMAN	NaN	NaN	NaN	NaN	NaN	NaN	NaN	NaN	NaN
Bifunctional 3'-phosphoadenosine 5'-phosphosulfate synthase 1	O43252	PAPS1_HUMAN	NaN	NaN	NaN	NaN	NaN	NaN	NaN	NaN	NaN
Kunitz-type protease inhibitor 1	O43278	SPIT1_HUMAN	4.41309	5.15298	4.97921	4.11943	3.81726	5.03283	4.43015	4.93269	4.9152
Kunitz-type protease inhibitor 2	O43291	SPIT2_HUMAN	1.82816	1.56593	2.09561	1.58237	2.19054	NaN	NaN	NaN	1.55981
Cochlin	O43405	COCH_HUMAN	7.24612	6.92345	4.74596	5.45557	6.40397	4.8343	5.78243	4.58011	12.146
Eukaryotic translation initiation factor 4 gamma 3	O43432	IF4G3_HUMAN	NaN	1.09532	NaN	0.873931	NaN	1.36549	NaN	0.929654	1.4165
Maltase-glucoamylase	O43451	MGA_HUMAN	346.816	298.244	319.401	329.828	374.818	295.091	321.83	295.13	351.897
Aflatoxin B1 aldehyde reductase member 2	O43488	ARK72_HUMAN	4.97917	2.29676	4.88784	5.40137	2.8394	3.73822	1.77617	2.7085	3.41387
Prominin-1	O43490	PROM1_HUMAN	11.7327	11.5373	13.2783	12.9648	15.2318	11.4848	11.5142	14.4096	11.0735
Voltage-dependent T-type calcium channel subunit alpha-1G	O43497	CAC1G_HUMAN	NaN	NaN	NaN	NaN	NaN	NaN	NaN	NaN	NaN
Beta-1,4-glucuronyltransferase 1	O43505	B4GA1_HUMAN	24.2614	17.6815	27.0865	29.8232	27.3023	25.5324	31.8102	17.4882	23.8239
Pendrin	O43511	S26A4_HUMAN	1.78475	2.55054	2.42176	1.30002	1.99687	1.6784	1.44288	2.65912	NaN
Carbonic anhydrase 12	O43570	CAH12_HUMAN	4.69069	2.33137	4.35141	4.9898	4.54235	2.58747	5.36652	2.03583	5.71481
2'-deoxynucleoside 5'-phosphate N-hydrolase 1	O43598	DNPH1_HUMAN	6.77946	4.14516	7.42736	2.85374	5.13944	3.70992	3.57764	3.48755	4.26064
Charged multivesicular body protein 2a	O43633	CHM2A_HUMAN	44.0074	41.0912	38.512	34.2233	38.4942	36.2729	34.034	32.7004	40.8853
Peptidase inhibitor 15	O43692	PI15_HUMAN	NaN	NaN	NaN	NaN	NaN	NaN	NaN	NaN	NaN
Alpha-actinin-4	O43707	ACTN4_HUMAN	7.15431	3.56383	6.02107	4.41344	2.60313	6.7138	8.06486	4.20855	4.08232
Xaa-Pro aminopeptidase 2	O43895	XPP2_HUMAN	68.9993	61.6224	57.444	67.7812	61.15	63.2055	60.2311	52.6178	60.4174
Carbohydrate sulfotransferase 1	O43916	CHST1_HUMAN	NaN	NaN	NaN	NaN	NaN	NaN	NaN	NaN	NaN
Guanine nucleotide-binding protein G(I)/G(S)/G(O) subunit gamma-7	O60262	GBG7_HUMAN	NaN	NaN	NaN	NaN	NaN	NaN	NaN	NaN	NaN
Adenylate cyclase type 3	O60266	ADCY3_HUMAN	4.77865	1.3863	1.64184	3.79005	NaN	3.03836	2.13587	2.25378	1.30967
Germinal-center associated nuclear protein	O60318	GANP_HUMAN	NaN	2.25566	NaN	NaN	1	NaN	0.608671	NaN	1.94866
Phospholipid-transporting ATPase IK	O60423	AT8B3_HUMAN	NaN	NaN	NaN	1.00137	0.97107	NaN	NaN	NaN	1.27369
Cubilin	O60494	CUBN_HUMAN	44.9174	60.4642	57.4138	50.4921	49.5636	57.6315	41.32	64.7162	41.3592
Tetraspanin-1	O60635	TSN1_HUMAN	NaN	NaN	NaN	NaN	NaN	1	NaN	1.56564	NaN
Histone H2B type 1-K;Histone H2B type F-S	O60814;P57053	H2B1K_HUMAN;H2BFS_HUMAN	6.75591	6.35608	3.61773	7.24648	5.29098	7.1733	5.08046	7.1349	3.55125
Protein CutA	O60888	CUTA_HUMAN	31.6038	43.2856	23.4353	34.6101	26.2791	16.3596	23.2152	13.5539	27.4522
EF-hand calcium-binding domain-containing protein 14	O75071	EFC14_HUMAN	NaN	NaN	NaN	NaN	NaN	NaN	NaN	NaN	1
WD repeat-containing protein 1	O75083	WDR1_HUMAN	6.24149	4.52929	5.17005	5.39816	6.34074	4.4045	5.30412	4.73327	5.10646
Rho-associated protein kinase 2;Rho-associated protein kinase 1	O75116;Q13464	ROCK2_HUMAN;ROCK1_HUMAN	NaN	NaN	NaN	NaN	NaN	NaN	NaN	1	NaN
Copine-3	O75131	CPNE3_HUMAN	2.69955	4.53044	2.61447	2.2746	6.24878	3.15748	1.76548	3.1042	1.47363
ICOS ligand	O75144	ICOSL_HUMAN	0.953279	NaN	1.1624	1.21612	1.07005	0.963095	NaN	NaN	3.74756
Gamma-glutamylcyclotransferase	O75223	GGCT_HUMAN	NaN	NaN	NaN	NaN	NaN	NaN	NaN	NaN	NaN
Small integral membrane protein 24	O75264	SIM24_HUMAN	1.12973	1.41843	1.6428	1.4459	2.02442	1.06305	0.946785	1.51439	2.17236
Cadherin-16	O75309	CAD16_HUMAN	22.2002	12.2851	13.3176	19.0307	23.1676	17.4731	16.8683	15.0903	15.1069
Cartilage intermediate layer protein 1	O75339	CILP1_HUMAN	40.3375	39.8612	42.8517	45.5483	31.2502	50.6964	36.7388	42.8039	35.9604
Programmed cell death protein 6	O75340	PDCD6_HUMAN	8.18726	2.85735	3.82434	5.27079	6.03573	4.62374	6.91467	3.16491	5.56745
Tubulin-specific chaperone A	O75347	TBCA_HUMAN	2.69485	1.63707	1.55806	1.897	1.58654	1.13884	1.36539	1.98615	1.78694
V-type proton ATPase subunit G 1	O75348	VATG1_HUMAN	1.03039	NaN	NaN	NaN	NaN	1	NaN	NaN	NaN
Vacuolar protein sorting-associated protein 4B	O75351	VPS4B_HUMAN	3.29631	2.67531	2.739	3.04539	3.71293	3.3369	4.00189	2.59085	3.42017
Adapter SH3BGRL	O75368	SH3L1_HUMAN	NaN	NaN	NaN	NaN	NaN	NaN	NaN	NaN	NaN
Filamin-B	O75369	FLNB_HUMAN	NaN	NaN	NaN	NaN	NaN	NaN	1	NaN	NaN
Glypican-4	O75487	GPC4_HUMAN	7.99528	9.55427	9.11416	8.211	8.43867	7.301	7.47141	9.12954	3.94237
Ceroid-lipofuscinosis neuronal protein 5	O75503	CLN5_HUMAN	2.85422	3.03436	2.24422	1.77299	3.9692	1.95208	4.3294	2.22495	2.90266
Peptidoglycan recognition protein 1	O75594	PGRP1_HUMAN	373.667	480.208	433.226	459.934	460.06	467.523	348.948	543.064	338.301
Renin receptor	O75787	RENR_HUMAN	9.12674	9.14281	8.05802	8.08687	8.36002	5.79292	7.34516	5.37473	8.43921
Isocitrate dehydrogenase [NADP] cytoplasmic	O75874	IDHC_HUMAN	15.0959	10.214	12.5847	14.1313	13.1857	15.308	16.2439	13.3611	15.883
Attractin	O75882	ATRN_HUMAN	48.9255	55.6094	57.4626	50.6637	46.3261	58.0507	49.5132	55.6083	42.9024
Signal transducing adapter molecule 2	O75886	STAM2_HUMAN	1.09673	NaN	1	NaN	NaN	0.665266	NaN	NaN	NaN
Cytosolic 10-formyltetrahydrofolate dehydrogenase	O75891	AL1L1_HUMAN	1.30601	0.725023	NaN	0.776497	NaN	1.3139	1.5274	1.1575	1.34016
Dysferlin	O75923	DYSF_HUMAN	NaN	NaN	NaN	NaN	NaN	NaN	NaN	NaN	NaN
Gamma-butyrobetaine dioxygenase	O75936	BODG_HUMAN	2.34917	2.54228	4.76703	2.987	2.21647	1.39924	3.57991	2.20892	4.90333
Flotillin-1	O75955	FLOT1_HUMAN	NaN	NaN	NaN	NaN	NaN	NaN	NaN	NaN	NaN
Carboxypeptidase D	O75976	CBPD_HUMAN	NaN	NaN	NaN	1.39875	NaN	NaN	NaN	NaN	1
N(G),N(G)-dimethylarginine dimethylaminohydrolase 1	O94760	DDAH1_HUMAN	3.20872	3.71636	2.8153	5.698	5.64435	4.00509	2.31488	5.20295	2.9314
Neurofascin	O94856	NFASC_HUMAN	1.34176	NaN	NaN	NaN	0.747557	NaN	1.49123	NaN	1
Adhesion G protein-coupled receptor L1	O94910	AGRL1_HUMAN	10.1391	12.636	8.252	10.4164	7.65071	8.72895	10.6939	9.1412	6.7934
Endonuclease domain-containing 1 protein	O94919	ENDD1_HUMAN	120.205	147.021	116.511	119.191	145.458	117.609	93.922	111.438	114.74
Calsyntenin-1	O94985	CSTN1_HUMAN	16.3726	13.0064	19.8666	11.3005	13.9767	15.854	12.391	17.3342	18.7407
Aflatoxin B1 aldehyde reductase member 3	O95154	ARK73_HUMAN	1.6729	3.03448	1.93232	2.14819	3.4198	2.01137	1.96513	1.47315	2.19073
6-phosphogluconolactonase	O95336	6PGL_HUMAN	116.231	108.757	111.096	119.409	121.28	114.007	104.746	100.701	102.375
Ubiquitin-like modifier-activating enzyme ATG7	O95352	ATG7_HUMAN	NaN	1	NaN	NaN	NaN	NaN	NaN	NaN	NaN
Apolipoprotein M	O95445	APOM_HUMAN	23.0033	27.7712	21.4706	19.2745	21.0771	22.3833	18.5274	18.5534	16.4146
A disintegrin and metalloproteinase with thrombospondin motifs 2	O95450	ATS2_HUMAN	NaN	NaN	NaN	NaN	NaN	NaN	NaN	NaN	NaN
Matrilin-4	O95460	MATN4_HUMAN	3.95535	9.38634	6.10971	6.92055	5.03703	5.87756	2.32564	6.58563	1.36716
Pantetheinase	O95497	VNN1_HUMAN	13.1876	8.66404	15.4214	13.6836	10.4942	11.0204	13.4538	8.87467	18.7993
Fatty acid CoA ligase Acsl3	O95573	ACSL3_HUMAN	NaN	NaN	NaN	NaN	NaN	NaN	NaN	NaN	NaN
Follistatin-related protein 3	O95633	FSTL3_HUMAN	1.90548	3.05434	2.75103	2.37003	2.5847	2.83782	1.03882	1.96727	4.16594
Putative postmeiotic segregation increased 2-like protein 2	O95744	PM2P2_HUMAN	NaN	NaN	NaN	1	NaN	NaN	NaN	1.12911	NaN
N(G),N(G)-dimethylarginine dimethylaminohydrolase 2	O95865	DDAH2_HUMAN	26.8231	24.1894	25.194	25.4286	31.5621	19.2418	27.5816	19.352	25.1498
EGF-containing fibulin-like extracellular matrix protein 2	O95967	FBLN4_HUMAN	8.18802	11.337	10.4542	8.82958	6.16312	9.81036	10.6473	8.85169	5.94942
Interleukin-18-binding protein	O95998	I18BP_HUMAN	2.36689	3.19808	2.02226	3.96815	4.04923	3.8084	2.1767	3.55444	1.72122
Napsin-A	O96009	NAPSA_HUMAN	21.2592	36.274	32.5996	30.8123	12.1301	30.2668	16.3775	27.994	5.78837
Molybdopterin synthase sulfur carrier subunit	O96033	MOC2A_HUMAN	1.69234	2.60802	1.63248	1.51103	NaN	NaN	3.17276	NaN	4.49933
L-lactate dehydrogenase A chain	P00338	LDHA_HUMAN	52.0193	53.7039	57.3207	53.1169	50.4187	51.7627	51.2668	45.3668	40.7355
Aldehyde dehydrogenase 1A1	P00352	AL1A1_HUMAN	10.1549	7.21993	7.3847	7.41665	7.65085	6.86561	9.16132	6.18181	6.59986
Glutathione reductase, mitochondrial	P00390	GSHR_HUMAN	0.888854	2.11115	NaN	1.43993	NaN	1.38647	2.18489	1.2765	1.21525
Superoxide dismutase [Cu-Zn];	P00441;SODC_HUMAN	SODC_HUMAN;	2.31934	1.10134	2.84769	1.83631	1.81771	2.60736	1.60394	2.90388	3.35756
Ceruloplasmin	P00450	CERU_HUMAN	65.4625	79.6082	67.751	79.773	68.8348	62.964	64.8073	59.3709	69.2286
Purine nucleoside phosphorylase	P00491	PNPH_HUMAN	5.05735	4.4443	4.01789	3.31922	3.23767	4.99165	3.6314	3.27307	3.3118
Phosphoglycerate kinase 1	P00558	PGK1_HUMAN	16.7901	17.3557	14.5471	16.94	15.9143	16.8925	15.3663	16.46	15.5343
Adenylate kinase isoenzyme 1	P00568	KAD1_HUMAN	1.42942	1.41908	1.26108	1.99344	NaN	1.95413	2.82391	1.43088	2.19139
Prothrombin	P00734	THRB_HUMAN	20.5796	42.7354	29.6268	33.8088	29.325	26.8323	18.2137	40.5899	14.8108
Complement C1r subcomponent	P00736	C1R_HUMAN	1	1.65786	NaN	1.22317	NaN	NaN	NaN	0.753691	NaN
Haptoglobin	P00738	HPT_HUMAN	6.61252	5.94242	5.92399	4.32078	4.27332	6.47699	2.87992	5.50794	4.49356
Complement factor D	P00746	CFAD_HUMAN	1.19742	NaN	1.96319	2.17792	0.85798	0.970068	2.80421	1.98883	2.21936
Plasminogen	P00747	PLMN_HUMAN	4.62288	7.68741	5.93725	5.44199	7.35024	4.41245	4.46423	5.69886	6.22589
Coagulation factor XII	P00748	FA12_HUMAN	5.00218	NaN	5.04109	NaN	2.55785	2.66226	2.87317	NaN	2.4222
Urokinase-type plasminogen activator	P00749	UROK_HUMAN	34.7	43.0677	45.9206	42.6316	42.6423	38.0233	37.7282	34.1088	33.2375
Complement factor B	P00751	CFAB_HUMAN	4.68091	4.37082	3.64022	3.92165	3.40956	2.62167	1.87022	3.77202	3.3375
Argininosuccinate synthase	P00966	ASSY_HUMAN	50.2227	44.4516	44.3574	44.86	49.5776	39.8408	43.7749	37.7134	41.5398
Alpha-1-antitrypsin	P01009	A1AT_HUMAN	1280.22	1010.25	1093.71	1199.65	1077.25	1020.68	1171.08	909.216	1096.47
Alpha-1-antichymotrypsin	P01011	AACT_HUMAN	112.597	101.832	89.6252	106.505	97.5062	87.1755	105.196	86.9185	102.222
Angiotensinogen	P01019	ANGT_HUMAN	11.6113	10.2936	9.58372	11.3175	9.04955	9.75519	9.99082	12.2465	12.1422
Alpha-2-macroglobulin	P01023	A2MG_HUMAN	NaN	1.23221	1.27883	1.56798	NaN	NaN	1.3446	NaN	1.13733
Complement C3	P01024	CO3_HUMAN	7.09725	8.20869	6.51841	7.42322	5.40741	7.23428	6.39821	5.54088	5.25792
Metalloproteinase inhibitor 1	P01033	TIMP1_HUMAN	2.92884	1.81638	3.01289	2.68939	2.65787	2.45022	2.25743	2.31638	1.82484
Cystatin-C	P01034	CYTC_HUMAN	419.552	557.501	412.971	451.829	391.633	429.061	335.603	455.898	320.292
Cystatin-A	P01040	CYTA_HUMAN	NaN	1.90847	NaN	1.62615	9.4981	2.2011	NaN	14.1429	5.20766
Kininogen-1	P01042	KNG1_HUMAN	3367.29	4942.46	4442.91	4163.61	3565.72	4497.72	3134.23	4597.39	2028.53
GTPase NRas;GTPase KRas	P01111;P01116	RASN_HUMAN;RASK_HUMAN	13.7097	14.9338	14.3956	13.3079	15.1653	12.4589	14.9342	13.1905	12.0023
Immunoglobulin J chain	P01591	IGJ_HUMAN	261.796	324.162	350.298	276.608	321.071	429.738	206.598	356.828	177.98
Immunoglobulin kappa variable 1D-33;Immunoglobulin kappa variable 1-33	P01593;P01594	KVD33_HUMAN;KV133_HUMAN	94.3682	131.613	91.7557	96.2497	94.1762	76.9923	73.3515	88.7398	72.2946
Immunoglobulin kappa variable 1-39;Immunoglobulin kappa variable 1D-39	P01597;P04432	KV139_HUMAN;KVD39_HUMAN	20.6268	16.3791	19.6412	18.252	19.6577	19.9657	15.1971	17.8193	20.5734
Immunoglobulin kappa variable 1-17	P01599	KV117_HUMAN	1.73545	1.1683	2.07448	2.82052	1.37797	1.22048	2.19076	1.13195	3.02764
Immunoglobulin kappa variable 1D-16	P01601	KVD16_HUMAN	6.62881	14.4842	6.54184	11.4767	8.64987	5.76936	3.75166	9.37381	4.9972
Immunoglobulin kappa variable 3-20	P01619	KV320_HUMAN	320.323	307.787	277.494	310.048	329.4	298.5	342.602	237.367	351.121
Immunoglobulin kappa variable 3-15	P01624	KV315_HUMAN	378.886	354.078	356.882	300.551	415.918	277.424	324.369	304.625	301.644
Immunoglobulin lambda variable 1-44	P01699	LV144_HUMAN	16.6004	20.7722	13.1893	19.5495	15.1242	7.74927	12.604	14.648	5.42073
Immunoglobulin lambda variable 1-47	P01700	LV147_HUMAN	20.7897	31.1856	20.1469	20.4334	17.9041	19.6597	19.538	20.549	22.2039
Immunoglobulin lambda variable 1-51	P01701	LV151_HUMAN	2.65689	3.62542	4.2453	3.14634	1.6255	3.23025	4.90695	3.9424	5.42814
Immunoglobulin lambda variable 1-40	P01703	LV140_HUMAN	5.92747	5.10554	7.32997	7.06528	3.5941	5.90698	7.34293	7.19223	7.65294
Immunoglobulin lambda variable 2-14	P01704	LV214_HUMAN	12.056	13.663	13.679	8.8916	9.24202	9.39044	12.4533	10.489	11.6512
Immunoglobulin lambda variable 2-11	P01706	LV211_HUMAN	5.86556	2.17172	4.52685	6.58478	NaN	8.15773	7.03291	3.0612	9.27567
Immunoglobulin lambda variable 2-8	P01709	LV208_HUMAN	75.3085	86.6457	69.9993	75.3509	74.2187	69.2854	69.9697	68.7051	67.3325
Immunoglobulin lambda variable 3-19	P01714	LV319_HUMAN	16.9064	19.9823	23.0915	19.508	18.1308	29.2371	17.5991	21.5303	15.3072
Immunoglobulin lambda variable 3-25	P01717	LV325_HUMAN	8.32085	12.3802	18.6367	12.1034	8.50523	8.15664	5.93026	7.73242	5.39728
Immunoglobulin heavy variable 3-13	P01766	HV313_HUMAN	NaN	NaN	NaN	NaN	NaN	NaN	NaN	NaN	NaN
Immunoglobulin heavy variable 3-30;Immunoglobulin heavy variable 3-30-5	P01768;P0DP03	HV330_HUMAN;HVC05_HUMAN	19.3881	25.9482	23.2135	23.7372	23.8564	20.8249	16.6314	23.5332	15.0801
Immunoglobulin heavy variable 3-7	P01780	HV307_HUMAN	30.4623	34.3222	35.5012	30.7828	28.1198	32.7303	30.2732	23.8719	25.6792
Immunoglobulin heavy variable 3-9;Immunoglobulin heavy variable 3-43D	P01782;P0DP04	HV309_HUMAN;HV43D_HUMAN	28.0105	35.1492	29.4455	39.8256	30.3027	33.7011	27.4973	20.4505	23.6755
Polymeric immunoglobulin receptor	P01833	PIGR_HUMAN	123.9	133.411	129.577	124.313	128.99	154.141	113.449	133.237	97.4426
Immunoglobulin kappa constant	P01834	IGKC_HUMAN	2572.64	3617.15	2938.64	3393.78	2620.54	2123.18	2221.04	2992.73	2035.7
Immunoglobulin heavy constant gamma 2	P01859	IGHG2_HUMAN	1454.76	1779.48	1549.16	1772.41	1414.14	1564.87	1382.18	1637.98	1121.14
Immunoglobulin heavy constant gamma 4	P01861	IGHG4_HUMAN	73.0981	106.773	107.169	87.9119	62.0296	63.6431	90.467	86.8879	45.5919
Immunoglobulin heavy constant mu	P01871	IGHM_HUMAN	5.25097	6.3928	6.12477	4.30134	4.48394	7.82776	4.73712	5.98973	2.29428
Immunoglobulin heavy constant alpha 1	P01876	IGHA1_HUMAN	617.211	789.607	700.633	716.839	653.927	909.03	613.911	730.485	402.682
HLA class I histocompatibility antigen, B alpha chain	P01889	HLAB_HUMAN	3.15199	1.8437	2.10727	2.0388	2.16202	0.937771	1.50712	2.04183	1.76099
Collagen alpha-1(I) chain	P02452	CO1A1_HUMAN	NaN	NaN	NaN	1	NaN	0.961629	NaN	1.19638	NaN
Collagen alpha-1(III) chain	P02461	CO3A1_HUMAN	3.08892	5.89208	5.26059	2.88072	4.80336	3.94163	1.58202	4.23726	3.67366
Collagen alpha-1(IV) chain	P02462	CO4A1_HUMAN	2.1795	3.90115	4.68154	3.7589	3.14341	2.27057	2.55623	2.13014	2.04337
Alpha-crystallin A chain	P02489	CRYAA_HUMAN	1.7752	1.55323	NaN	1.83219	NaN	NaN	1.40689	1.24531	NaN
Alpha-crystallin B chain	P02511	CRYAB_HUMAN	2.6201	1.09429	1.6447	1.64455	3.47242	1.51441	2.61718	1.26959	1.91059
Keratin, type I cytoskeletal 14	P02533	K1C14_HUMAN	88.1028	77.926	143.888	101.756	653.344	234.293	124.111	1091.04	1213.8
Keratin, type II cytoskeletal 6A	P02538	K2C6A_HUMAN	19.2145	30.8706	33.0326	31.1781	115.143	56.8431	33.7512	409.988	173.904
Apolipoprotein A-I	P02647	APOA1_HUMAN	47.1173	27.6415	31.3264	38.9645	45.337	31.2471	46.472	24.4082	43.6971
Apolipoprotein E	P02649	APOE_HUMAN	71.1199	55.9734	49.1868	56.8146	71.6328	49.2085	61.9674	46.441	69.7222
Apolipoprotein A-II	P02652	APOA2_HUMAN	0.74292	1.10355	NaN	1.85273	1.08197	NaN	2.26533	NaN	1.00882
Fibrinogen alpha chain	P02671	FIBA_HUMAN	397.592	357.431	378.784	350.439	379.266	352.454	345.772	333.976	461.325
Band 3 anion transport protein	P02730	B3AT_HUMAN	NaN	NaN	NaN	NaN	NaN	NaN	NaN	NaN	NaN
Complement component C9	P02748	CO9_HUMAN	NaN	NaN	NaN	NaN	1	NaN	NaN	NaN	NaN
Beta-2-glycoprotein 1	P02749	APOH_HUMAN	164.195	210.048	188.311	190.697	188.755	193.89	165.954	220.191	111.26
Leucine-rich alpha-2-glycoprotein	P02750	A2GL_HUMAN	186.759	143.735	136.569	163.742	154.708	125.441	153.847	121.472	171.563
Fibronectin	P02751	FINC_HUMAN	60.5424	71.1168	63.7071	64.041	68.3939	57.1994	61.5206	65.8964	79.4036
Retinol-binding protein 4;	P02753;RETBP_HUMAN	RET4_HUMAN;	146.035	182.642	180.087	164.76	144.319	174.827	131.687	169.357	126.201
Protein AMBP	P02760	AMBP_HUMAN	1258.56	1602.65	1666.64	1484.32	1469.11	1266.02	1311.63	1622.24	1291.34
Alpha-1-acid glycoprotein 1	P02763	A1AG1_HUMAN	NaN	NaN	NaN	NaN	NaN	NaN	NaN	NaN	NaN
Alpha-2-HS-glycoprotein	P02765	FETUA_HUMAN	80.6076	98.7362	98.0362	80.9857	83.0139	83.3196	71.9347	88.4567	69.0562
Transthyretin	P02766	TTHY_HUMAN	79.3912	61.1601	55.3821	67.8072	70.8861	77.1261	80.1817	46.5959	115.584
Vitamin D-binding protein	P02774	VTDB_HUMAN	63.5611	50.4964	64.3968	57.0776	53.6096	52.5731	65.4343	43.2451	50.2584
Serotransferrin;	P02787;TRFE_HUMAN	TRFE_HUMAN;	32.231	32.5448	33.0238	35.4598	29.1435	34.7058	31.7573	35.0837	24.8591
Lactotransferrin;	P02788;TRFL_HUMAN	TRFL_HUMAN;	NaN	NaN	NaN	NaN	NaN	1	NaN	NaN	NaN
Hemopexin	P02790	HEMO_HUMAN	318.558	305.258	298.161	339.983	282.743	297.053	287.756	271.43	233.965
Metallothionein-2;Metallothionein-1E;Metallothionein-1G;Metallothionein-1X;Metallothionein-1M	P02795;P04732;P13640;P80297;Q8N339	MT2_HUMAN;MT1E_HUMAN;MT1G_HUMAN;MT1X_HUMAN;MT1M_HUMAN	NaN	NaN	NaN	NaN	NaN	NaN	NaN	NaN	NaN
Angiogenin	P03950	ANGI_HUMAN	NaN	1.02913	0.812959	0.90349	NaN	1.15825	NaN	1.57933	NaN
Antileukoproteinase	P03973	SLPI_HUMAN	24.6078	65.532	57.3196	22.171	19.4359	50.8336	19.868	39.9359	6.32057
Vitronectin	P04004	VTNC_HUMAN	12.7052	17.5194	15.062	11.4051	14.7989	13.8466	13.8537	11.5522	18.3597
Lysosomal acid glucosylceramidase	P04062	GBA1_HUMAN	3.84494	3.50357	2.46903	3.65266	3.15331	3.98258	3.01773	2.76524	3.55209
Tissue alpha-L-fucosidase	P04066	FUCO_HUMAN	14.3775	12.4901	12.5847	12.4512	9.29178	12.5972	10.4855	8.91291	8.40588
Fructose-bisphosphate aldolase A	P04075	ALDOA_HUMAN	16.6344	13.1483	15.4315	15.4262	13.3877	15.5899	16.0026	15.4402	15.2126
Cystatin-B	P04080	CYTB_HUMAN	3.94184	4.66428	3.50682	3.50323	2.89596	1.78081	2.26731	4.84264	3.54119
Platelet-derived growth factor subunit A	P04085	PDGFA_HUMAN	NaN	NaN	NaN	NaN	NaN	NaN	NaN	NaN	NaN
Major prion protein	P04156	PRIO_HUMAN	NaN	1.03561	1.11305	0.79738	NaN	0.793004	NaN	1.22914	NaN
Phosphatidylcholine-sterol acyltransferase	P04180	LCAT_HUMAN	48.8827	51.4069	50.9051	49.969	49.2039	47.545	39.8765	42.4101	39.1655
Thy-1 membrane glycoprotein	P04216	THY1_HUMAN	NaN	NaN	1.03795	NaN	1.20635	0.99994	NaN	NaN	1.29309
Alpha-1B-glycoprotein	P04217	A1BG_HUMAN	246.496	225.167	213.189	241.833	231.143	220.106	228.442	180.584	196.769
Keratin, type II cytoskeletal 6B	P04259	K2C6B_HUMAN	162.051	177.554	181.226	202.304	903.677	236.174	186.222	603.89	796.559
Keratin, type II cytoskeletal 1	P04264	K2C1_HUMAN	84.4545	116.048	122.359	137.849	548.873	185.57	115.766	307.911	561.615
von Willebrand factor	P04275	VWF_HUMAN	3.32501	3.46806	3.0349	3.22874	3.403	1.99385	2.63531	2.71555	3.7601
Glyceraldehyde-3-phosphate dehydrogenase	P04406	G3P_HUMAN	151.932	149.211	128.247	165.437	171.325	127.283	135.464	170.752	124.128
Immunoglobulin kappa variable 1-16	P04430	KV116_HUMAN	1.89649	2.50796	1.44621	1.24854	3.11071	2.01292	NaN	3.04299	1.86812
HLA class I histocompatibility antigen, A alpha chain	P04439	HLAA_HUMAN	1.21009	NaN	2.74692	NaN	NaN	1.53768	1.96432	NaN	1.05286
Pancreatic alpha-amylase	P04746	AMYP_HUMAN	1596.62	1504.37	1503.45	1547.58	1512.11	1412.87	1550.03	1330.11	1244.64
Heat shock protein beta-1	P04792	HSPB1_HUMAN	10.3418	13.4882	7.75112	9.08326	11.2165	6.85165	8.46281	11.4444	7.37983
Guanine nucleotide-binding protein G(i) subunit alpha-2	P04899	GNAI2_HUMAN	14.4677	18.2766	14.1309	15.2561	16.7606	12.8813	16.542	14.4855	13.3661
Histone H2A type 1-B/E;Histone H2A.Z;Histone H2A type 1;Histone H2AX;Histone H2A type 1-D;Histone H2A type 2-C;Histone H2A type 2-A;Histone H2A.V;Histone H2A type 3;Histone H2A type 1-C;Histone H2A type 1-H;Histone H2A type 1-A;Histone H2A type 1-J;Histone H2A.J	P04908;P0C0S5;P0C0S8;P16104;P20671;Q16777;Q6FI13;Q71UI9;Q7L7L0;Q93077;Q96KK5;Q96QV6;Q99878;Q9BTM1	H2A1B_HUMAN;H2AZ_HUMAN;H2A1_HUMAN;H2AX_HUMAN;H2A1D_HUMAN;H2A2C_HUMAN;H2A2A_HUMAN;H2AV_HUMAN;H2A3_HUMAN;H2A1C_HUMAN;H2A1H_HUMAN;H2A1A_HUMAN;H2A1J_HUMAN;H2AJ_HUMAN	41.1599	45.7729	39.8729	40.327	47.8546	40.8261	312.164	26.3829	36.5196
Sodium/potassium-transporting ATPase subunit alpha-1	P05023	AT1A1_HUMAN	7.45521	6.58074	4.76193	4.79833	8.34781	3.58791	7.21889	5.97972	5.63689
Sodium/potassium-transporting ATPase subunit beta-1	P05026	AT1B1_HUMAN	7.10091	8.48684	2.92669	6.30913	6.50497	2.15887	2.60523	4.22639	2.78549
Fructose-bisphosphate aldolase B	P05062	ALDOB_HUMAN	96.952	91.0505	84.8611	90.872	91.8288	91.8633	83.3195	81.689	90.2068
Amyloid-beta precursor protein	P05067	A4_HUMAN	10.2952	8.42994	9.52492	10.8873	11.5628	8.44632	12.9871	6.14007	10.1721
Arginase-1	P05089	ARGI1_HUMAN	NaN	NaN	NaN	NaN	NaN	NaN	NaN	1	NaN
Apolipoprotein D	P05090	APOD_HUMAN	200.579	246.294	230.408	206.509	256.608	189.668	192.967	223.828	300.705
Protein S100-A8	P05109	S10A8_HUMAN	2.49669	2.56413	1.58948	4.22398	3.16683	1.5263	2.36272	37.6287	1.64382
Plasma serine protease inhibitor	P05154	IPSP_HUMAN	520.048	523.592	492.94	454.137	467.718	450.953	548.413	403.763	470.523
Plasma protease C1 inhibitor	P05155	IC1_HUMAN	950.064	650.284	758.439	789.623	919.358	650.618	902.443	592.555	882.699
Complement factor I	P05156	CFAI_HUMAN	38.4664	40.7235	46.7418	46.417	39.3767	41.1262	44.3331	39.661	29.7193
Myeloperoxidase	P05164	PERM_HUMAN	NaN	1.46671	NaN	1.16494	2.05012	1.40731	1.06049	NaN	NaN
Alkaline phosphatase, tissue-nonspecific isozyme	P05186	PPBT_HUMAN	3.50099	1.33866	1.21736	1.62609	1.97018	1.71948	NaN	2.75828	2.16096
Alkaline phosphatase, placental type;Alkaline phosphatase, germ cell type	P05187;P10696	PPB1_HUMAN;PPBN_HUMAN	NaN	2.01837	1.02907	2.15596	2.0257	1.00552	NaN	NaN	1.20255
Intercellular adhesion molecule 1	P05362	ICAM1_HUMAN	NaN	1.25829	NaN	NaN	1	0.653816	NaN	NaN	1.64308
60S acidic ribosomal protein P1	P05386	RLA1_HUMAN	6.19297	10.2262	9.4795	7.64118	6.25429	9.11632	7.13946	5.80592	4.27405
Lithostathine-1-alpha	P05451	REG1A_HUMAN	22.2282	34.3813	32.6181	25.3526	32.3127	26.4955	23.2486	33.9775	33.5821
Tetranectin	P05452	TETN_HUMAN	70.7201	87.3028	86.9362	86.5547	72.3397	87.1569	69.4776	89.8202	43.7492
Thyroxine-binding globulin	P05543	THBG_HUMAN	25.4449	24.5106	21.2445	22.3644	20.7991	20.9521	23.0685	21.9042	22.3291
Keratin, type I cytoskeletal 18	P05783	K1C18_HUMAN	58.8327	61.098	46.4172	36.7159	51.9284	74.7415	50.0712	34.6487	53.4204
Calbindin	P05937	CALB1_HUMAN	54.797	56.2499	50.8767	49.7362	52.2204	48.8355	58.6009	41.7732	42.9543
Tyrosine-protein kinase Fyn;Tyrosine-protein kinase Yes;Proto-oncogene tyrosine-protein kinase Src	P06241;P07947;P12931	FYN_HUMAN;YES_HUMAN;SRC_HUMAN	NaN	NaN	NaN	NaN	NaN	NaN	NaN	NaN	NaN
Alpha-galactosidase A	P06280	AGAL_HUMAN	19.0408	19.9499	19.8167	14.7029	20.4754	17.0703	20.3347	18.2715	19.7067
Immunoglobulin kappa variable 2-30	P06310	KV230_HUMAN	3.22767	13.9825	8.59754	2.86474	1.26365	4.12222	5.76827	7.92511	3.4719
Immunoglobulin kappa variable 4-1	P06312	KV401_HUMAN	79.7267	77.9106	87.5428	75.8169	90.844	69.5677	78.3379	73.7119	91.8099
ATP synthase subunit beta, mitochondrial	P06576	ATPB_HUMAN	0.570794	NaN	NaN	NaN	NaN	NaN	34.6065	1.33777	1.13328
Protein S100-A9	P06702	S10A9_HUMAN	2.25141	NaN	1.03609	1.90105	5.78649	2.66964	1.9177	147.518	1.21885
Protein S100-A6	P06703	S10A6_HUMAN	110.494	128.61	74.032	98.8441	73.3713	66.5027	52.9325	54.6179	69.3087
Apolipoprotein A-IV	P06727	APOA4_HUMAN	39.1197	17.8466	29.5329	32.3416	36.8046	30.9895	40.8099	20.8142	46.6869
Alpha-enolase	P06733	ENOA_HUMAN	77.0861	76.6502	79.0649	75.3202	82.4191	62.4454	79.9945	69.9033	73.1627
Glucose-6-phosphate isomerase	P06744	G6PI_HUMAN	15.7079	4.78761	6.47805	9.00447	14.3669	5.11712	3.57814	3.77785	8.06698
Beta-hexosaminidase subunit alpha	P06865	HEXA_HUMAN	23.2441	14.7509	18.4894	23.115	16.5596	18.5915	27.3012	14.567	22.6377
Kallikrein-1	P06870	KLK1_HUMAN	137.659	222.009	172.661	162.736	148.141	179.298	158.516	211.98	236.298
Acyl-CoA-binding protein	P07108	ACBP_HUMAN	2.69425	2.06551	2.16619	2.44885	3.85952	1.14554	1.34242	1.8881	5.81551
Fatty acid-binding protein, liver	P07148	FABPL_HUMAN	19.0704	10.3514	16.1712	15.705	21.5228	14.4046	16.182	10.5143	14.0553
L-lactate dehydrogenase B chain	P07195	LDHB_HUMAN	109.451	101.976	90.5875	100.416	100.054	85.2639	102.055	88.0677	83.2438
Thrombomodulin	P07204	TRBM_HUMAN	NaN	2.23056	2.61576	1.87693	NaN	1.57188	0.766809	2.42554	1.84863
Prostate-specific antigen	P07288	KLK3_HUMAN	186.162	152.493	200.913	197.863	204.235	205.696	193.822	166.822	173.055
Gamma-crystallin D	P07320	CRGD_HUMAN	5.55517	6.51952	3.64101	4.11041	3.7775	4.3126	5.73999	5.7309	2.76454
Macrophage colony-stimulating factor 1 receptor	P07333	CSF1R_HUMAN	2.1628	NaN	1.99262	3.64742	2.92467	2.71489	1.35866	NaN	1.2317
Annexin A2	P07355	ANXA2_HUMAN	5.03779	3.90915	5.64603	5.22307	4.0628	5.19429	3.71822	7.81095	4.56983
Calpain-1 catalytic subunit	P07384	CAN1_HUMAN	NaN	NaN	NaN	NaN	NaN	NaN	NaN	NaN	NaN
Tubulin beta chain	P07437	TBB5_HUMAN	NaN	1	NaN	0.675843	NaN	NaN	13.4532	NaN	1.05041
Beta-hexosaminidase subunit beta	P07686	HEXB_HUMAN	16.1149	19.5622	15.2477	16.2218	15.2438	14.8987	18.1614	16.5768	18.4629
Procathepsin L	P07711	CATL1_HUMAN	10.2889	11.1182	10.2501	10.3868	8.71087	7.56356	9.40779	7.08331	8.00628
Profilin-1	P07737	PROF1_HUMAN	20.3271	23.1879	23.0193	23.1734	16.495	20.6225	20.73	23.7435	22.3435
Adenine phosphoribosyltransferase	P07741	APT_HUMAN	NaN	1.01659	NaN	NaN	NaN	1	NaN	NaN	NaN
Cathepsin B	P07858	CATB_HUMAN	18.1954	28.4613	20.4309	18.5656	17.6496	16.0594	24.0266	22.5759	13.5508
Heat shock protein HSP 90-alpha	P07900	HS90A_HUMAN	2.0404	0.780001	0.794528	1.51491	1.32702	1.10467	9.82788	1.27594	1.73902
Uromodulin	P07911	UROM_HUMAN	1626.69	2186.48	1998.72	2052.06	2261.87	1838.48	1558.55	1959.11	2149.99
Thrombospondin-1	P07996	TSP1_HUMAN	2.49331	1.71551	2.72892	3.04798	0.969833	2.57942	2.11367	2.47705	1.87268
Ribonuclease pancreatic	P07998	RNAS1_HUMAN	87.2444	123.459	122.85	96.3068	129.396	103.991	60.2506	155.753	78.9945
Collagen alpha-2(I) chain	P08123	CO1A2_HUMAN	3.90558	4.40734	4.18437	3.27355	2.94619	2.10057	1.88384	1.3948	1.734
Annexin A6	P08133	ANXA6_HUMAN	3.59784	2.62469	4.59069	3.87981	3.92358	4.0933	2.87928	2.77349	3.94895
Rho-related GTP-binding protein RhoC	P08134	RHOC_HUMAN	20.1404	27.5006	15.417	13.4437	18.4846	12.0774	16.8088	12.6425	13.2504
Complement decay-accelerating factor	P08174	DAF_HUMAN	8.64221	9.22981	8.9523	10.5321	4.97509	8.21464	5.45573	10.3855	7.55333
ATP-dependent translocase ABCB1	P08183	MDR1_HUMAN	5.14868	5.37521	5.12645	4.77938	4.46427	2.993	3.43446	5.33381	5.78439
Corticosteroid-binding globulin	P08185	CBG_HUMAN	30.9977	25.9023	25.7757	29.2914	31.7893	20.3574	37.4785	23.6088	27.9575
4F2 cell-surface antigen heavy chain	P08195	4F2_HUMAN	2.92031	1.90324	3.04906	3.02382	3.92923	2.92538	3.32071	2.61085	3.40021
Beta-glucuronidase	P08236	BGLR_HUMAN	20.2148	17.7876	17.5607	19.9341	20.2669	18.2939	18.5792	14.7943	24.205
Heat shock protein HSP 90-beta	P08238	HS90B_HUMAN	5.17374	7.3637	3.51429	4.06956	5.6675	2.36597	3.02678	4.26934	3.33335
72 kDa type IV collagenase	P08253	MMP2_HUMAN	NaN	NaN	NaN	1	NaN	NaN	NaN	NaN	1.08037
Extracellular superoxide dismutase [Cu-Zn]	P08294	SODE_HUMAN	166.192	166.934	155.838	157.439	189.862	152.438	146.745	147.467	168.442
Neprilysin	P08473	NEP_HUMAN	75.3588	71.5468	59.4966	71.3356	71.0519	70.1456	80.5419	58.0332	67.6571
Matrix Gla protein	P08493	MGP_HUMAN	NaN	NaN	NaN	NaN	NaN	NaN	NaN	NaN	NaN
Apolipoprotein(a)	P08519	APOA_HUMAN	10.0917	9.14851	16.8627	13.0138	10.8719	9.54812	9.26563	18.8182	11.6017
Monocyte differentiation antigen CD14	P08571	CD14_HUMAN	178.915	150.015	141.781	173.395	173.757	135.775	167.788	127.285	143.698
Collagen alpha-2(IV) chain	P08572	CO4A2_HUMAN	33.519	35.0092	31.6903	31.8211	27.599	30.5856	26.4184	24.6236	21.8853
Melanotransferrin	P08582	TRFM_HUMAN	4.21771	7.05722	5.00958	6.00499	4.97052	6.42899	5.0816	4.04334	3.39945
Low affinity immunoglobulin gamma Fc region receptor III-A	P08637	FCG3A_HUMAN	44.0374	49.7371	40.9927	47.6349	48.0537	30.3231	37.0093	35.6773	38.7477
Alpha-2-antiplasmin	P08697	A2AP_HUMAN	12.1404	17.928	17.4236	15.6457	14.5432	18.6182	17.0203	11.4544	12.1909
Keratin, type I cytoskeletal 16	P08779	K1C16_HUMAN	NaN	3.19428	1.4886	NaN	11.295	3.29344	2.31466	8.75326	41.8927
Interleukin-6 receptor subunit alpha	P08887	IL6RA_HUMAN	NaN	NaN	NaN	NaN	NaN	NaN	NaN	NaN	NaN
Glutathione S-transferase A2	P09210	GSTA2_HUMAN	5.5951	4.18128	5.00599	NaN	3.58228	3.653	3.75577	2.92581	6.45165
Matrilysin	P09237	MMP7_HUMAN	4.33851	3.22035	2.27468	3.65865	3.85582	3.70362	4.97645	2.64467	2.65942
Villin-1	P09327	VILI_HUMAN	2.93141	3.45834	1.84	1.13234	1.50084	1.46681	1.29803	1.02578	1.24207
Dihydropteridine reductase	P09417	DHPR_HUMAN	11.3037	10.8524	9.90812	11.3898	11.0705	10.1467	10.4519	8.61665	9.33193
Fructose-1,6-bisphosphatase 1	P09467	F16P1_HUMAN	25.3026	28.1626	22.7969	26.5195	25.8032	22.8861	24.4005	25.3809	27.3249
Annexin A4	P09525	ANXA4_HUMAN	12.7076	12.4892	11.5573	11.2726	13.03	11.2489	13.4937	11.6483	10.967
2',3'-cyclic-nucleotide 3'-phosphodiesterase	P09543	CN37_HUMAN	6.46579	6.40789	6.7939	5.96866	7.98978	5.90291	5.4898	6.88414	5.044
T-cell antigen CD7	P09564	CD7_HUMAN	NaN	NaN	NaN	NaN	NaN	NaN	NaN	NaN	NaN
Pro-cathepsin H	P09668	CATH_HUMAN	16.9281	14.8451	16.6467	16.1041	14.9169	17.2233	15.6442	14.46	12.0509
Tumor-associated calcium signal transducer 2	P09758	TACD2_HUMAN	NaN	NaN	NaN	NaN	NaN	NaN	NaN	NaN	NaN
Complement C1s subcomponent	P09871	C1S_HUMAN	4.68019	5.13418	4.99678	4.74703	3.16555	3.15162	1.81114	3.33344	3.04135
Ubiquitin carboxyl-terminal hydrolase isozyme L1	P09936	UCHL1_HUMAN	NaN	NaN	NaN	2.20939	NaN	1.1608	0.971431	0.982378	2.11624
Furin	P09958	FURIN_HUMAN	3.54292	3.95038	4.56473	3.70552	2.43117	3.44691	2.48759	3.90558	3.49489
Complement C4-A	P0C0L4	CO4A_HUMAN	35.629	31.5191	31.3328	34.9179	28.2135	27.5979	28.9608	29.3143	33.1142
Complement C4-B	P0C0L5	CO4B_HUMAN	22.9659	16.9865	18.7068	24.4276	28.2852	15.6848	28.9878	14.0146	21.6472
Protein ELFN1	P0C7U0	ELFN1_HUMAN	6.74555	7.04166	5.99533	4.60974	6.84729	4.98847	6.76618	3.8577	5.80921
Polyubiquitin-B;Polyubiquitin-C;Ubiquitin-40S ribosomal protein S27a;Ubiquitin-60S ribosomal protein L40;	P0CG47;P0CG48;P62979;P62987;RS27A_HUMAN	UBB_HUMAN;UBC_HUMAN;RS27A_HUMAN;RL40_HUMAN;	68.4894	76.747	56.466	51.9692	67.4224	53.0004	81.4773	66.4711	54.414
Pepsin A-3	P0DJD8	PEPA3_HUMAN	246.019	228.625	242.085	249.172	293.714	245.217	281.515	169.88	260.991
Heat shock 70 kDa protein 1A;Heat shock 70 kDa protein 1B	P0DMV8;P0DMV9	HS71A_HUMAN;HS71B_HUMAN	35.4128	30.3597	31.0636	30.5041	38.5448	29.1995	38.9531	29.2931	26.899
Immunoglobulin alpha-2 heavy chain	P0DOX2	IGA2_HUMAN	346.18	385.993	370.038	407.115	380.651	398.559	312.617	368.512	284.141
Immunoglobulin gamma-1 heavy chain	P0DOX5	IGG1_HUMAN	2430.51	2999.7	2600.73	2699.01	2390.94	2710.45	2237.16	2629.42	2210.22
Immunoglobulin mu heavy chain	P0DOX6	IGM_HUMAN	226.984	257.738	232.852	235.163	181.202	247.992	222.933	196.807	174.35
Immunoglobulin kappa light chain	P0DOX7	IGK_HUMAN	544.918	681.853	601.391	606.3	570.337	566.784	509.096	592.775	423.441
Immunoglobulin lambda-1 light chain	P0DOX8	IGL1_HUMAN	775.353	809.973	763.523	796.428	956.852	836.514	724.275	731.806	750.43
Immunoglobulin lambda constant 2	P0DOY2	IGLC2_HUMAN	161.164	101.279	114.039	86.8726	246.905	129.933	93.7188	54.4944	89.891
Calmodulin-1;Calmodulin-2;Calmodulin-3	P0DP23;P0DP24;P0DP25	CALM1_HUMAN;CALM2_HUMAN;CALM3_HUMAN	NaN	NaN	NaN	NaN	NaN	NaN	1	NaN	NaN
Secreted Ly-6/uPAR domain-containing protein 2	P0DP57	SLUR2_HUMAN	235.837	219.345	209.591	223.451	326.269	180.099	220.204	192.904	255.636
Tubulin alpha-3C chain;Tubulin alpha-3D chain	P0DPH7;P0DPH8	TBA3C_HUMAN;TBA3D_HUMAN	5.02782	7.00124	6.11586	7.72757	3.91469	4.59139	26.329	11.2643	6.21305
Alpha-amylase 1B;Alpha-amylase 1C;Alpha-amylase 1A	P0DTE7;P0DTE8;P0DUB6	AMY1B_HUMAN;AMY1C_HUMAN;AMY1A_HUMAN	40.8073	46.8815	31.7872	42.6016	38.2614	33.4793	40.9971	37.476	31.092
Adrenodoxin, mitochondrial	P10109	ADX_HUMAN	NaN	NaN	NaN	NaN	NaN	NaN	NaN	NaN	NaN
Ras-related protein Rap-2a;Ras-related protein Rap-2b;Ras-related protein Rap-2c	P10114;P61225;Q9Y3L5	RAP2A_HUMAN;RAP2B_HUMAN;RAP2C_HUMAN	9.59422	4.43606	5.6852	8.07646	3.58171	6.4131	7.37517	8.65191	3.21571
Non-secretory ribonuclease	P10153	RNAS2_HUMAN	2146.76	3476.07	2407.44	2754.36	2705.14	2274.14	1840.82	3391.2	1770.09
Lysosomal alpha-glucosidase	P10253	LYAG_HUMAN	352.049	310.493	328.105	324.105	368.542	312.164	344.377	274.965	493.723
Histone H1.4;Histone H1.3;Histone H1.2;Histone H1t;Histone H1.1	P10412;P16402;P16403;P22492;Q02539	H14_HUMAN;H13_HUMAN;H12_HUMAN;H1T_HUMAN;H11_HUMAN	2.11878	1.43189	NaN	1.51113	2.24849	1.768	NaN	1.6261	2.52551
Osteopontin	P10451	OSTP_HUMAN	58.3563	90.1795	79.8216	68.9916	69.907	52.2954	44.2436	88.5095	107.931
Receptor-type tyrosine-protein phosphatase F	P10586	PTPRF_HUMAN	2.28115	1.98782	1.83007	2.05887	1.8308	1.33483	2.75003	2.00787	2.10307
Thioredoxin;	P10599;THIO_HUMAN	THIO_HUMAN;	1.00503	0.194774	0.0754069	1.41417	1.38448	1	NaN	0.139796	1.44496
Lysosomal protective protein	P10619	PPGB_HUMAN	50.5491	17.4638	22.9438	22.7722	39.5908	22.3993	46.0806	12.9557	43.0824
Complement component C7	P10643	CO7_HUMAN	1.59136	1.31936	4.60978	1.19479	1.44447	2.83652	1.72824	3.46186	NaN
S-formylglutathione hydrolase	P10768	ESTD_HUMAN	1.36128	3.66036	1.01269	NaN	NaN	1.4953	1.07027	0.940864	1.4543
60 kDa heat shock protein, mitochondrial	P10809	CH60_HUMAN	NaN	NaN	NaN	NaN	NaN	NaN	1	NaN	NaN
Clusterin	P10909	CLUS_HUMAN	187.284	158.314	157.769	164.11	173.1	142.576	178.279	136.149	154.344
Endoplasmic reticulum chaperone BiP	P11021	BIP_HUMAN	12.9124	8.73368	10.1146	12.8095	10.384	10.4624	10.993	13.2134	11.7103
Laminin subunit gamma-1	P11047	LAMC1_HUMAN	11.2419	13.8284	10.2383	8.86739	12.7532	13.4921	7.12726	9.43222	7.21893
Lysosomal acid phosphatase	P11117	PPAL_HUMAN	263.301	214.642	223.882	243.865	256.751	234.784	234.912	192.97	185.994
Heat shock cognate 71 kDa protein	P11142	HSP7C_HUMAN	19.5421	20.6942	19.3166	20.2564	18.0514	17.3223	28.9668	20.3008	18.0811
Ras-related protein Ral-B	P11234	RALB_HUMAN	14.542	13.3329	12.1921	14.8285	14.0366	13.2195	13.5698	10.3394	9.21596
Lysosome-associated membrane glycoprotein 1	P11279	LAMP1_HUMAN	7.11267	6.32721	5.84842	5.96576	6.98985	6.60638	2.357	9.1356	10.0122
Fibroblast growth factor receptor 1	P11362	FGFR1_HUMAN	NaN	NaN	NaN	NaN	NaN	NaN	NaN	NaN	NaN
Cholesteryl ester transfer protein	P11597	CETP_HUMAN	4.73138	3.65248	3.32529	2.7634	3.75686	1.82095	2.97268	1.62226	2.00218
Uteroglobin	P11684	UTER_HUMAN	1.77597	1.0318	1.28368	1.50899	1.64023	1.86743	3.87063	1.16759	4.1744
Cation-independent mannose-6-phosphate receptor	P11717	MPRI_HUMAN	2.5241	1.62907	2.59738	2.77491	1.3699	2.03549	2.35267	1.4933	2.48701
Collagen alpha-1(VI) chain	P12109	CO6A1_HUMAN	349.54	319.622	342.675	341.379	357.684	328.026	358.101	294.349	291.564
Collagen alpha-3(VI) chain	P12111	CO6A3_HUMAN	164.934	125.619	136.09	143.846	202.204	113.704	160.366	106.451	179.31
Prolactin-inducible protein	P12273	PIP_HUMAN	NaN	NaN	NaN	NaN	NaN	NaN	NaN	NaN	NaN
Creatine kinase B-type	P12277	KCRB_HUMAN	13.6355	10.1691	10.9088	8.67756	6.51314	12.1053	8.13007	7.39127	7.47206
Angiotensin-converting enzyme	P12821	ACE_HUMAN	7.41192	4.86211	4.66731	5.97957	3.94238	4.44775	6.42523	1.80532	5.48854
Cadherin-1	P12830	CADH1_HUMAN	83.2669	93.5984	71.5498	91.7905	77.1778	77.3611	89.4442	90.5109	119.633
Xaa-Pro dipeptidase	P12955	PEPD_HUMAN	9.44488	10.1571	8.00529	8.03785	3.89673	8.63208	10.0937	7.65472	7.76218
Gamma-interferon-inducible lysosomal thiol reductase	P13284	GILT_HUMAN	9.5226	10.4248	15.3091	14.0481	8.54201	8.44813	9.83814	7.47345	7.38386
Ribonuclease inhibitor	P13489	RINI_HUMAN	1.84501	1.51675	0.973806	2.58066	NaN	1.76953	3.45331	2.11565	1.91488
Neural cell adhesion molecule 1	P13591	NCAM1_HUMAN	NaN	NaN	NaN	NaN	NaN	NaN	NaN	NaN	NaN
Elongation factor 2	P13639	EF2_HUMAN	14.7097	11.9378	14.0178	14.0128	6.37588	10.9689	36.6582	14.9615	10.2332
Keratin, type I cytoskeletal 10	P13645	K1C10_HUMAN	47.3134	91.5308	64.5962	79.6706	187.204	160.507	73.2091	240.71	159.366
Keratin, type II cytoskeletal 5	P13647	K2C5_HUMAN	9.34781	11.59	9.10876	12.2858	42.7777	22.4824	14.5223	113.431	49.6424
Complement component C6	P13671	CO6_HUMAN	NaN	NaN	NaN	NaN	NaN	NaN	NaN	NaN	NaN
Delta-aminolevulinic acid dehydratase	P13716	HEM2_HUMAN	1.71021	NaN	NaN	NaN	0.897807	NaN	NaN	1	NaN
Bone marrow proteoglycan	P13727	PRG2_HUMAN	12.2579	18.9876	15.6215	12.7998	13.0089	15.5768	12.1091	18.0802	14.5455
Plastin-3	P13797	PLST_HUMAN	1.47802	1.74524	0.812592	0.861374	1.06914	1.01644	1.33636	1.50841	1.35506
Acylamino-acid-releasing enzyme	P13798	ACPH_HUMAN	NaN	0.861999	NaN	1.02537	NaN	NaN	0.810588	1.45913	1.36412
CD59 glycoprotein	P13987	CD59_HUMAN	101.288	202.511	208.261	162.817	140.689	173.739	98.8701	203.64	54.1777
Macrophage migration inhibitory factor	P14174	MIF_HUMAN	57.5834	58.4116	54.3143	63.2675	61.368	64.4022	44.0901	55.718	51.8883
Glucosidase 2 subunit beta	P14314	GLU2B_HUMAN	3.73926	4.89533	2.7693	4.00102	5.23763	3.912	3.03968	3.70934	2.13825
Carboxypeptidase M	P14384	CBPM_HUMAN	62.2301	44.2813	55.26	54.27	61.3864	49.8685	52.8607	44.4282	55.4155
Nidogen-1	P14543	NID1_HUMAN	120.683	133.298	107.082	118.817	108.159	99.4424	98.4113	102.692	130.606
Aldo-keto reductase family 1 member A1	P14550	AK1A1_HUMAN	6.90812	5.38025	6.62387	6.47307	7.14307	6.68194	6.05158	5.64165	5.08972
Pyruvate kinase PKM	P14618	KPYM_HUMAN	26.1807	29.8996	26.3193	26.427	23.8216	28.2012	23.6381	29.0427	19.1253
Interleukin-2 receptor subunit beta	P14784	IL2RB_HUMAN	NaN	NaN	NaN	NaN	NaN	NaN	NaN	NaN	NaN
Junction plakoglobin	P14923	PLAK_HUMAN	NaN	NaN	2.49964	NaN	3.22235	1.67199	5.58482	3.27867	4.99589
Aldo-keto reductase family 1 member B1	P15121	ALDR_HUMAN	36.3107	32.5623	29.3257	33.5935	36.5518	30.4885	30.416	27.9342	24.4895
Aminopeptidase N	P15144	AMPN_HUMAN	86.8799	75.4862	79.7005	81.5058	90.6236	78.2726	97.1907	69.8483	88.9387
Poliovirus receptor	P15151	PVR_HUMAN	2.64147	4.30917	2.59114	3.78437	4.21576	2.59218	2.49093	3.13642	8.04237
Arylsulfatase A	P15289	ARSA_HUMAN	69.2953	67.0335	56.5019	65.9302	60.8892	56.1371	63.8685	51.9225	60.4947
Beta-1,4-galactosyltransferase 1	P15291	B4GT1_HUMAN	25.297	22.8941	23.7708	23.5499	27.2044	19.856	26.3983	26.4214	25.0959
Prostatic acid phosphatase	P15309	PPAP_HUMAN	582.512	396.953	429.766	474.938	483.515	533.447	573.697	399.048	538.603
Ezrin	P15311	EZRI_HUMAN	27.9685	22.9552	24.3099	25.1675	24.7965	22.2735	22.7652	20.6596	22.1353
V-type proton ATPase subunit B, kidney isoform	P15313	VATB1_HUMAN	8.2579	6.98021	5.31289	5.96578	3.47423	5.42808	8.03927	5.04028	6.30828
Folate receptor alpha	P15328	FOLR1_HUMAN	36.5273	77.1831	74.9646	55.3166	34.5857	69.7218	25.0473	78.2775	15.4413
N-acetylglucosamine-6-sulfatase	P15586	GNS_HUMAN	107.952	95.8307	98.1144	115.428	109.268	97.2852	95.1678	87.2099	148.108
Immunoglobulin lambda-like polypeptide 1	P15814	IGLL1_HUMAN	90.7855	58.8413	98.7061	85.4537	64.0751	54.6953	70.6454	67.3074	63.6951
Arylsulfatase B	P15848	ARSB_HUMAN	3.33765	5.28514	6.34084	3.57663	4.68788	2.32147	3.84511	3.46554	4.766
Beta-galactoside alpha-2,6-sialyltransferase 1	P15907	SIAT1_HUMAN	5.67287	5.17532	5.91804	2.69389	1.59396	3.4157	2.95466	3.18452	2.33282
Desmoplakin	P15924	DESP_HUMAN	1.17709	1.96597	1.83388	1.2968	3.1429	2.27696	2.97306	4.11331	6.66836
Mucin-1	P15941	MUC1_HUMAN	43.2173	55.7228	51.2663	52.2005	52.9974	34.2261	34.3968	48.989	50.2382
Metalloproteinase inhibitor 2	P16035	TIMP2_HUMAN	6.39582	7.93427	7.23745	6.37148	6.01908	6.50212	5.85215	6.01727	5.24578
CD44 antigen	P16070	CD44_HUMAN	3.5034	2.96193	3.34336	3.35311	5.77475	3.88371	3.49108	4.24227	2.01358
Aggrecan core protein	P16112	PGCA_HUMAN	NaN	NaN	NaN	NaN	NaN	NaN	NaN	NaN	1
Carbonyl reductase [NADPH] 1	P16152	CBR1_HUMAN	19.9598	13.7743	15.4708	15.5101	14.2413	16.5306	20.2215	16.9031	13.5273
Beta-galactosidase	P16278	BGAL_HUMAN	82.9531	85.8345	86.7495	87.4476	79.2177	74.4205	75.2618	82.0111	70.5497
Histone H1.5	P16401	H15_HUMAN	5.36281	4.02184	2.18833	1.87758	3.69317	4.9394	1.51104	2.55043	NaN
Dipeptidase 1	P16444	DPEP1_HUMAN	36.1062	42.0699	37.3157	38.7924	29.2107	35.0686	37.0693	31.0701	28.9541
Carboxypeptidase E	P16870	CBPE_HUMAN	104.381	88.385	85.111	93.9634	115.125	85.4802	104.239	73.8239	100.064
Fumarylacetoacetase	P16930	FAAA_HUMAN	7.89433	7.50911	5.33113	4.38544	5.67401	4.32225	3.64278	6.12133	4.19447
Zinc finger protein 43	P17038	ZNF43_HUMAN	NaN	NaN	NaN	NaN	NaN	NaN	NaN	NaN	NaN
Alpha-N-acetylgalactosaminidase	P17050	NAGAB_HUMAN	13.2936	16.4669	11.0902	14.9641	10.1474	13.9718	10.6887	13.5266	9.0798
Heat shock 70 kDa protein 6	P17066	HSP76_HUMAN	58.9962	58.3954	55.9035	58.6293	68.0452	50.9365	107.638	46.2526	48.0213
Aspartate aminotransferase, cytoplasmic	P17174	AATC_HUMAN	23.0968	19.0717	19.1949	22.5401	19.5379	20.9028	20.9258	20.7652	17.1786
Atrial natriuretic peptide receptor 3	P17342	ANPRC_HUMAN	3.68513	2.43664	4.06877	3.64888	1.67942	1.95795	3.2902	2.55251	2.97558
Sphingomyelin phosphodiesterase	P17405	ASM_HUMAN	NaN	NaN	NaN	NaN	NaN	NaN	NaN	NaN	1
Calpain-2 catalytic subunit	P17655	CAN2_HUMAN	NaN	NaN	NaN	NaN	NaN	NaN	NaN	NaN	NaN
Ganglioside GM2 activator	P17900	SAP3_HUMAN	12.941	6.3923	9.81316	8.47943	7.96259	7.91607	8.87113	9.56635	13.6969
Galectin-3	P17931	LEG3_HUMAN	55.481	40.8889	41.7757	45.2239	50.1778	41.0856	48.7353	40.9824	50.0647
Insulin-like growth factor-binding protein 2	P18065	IBP2_HUMAN	33.9199	40.8531	41.7533	41.0963	30.2842	39.353	28.9807	39.2351	18.6118
Interleukin-1 receptor antagonist protein	P18510	IL1RA_HUMAN	18.9359	9.85246	2.79348	4.8658	10.6257	14.6248	2.70802	2.99125	3.78292
Phosphoglycerate mutase 1	P18669	PGAM1_HUMAN	1.47445	3.19769	2.89297	2.04606	1.19753	2.3492	1.76321	2.51493	2.14894
Peptidyl-glycine alpha-amidating monooxygenase	P19021	AMD_HUMAN	4.64726	4.11674	1.44471	2.84975	2.32883	3.63551	3.40717	2.93053	3.6268
Cadherin-2	P19022	CADH2_HUMAN	70.4095	91.3321	69.9508	76.8727	101.822	59.5853	61.1519	113.406	212.867
Vascular cell adhesion protein 1	P19320	VCAM1_HUMAN	22.066	21.6223	21.1812	20.4617	14.1319	18.3877	22.8458	16.7452	20.0203
Glutathione hydrolase 1 proenzyme	P19440	GGT1_HUMAN	240.817	251.07	239.733	248.141	261.752	249.131	279.88	217.55	259.563
Amiloride-sensitive amine oxidase [copper-containing]	P19801	AOC1_HUMAN	17.0888	17.6049	16.4058	18.4855	17.9288	15.795	18.5909	17.1007	18.1255
Inter-alpha-trypsin inhibitor heavy chain H2	P19823	ITIH2_HUMAN	NaN	0.668041	0.69837	0.803339	1.73685	1.18941	2.70194	NaN	1.3008
Inter-alpha-trypsin inhibitor heavy chain H1	P19827	ITIH1_HUMAN	3.13734	1.28664	1.88507	2.44615	2.37982	1.75653	2.40235	1.6191	2.11953
Bile salt-activated lipase	P19835	CEL_HUMAN	102.983	97.7011	94.8068	101.57	106.337	91.6725	96.0038	86.8372	91.9915
Alpha-amylase 2B	P19961	AMY2B_HUMAN	8.37286	3.70752	7.21186	3.65244	4.985	6.60426	6.44957	4.6965	4.59249
Transcobalamin-2	P20062	TCO2_HUMAN	6.67958	6.36865	7.3803	7.54669	8.18969	5.477	6.64576	3.89453	12.3392
Annexin A7	P20073	ANXA7_HUMAN	1.93014	1.16218	1.60149	1.89544	1.73742	1.63675	2.48928	1.1391	1.56536
Parvalbumin alpha	P20472	PRVA_HUMAN	NaN	NaN	NaN	NaN	NaN	NaN	NaN	NaN	NaN
Aromatic-L-amino-acid decarboxylase	P20711	DDC_HUMAN	7.55125	5.55756	7.46264	7.74207	6.30027	5.49937	7.80904	6.38418	6.56766
Ephrin-A1	P20827	EFNA1_HUMAN	36.1596	45.6056	30.457	42.6644	38.4009	25.4818	26.9206	36.1003	33.5503
Glutathione S-transferase Mu 3	P21266	GSTM3_HUMAN	12.8861	10.5847	12.4391	13.4481	10.0124	10.2434	12.5508	8.17837	12.8
V-type proton ATPase subunit B, brain isoform	P21281	VATB2_HUMAN	NaN	NaN	NaN	1.01046	NaN	NaN	NaN	1	NaN
Filamin-A	P21333	FLNA_HUMAN	0.844498	1.31525	1.46949	1.17844	NaN	1.14188	1.4769	1.91302	1.4822
Cytoplasmic aconitate hydratase	P21399	ACOHC_HUMAN	2.85054	3.82048	2.58999	2.61142	2.86038	2.77174	2.02584	1.4858	2.2401
Glycerol-3-phosphate dehydrogenase [NAD(+)], cytoplasmic	P21695	GPDA_HUMAN	2.89266	1.75567	1.89743	2.27516	1.64046	1.09363	2.65087	1.53682	2.91332
Ephrin type-A receptor 1	P21709	EPHA1_HUMAN	14.8558	17.905	17.0461	15.1143	10.9386	13.5584	8.94039	9.11282	10.1131
Voltage-dependent anion-selective channel protein 1	P21796	VDAC1_HUMAN	3.07852	2.43234	1.72623	2.78354	3.7292	1.79195	1.66558	2.45922	1.22853
Biglycan	P21810	PGS1_HUMAN	38.2727	45.2771	30.6269	36.9124	37.6481	37.7887	34.4437	33.4101	31.1056
Tenascin-X	P22105	TENX_HUMAN	71.4817	68.4645	61.7839	66.4888	65.2145	54.1181	61.6345	56.5951	72.6618
Glutathione peroxidase 3	P22352	GPX3_HUMAN	33.8678	31.6931	28.0012	34.805	30.6926	23.6746	29.0491	21.1364	22.7981
Nucleoside diphosphate kinase B	P22392	NDKB_HUMAN	4.32552	9.46782	7.50746	3.70114	3.51609	6.59711	5.15394	5.43343	5.27585
Fibroblast growth factor receptor 3	P22607	FGFR3_HUMAN	1.11031	1.5308	1.33387	3.80701	NaN	NaN	1.50916	3.57435	3.63653
Solute carrier family 2, facilitated glucose transporter member 5	P22732	GTR5_HUMAN	5.49941	3.65855	4.58705	3.63916	5.75271	4.87827	3.50321	3.70231	5.05926
Protein-glutamine gamma-glutamyltransferase K	P22735	TGM1_HUMAN	NaN	NaN	NaN	NaN	NaN	NaN	NaN	1	NaN
Carbonic anhydrase 4	P22748	CAH4_HUMAN	1.69285	1.52062	1.29093	1.89987	2.02836	1.37802	0.989209	2.27738	1.9212
Carboxypeptidase N subunit 2	P22792	CPN2_HUMAN	215.061	172.419	192.938	181.387	208.021	193.093	233.228	148.287	183.063
Vitamin K-dependent protein Z	P22891	PROZ_HUMAN	112.813	104.207	117.696	109.88	136.342	102.62	119.687	97.98	107.751
Macrophage mannose receptor 1	P22897	MRC1_HUMAN	NaN	NaN	NaN	NaN	NaN	NaN	NaN	NaN	NaN
Fibulin-1	P23142	FBLN1_HUMAN	2.27443	2.66651	3.68426	5.28755	3.99591	4.13827	4.57438	4.36796	5.22874
Peptidyl-prolyl cis-trans isomerase B	P23284	PPIB_HUMAN	6.94624	6.29557	7.03192	7.19135	6.9874	6.34699	7.15044	6.01847	6.19972
Receptor-type tyrosine-protein phosphatase delta	P23468	PTPRD_HUMAN	NaN	NaN	NaN	NaN	NaN	NaN	NaN	NaN	NaN
Receptor-type tyrosine-protein phosphatase gamma	P23470	PTPRG_HUMAN	8.29819	5.92427	7.96959	4.40075	5.27748	4.3251	5.50767	4.77422	4.61822
Adenosylhomocysteinase	P23526	SAHH_HUMAN	7.94953	8.14645	5.07557	5.54856	6.86207	5.84799	8.52129	6.56364	5.72245
Histone H2B type 1-O;Histone H2B type 1-B;Histone H2B type 2-E	P23527;P33778;Q16778	H2B1O_HUMAN;H2B1B_HUMAN;H2B2E_HUMAN	12.8832	9.86614	8.16454	10.1027	12.5085	22.5803	132.321	12.6513	7.48498
Cofilin-1	P23528	COF1_HUMAN	30.4614	37.8915	25.5575	31.3253	29.3084	28.5933	29.6555	31.9213	15.1842
Peripherin-2	P23942	PRPH2_HUMAN	1.42033	1.08099	0.973588	NaN	1.22713	NaN	1.13346	NaN	NaN
Myeloblastin	P24158	PRTN3_HUMAN	NaN	1.67084	0.847496	1.03693	3.33821	2.01547	NaN	0.848085	1.41626
Alanine aminotransferase 1	P24298	ALAT1_HUMAN	1.07467	NaN	NaN	1.58713	NaN	1.23686	1.14162	1.25478	2.00641
Insulin-like growth factor-binding protein 6	P24592	IBP6_HUMAN	1.88009	0.6286	NaN	NaN	0.525072	1.20747	0.357311	1.43387	1.54222
Tenascin	P24821	TENA_HUMAN	32.6509	43.7937	30.553	34.1578	24.2232	30.6669	32.594	33.1222	32.3581
Deoxyribonuclease-1	P24855	DNAS1_HUMAN	170.032	176.815	144.954	178.666	183.308	133.391	150.627	118.169	123.953
Zinc-alpha-2-glycoprotein	P25311	ZA2G_HUMAN	423.898	476.288	421.959	417.57	429.8	387.071	417.121	402.821	373.283
3-mercaptopyruvate sulfurtransferase	P25325	THTM_HUMAN	14.3022	15.0768	13.312	13.4608	11.4111	10.151	11.8222	11.311	12.1092
ATP synthase subunit alpha, mitochondrial	P25705	ATPA_HUMAN	19.048	16.9312	15.3417	13.1565	11.7309	20.3687	23.9465	7.7748	10.4089
Cathepsin S	P25774	CATS_HUMAN	NaN	1	NaN	NaN	NaN	NaN	0.949059	NaN	1.00208
Proteasome subunit alpha type-1	P25786	PSA1_HUMAN	1.73994	NaN	NaN	0.9927	1.79237	0.987322	1.61182	0.886913	1.87245
Proteasome subunit alpha type-3	P25788	PSA3_HUMAN	NaN	NaN	NaN	NaN	NaN	NaN	NaN	NaN	NaN
Moesin	P26038	MOES_HUMAN	22.3717	23.1369	19.8363	19.1376	21.0006	18.4329	17.8857	17.5075	20.9583
Protein S100-A4	P26447	S10A4_HUMAN	4.51029	NaN	2.91215	6.9999	5.38165	NaN	3.95964	2.06435	3.26747
CD27 antigen	P26842	CD27_HUMAN	NaN	NaN	1.02231	NaN	NaN	0.943397	NaN	1.52705	1
Hepatocyte growth factor-like protein	P26927	HGFL_HUMAN	4.19434	6.20112	4.75168	4.77807	2.26577	4.2514	2.22966	4.98399	1.81605
Ciliary neurotrophic factor receptor subunit alpha	P26992	CNTFR_HUMAN	9.74572	15.8139	15.9933	10.4666	8.25021	11.4143	9.77724	11.01	6.01828
Stomatin	P27105	STOM_HUMAN	13.7155	10.0678	10.2504	11.9445	10.4943	9.73855	7.89186	9.51878	9.43718
14-3-3 protein theta	P27348	1433T_HUMAN	5.79572	NaN	4.16672	6.32831	5.85679	5.16653	3.95743	5.24194	2.59389
V-type proton ATPase 16 kDa proteolipid subunit c	P27449	VATL_HUMAN	NaN	NaN	NaN	NaN	NaN	NaN	NaN	NaN	NaN
Dipeptidyl peptidase 4	P27487	DPP4_HUMAN	16.8132	15.7415	15.2207	14.8554	15.1225	16.5739	14.3257	16.3081	12.8813
Interleukin-1 receptor type 2	P27930	IL1R2_HUMAN	4.75239	4.73322	7.97225	7.93472	10.9518	9.39535	8.8954	8.00654	7.83897
Proteasome subunit alpha type-5	P28066	PSA5_HUMAN	NaN	NaN	NaN	NaN	NaN	NaN	1	NaN	NaN
Proteasome subunit beta type-6	P28072	PSB6_HUMAN	NaN	2.25132	NaN	2.28434	1.80853	1.08942	0.939358	1.51078	1.75385
Glutathione S-transferase Mu 2	P28161	GSTM2_HUMAN	1.44079	2.0896	2.36518	4.98024	5.90966	6.05183	5.02166	2.70821	5.66286
Receptor-type tyrosine-protein phosphatase mu	P28827	PTPRM_HUMAN	NaN	NaN	NaN	NaN	NaN	NaN	NaN	NaN	NaN
Inositol monophosphatase 1	P29218	IMPA1_HUMAN	1.77779	2.51373	1.55093	2.01567	1.65777	NaN	1.48628	1.02011	2.14209
CCN family member 2	P29279	CCN2_HUMAN	NaN	NaN	NaN	NaN	NaN	NaN	NaN	NaN	1
Ephrin type-B receptor 2	P29323	EPHB2_HUMAN	6.08877	6.46892	8.45107	6.41377	4.84465	5.28336	6.57314	6.67499	6.43585
Collagen alpha-5(IV) chain	P29400	CO4A5_HUMAN	1.02908	NaN	1.27208	1.97794	1.52524	NaN	NaN	NaN	NaN
Serpin B3	P29508	SPB3_HUMAN	NaN	NaN	NaN	NaN	NaN	NaN	NaN	1	NaN
Kallistatin	P29622	KAIN_HUMAN	23.6206	25.244	20.809	20.2577	19.3312	17.171	26.6724	20.1971	20.9515
Aquaporin-1	P29972	AQP1_HUMAN	4.42145	2.91842	2.71506	2.33341	2.91715	3.26839	1.11368	3.00606	2.82822
Guanine nucleotide-binding protein subunit alpha-11	P29992	GNA11_HUMAN	14.2912	17.6784	12.6111	12.9582	16.803	14.1238	12.5045	17.4978	14.8259
Phenazine biosynthesis-like domain-containing protein	P30039	PBLD_HUMAN	4.16543	4.86342	3.8172	4.67995	4.17264	4.37653	4.54184	5.49357	4.86207
Peroxiredoxin-6	P30041	PRDX6_HUMAN	13.8043	9.97631	12.8271	19.8437	13.0054	14.2034	13.3765	12.7354	9.92664
Flavin reductase (NADPH)	P30043	BLVRB_HUMAN	4.11811	2.39103	1.45067	1.7081	3.40637	2.74995	1.84231	2.52107	3.57418
Peroxiredoxin-5, mitochondrial	P30044	PRDX5_HUMAN	2.64302	3.91035	5.16357	3.45348	2.92683	2.47536	3.65336	4.85521	1.91636
D-dopachrome decarboxylase	P30046	DOPD_HUMAN	3.8459	3.24335	3.45121	5.06938	3.74188	2.96107	3.61404	3.47332	4.29701
GTP cyclohydrolase 1 feedback regulatory protein	P30047	GFRP_HUMAN	6.95355	7.24603	5.65817	4.63347	6.60726	5.76673	3.52844	5.75681	4.84269
60S ribosomal protein L12	P30050	RL12_HUMAN	NaN	NaN	NaN	NaN	NaN	NaN	15.2418	NaN	NaN
Phosphatidylethanolamine-binding protein 1	P30086	PEBP1_HUMAN	45.3289	43.034	41.619	43.607	43.0101	39.259	44.7701	38.1812	41.4894
Tyrosine-protein kinase receptor UFO	P30530	UFO_HUMAN	144.501	134.539	125.228	133.262	185.561	124.47	107.799	133.565	326.157
Pyruvate kinase PKLR	P30613	KPYR_HUMAN	2.27979	2.14773	NaN	2.08729	1.69981	1.64537	1.44951	1.3127	NaN
Sorcin	P30626	SORCN_HUMAN	15.3498	11.4425	18.5841	14.4286	17.7006	11.4777	16.3068	11.001	14.7019
Glutathione S-transferase theta-1	P30711	GSTT1_HUMAN	NaN	NaN	NaN	NaN	NaN	NaN	NaN	NaN	NaN
Leukocyte elastase inhibitor	P30740	ILEU_HUMAN	1.33236	NaN	NaN	1	NaN	NaN	NaN	NaN	NaN
Lipocalin-1	P31025	LCN1_HUMAN	NaN	1	NaN	NaN	NaN	NaN	NaN	1.44288	NaN
Protein S100-A7	P31151	S10A7_HUMAN	NaN	NaN	NaN	NaN	NaN	NaN	NaN	1	NaN
Syndecan-4	P31431	SDC4_HUMAN	NaN	NaN	NaN	NaN	NaN	NaN	NaN	NaN	NaN
Caspase-14	P31944	CASPE_HUMAN	NaN	NaN	NaN	NaN	NaN	NaN	NaN	1	NaN
14-3-3 protein beta/alpha	P31946	1433B_HUMAN	57.5936	52.8685	50.1878	46.9102	46.5878	38.6163	72.3621	48.6677	36.8292
Protein S100-A11	P31949	S10AB_HUMAN	NaN	NaN	NaN	NaN	NaN	NaN	NaN	1.5167	1
Carcinoembryonic antigen-related cell adhesion molecule 8	P31997	CEAM8_HUMAN	0.835853	NaN	0.724214	NaN	1.54847	1.00949	1.653	1.18816	2.67085
Neural cell adhesion molecule L1	P32004	L1CAM_HUMAN	2.93711	2.54841	2.29038	2.36203	1.99611	2.05895	2.72383	2.59642	2.0239
Peroxiredoxin-2	P32119	PRDX2_HUMAN	18.9338	18.4288	14.9744	17.0685	19.8323	16.2515	16.9606	17.4967	20.6975
60S ribosomal protein L9	P32969	RL9_HUMAN	NaN	NaN	NaN	NaN	NaN	NaN	1.07152	NaN	NaN
Cytochrome P450 2C18	P33260	CP2CI_HUMAN	NaN	1	NaN	NaN	NaN	NaN	NaN	NaN	NaN
Mannosyl-oligosaccharide 1,2-alpha-mannosidase IA	P33908	MA1A1_HUMAN	38.2561	39.1575	39.1154	39.6894	41.3476	32.7562	39.6194	31.7394	33.6395
N-acetylgalactosamine-6-sulfatase	P34059	GALNS_HUMAN	3.37173	3.05157	3.3361	4.69185	3.90911	4.63689	4.48557	3.88204	3.44599
Serine hydroxymethyltransferase, cytosolic	P34896	GLYC_HUMAN	7.77542	7.20145	6.60217	6.08652	5.00667	7.06724	5.10497	5.65235	4.22813
Bifunctional epoxide hydrolase 2	P34913	HYES_HUMAN	8.62572	13.3834	7.83427	13.6823	8.10211	8.59959	NaN	43.1238	8.24354
Heat shock 70 kDa protein 1-like	P34931	HS71L_HUMAN	NaN	NaN	NaN	NaN	NaN	NaN	13.9816	NaN	2.9985
Trypsin-3	P35030	TRY3_HUMAN	NaN	NaN	NaN	NaN	NaN	NaN	NaN	NaN	NaN
Glypican-1	P35052	GPC1_HUMAN	9.69058	9.52365	10.5629	8.61313	8.92139	9.46787	10.0049	9.65293	8.40836
Profilin-2	P35080	PROF2_HUMAN	NaN	NaN	NaN	NaN	NaN	NaN	NaN	NaN	NaN
Radixin	P35241	RADI_HUMAN	57.9045	56.4177	43.7885	48.1816	54.847	47.466	51.9371	42.9394	44.9721
Pro-adrenomedullin	P35318	ADML_HUMAN	NaN	NaN	NaN	NaN	NaN	1	NaN	NaN	NaN
Thrombospondin-4	P35443	TSP4_HUMAN	3.31626	3.94722	1.68398	4.05089	1.39183	3.14408	2.57909	3.13919	3.30983
Fibrillin-1	P35555	FBN1_HUMAN	5.49125	6.05428	6.09381	6.20073	9.98612	2.77052	5.70622	4.02986	6.75017
Phosphoenolpyruvate carboxykinase, cytosolic [GTP]	P35558	PCKGC_HUMAN	6.29744	7.21068	3.30941	3.837	0.974774	1.94109	3.16277	2.00929	1.92005
Coatomer subunit beta'	P35606	COPB2_HUMAN	NaN	1	NaN	NaN	NaN	NaN	NaN	NaN	NaN
Basigin	P35613	BASI_HUMAN	1.20762	NaN	NaN	NaN	NaN	NaN	1	NaN	0.785485
Glutaredoxin-1	P35754	GLRX1_HUMAN	1.52786	0.94589	1.71712	0.948268	1.00963	NaN	1.85174	1.78655	1.27493
Insulin-like growth factor-binding protein complex acid labile subunit	P35858	ALS_HUMAN	2.5736	7.71677	3.31498	2.87043	2.32915	2.79415	3.24276	1.73848	2.03228
Keratin, type II cytoskeletal 2 epidermal	P35908	K22E_HUMAN	8.639	15.3459	10.1674	16.9549	16.1814	32.1775	21.5237	17.0517	16.5537
Chitinase-3-like protein 1	P36222	CH3L1_HUMAN	6.348	3.09425	4.48609	3.40108	1.77842	3.93202	3.79645	4.36392	2.76612
ADP-ribosylation factor-like protein 3	P36405	ARL3_HUMAN	1.9066	1.17313	1.48363	2.84675	1.69657	3.04815	1.99944	1.66563	2.23562
ATP synthase subunit gamma, mitochondrial	P36542	ATPG_HUMAN	NaN	NaN	NaN	NaN	NaN	NaN	4.45414	NaN	NaN
V-type proton ATPase subunit E 1	P36543	VATE1_HUMAN	2.78489	3.18684	3.08534	3.63647	2.497	2.46548	1.50515	2.72055	1.99447
Oxidized purine nucleoside triphosphate hydrolase	P36639	8ODP_HUMAN	2.46416	2.2125	3.05496	2.35132	2.60295	1.78347	3.06466	2.98325	1.90115
Phosphoglucomutase-1	P36871	PGM1_HUMAN	0.980107	1	NaN	NaN	1.07572	NaN	NaN	NaN	NaN
Activin receptor type-1B	P36896	ACV1B_HUMAN	NaN	NaN	1.49195	1.31944	1.4123	1.89021	NaN	3.18864	NaN
Pigment epithelium-derived factor	P36955	PEDF_HUMAN	8.65715	10.8311	10.6529	9.2838	9.4611	6.84475	11.8104	5.93866	8.97301
Transgelin-2	P37802	TAGL2_HUMAN	3.91222	5.97321	4.71844	4.42159	4.53261	4.13774	4.31166	4.78483	4.04582
V-type proton ATPase catalytic subunit A	P38606	VATA_HUMAN	15.7179	10.9219	10.7774	11.8095	15.7749	12.2195	15.8641	12.6549	14.2515
Collagen alpha-1(XV) chain	P39059	COFA1_HUMAN	142.602	124.957	141.737	170.848	137.937	148.294	162.828	158.145	186.283
Collagen alpha-1(XVIII) chain	P39060	COIA1_HUMAN	0.784832	1	NaN	NaN	NaN	NaN	NaN	NaN	1.35607
Macrophage-capping protein	P40121	CAPG_HUMAN	4.20966	4.89099	5.47076	4.32684	2.6549	3.77021	2.64335	2.45411	3.24134
Interleukin-6 receptor subunit beta	P40189	IL6RB_HUMAN	2.07068	3.24093	2.9174	2.3988	3.04513	2.71954	2.46748	1.8832	2.36487
Platelet glycoprotein V	P40197	GPV_HUMAN	2.0425	2.31221	1.19994	3.16367	0.991139	2.53642	NaN	1.91885	0.927992
Peroxisomal biogenesis factor 19	P40855	PEX19_HUMAN	3.21956	7.49817	9.03517	8.27773	NaN	2.52001	9.10602	6.10788	7.04863
Malate dehydrogenase, cytoplasmic	P40925	MDHC_HUMAN	28.5199	26.6418	27.3419	29.2447	23.4583	24.9628	21.3603	27.6622	18.0544
Malate dehydrogenase, mitochondrial	P40926	MDHM_HUMAN	NaN	NaN	NaN	NaN	NaN	NaN	1	NaN	NaN
Aquaporin-2	P41181	AQP2_HUMAN	8.67664	6.74314	7.08858	8.51139	7.08594	6.69695	3.80228	6.0929	5.2912
Prostaglandin-H2 D-isomerase	P41222	PTGDS_HUMAN	593.234	785.872	686.487	669.956	1002.96	530.389	466.65	701.412	1054.82
Aldo-keto reductase family 1 member C3;Aldo-keto reductase family 1 member C1	P42330;Q04828	AK1C3_HUMAN;AK1C1_HUMAN	2.7482	2.81801	2.48994	1.92239	1.22417	4.86892	3.24549	2.53235	2.86544
Lysosomal Pro-X carboxypeptidase	P42785	PCP_HUMAN	20.7477	29.9512	17.3542	28.1415	22.4623	25.0621	24.5708	21.9241	20.9425
Endothelin-converting enzyme 1	P42892	ECE1_HUMAN	NaN	NaN	NaN	NaN	NaN	NaN	NaN	NaN	NaN
Cell surface glycoprotein MUC18	P43121	MUC18_HUMAN	33.2491	45.2429	32.8319	35.8202	33.2178	41.1798	29.8377	42.0528	34.4731
Cathepsin O	P43234	CATO_HUMAN	NaN	NaN	NaN	NaN	NaN	NaN	NaN	NaN	NaN
Biotinidase	P43251	BTD_HUMAN	77.7134	95.0592	74.8123	80.189	63.2472	72.778	67.7818	71.5364	65.9041
Afamin	P43652	AFAM_HUMAN	NaN	NaN	NaN	NaN	NaN	1.06383	NaN	1	NaN
Peptidyl-prolyl cis-trans isomerase C	P45877	PPIC_HUMAN	15.208	9.14836	13.6014	17.8837	18.2871	7.04309	14.6198	4.06406	10.7802
40S ribosomal protein S5	P46782	RS5_HUMAN	NaN	NaN	NaN	NaN	NaN	NaN	2.99346	NaN	NaN
Glucosamine-6-phosphate isomerase 1	P46926	GNPI1_HUMAN	NaN	NaN	NaN	NaN	1	NaN	NaN	NaN	NaN
3-hydroxyanthranilate 3,4-dioxygenase	P46952	3HAO_HUMAN	NaN	NaN	NaN	NaN	NaN	NaN	NaN	NaN	1
F-actin-capping protein subunit alpha-2;F-actin-capping protein subunit alpha-1	P47755;P52907	CAZA2_HUMAN;CAZA1_HUMAN	8.11591	NaN	1.96529	1.91101	2.88691	1.17131	6.65684	NaN	3.89871
F-actin-capping protein subunit beta	P47756	CAPZB_HUMAN	3.42526	3.35234	3.76755	4.57519	3.10718	3.4462	3.92041	3.60241	2.94312
Galectin-7	P47929	LEG7_HUMAN	NaN	NaN	NaN	NaN	NaN	NaN	NaN	1	NaN
Stromal cell-derived factor 1	P48061	SDF1_HUMAN	14.1135	17.0718	17.6475	17.0469	9.18425	12.9244	8.56289	9.14371	10.8421
NADP-dependent malic enzyme	P48163	MAOX_HUMAN	NaN	NaN	NaN	NaN	NaN	NaN	31.718	NaN	NaN
Serpin B4	P48594	SPB4_HUMAN	NaN	NaN	NaN	NaN	NaN	NaN	NaN	1	NaN
Glutathione synthetase	P48637	GSHB_HUMAN	4.76979	5.12876	5.0647	3.98486	3.3351	1.18254	3.91687	3.79956	4.64556
4-trimethylaminobutyraldehyde dehydrogenase	P49189	AL9A1_HUMAN	5.03805	5.81892	4.45457	7.33529	4.1125	5.1726	6.04303	4.74571	5.03351
Alpha-aminoadipic semialdehyde dehydrogenase	P49419	AL7A1_HUMAN	NaN	1	1.75702	NaN	NaN	NaN	0.919648	1.2157	NaN
C-X-C chemokine receptor type 3	P49682	CXCR3_HUMAN	15.0309	7.85853	2.63398	4.2445	5.2427	NaN	6.4739	7.88687	13.2938
Cartilage oligomeric matrix protein	P49747	COMP_HUMAN	2.1053	1.12251	NaN	1.20176	1.70543	0.7769	1.88042	NaN	1.91242
Ketohexokinase	P50053	KHK_HUMAN	8.77281	7.99264	7.1458	6.20177	6.34203	4.14824	6.54416	5.50994	5.27272
Rab GDP dissociation inhibitor beta	P50395	GDIB_HUMAN	4.74594	2.59622	2.91363	4.37399	3.43055	3.06751	3.6526	2.89164	2.79049
Hsc70-interacting protein;Putative protein FAM10A4;Putative protein FAM10A5	P50502;Q8IZP2;Q8NFI4	F10A1_HUMAN;ST134_HUMAN;F10A5_HUMAN	NaN	NaN	NaN	NaN	NaN	NaN	NaN	NaN	NaN
Basal cell adhesion molecule	P50895	BCAM_HUMAN	49.131	57.6979	58.5959	53.72	42.1456	43.6688	44.8088	49.6317	37.6131
Palmitoyl-protein thioesterase 1	P50897	PPT1_HUMAN	3.89067	3.05859	2.97478	3.93239	2.88216	2.64284	3.5822	2.11823	1.2802
Annexin A11	P50995	ANX11_HUMAN	28.881	29.3082	28.0013	31.0545	28.8682	25.9494	24.2404	25.1776	24.1334
Ras-related protein Rab-5C	P51148	RAB5C_HUMAN	1.37658	1.24148	1.27145	1.28431	1.49434	0.924669	1.67013	1.40552	0.927671
Ras-related protein Rab-7a	P51149	RAB7A_HUMAN	9.86194	9.85592	8.65123	5.91544	4.26119	4.76123	5.35472	5.8856	4.11593
Ras-related protein Rab-13	P51153	RAB13_HUMAN	12.5397	9.13706	7.75101	7.92986	7.84886	9.39187	9.26141	5.32586	6.62204
Amiloride-sensitive sodium channel subunit gamma	P51170	SCNNG_HUMAN	NaN	NaN	NaN	NaN	NaN	NaN	NaN	NaN	1
Glypican-3	P51654	GPC3_HUMAN	8.44462	8.0932	6.83637	7.01417	8.70201	6.42649	8.30508	7.07207	7.19967
N-sulphoglucosamine sulphohydrolase	P51688	SPHM_HUMAN	17.2798	10.4925	12.0348	10.3533	12.8405	11.054	8.88543	11.3895	17.8411
Lumican	P51884	LUM_HUMAN	88.2888	35.2362	48.25	61.0375	53.6626	56.756	68.434	35.3974	74.1256
Myomesin-1	P52179	MYOM1_HUMAN	NaN	NaN	NaN	NaN	NaN	NaN	NaN	NaN	NaN
Rho GDP-dissociation inhibitor 1	P52565	GDIR1_HUMAN	4.4266	3.12646	3.09684	3.02142	1.83591	2.49989	1.25455	2.23647	2.75992
2-iminobutanoate/2-iminopropanoate deaminase	P52758	RIDA_HUMAN	10.0696	7.36844	10.2677	6.13758	9.97345	5.87676	6.58318	5.60886	9.16757
Dipeptidyl peptidase 1	P53634	CATC_HUMAN	80.5877	93.6852	86.7925	65.6388	82.9464	94.7271	82.3849	93.6468	98.9386
IST1 homolog	P53990	IST1_HUMAN	86.479	82.954	71.1497	83.3664	84.5814	77.1937	88.4111	66.0855	72.6947
DNA polymerase subunit gamma-1	P54098	DPOG1_HUMAN	NaN	NaN	NaN	NaN	NaN	NaN	NaN	NaN	NaN
Cysteine-rich secretory protein 3	P54108	CRIS3_HUMAN	5.02373	3.59306	4.66693	4.19332	2.42153	1.79441	3.98582	4.3694	3.76709
Voltage-dependent calcium channel subunit alpha-2/delta-1	P54289	CA2D1_HUMAN	7.88108	6.95543	5.57866	4.55312	5.25322	5.83301	6.29769	4.15195	3.26508
Heat shock-related 70 kDa protein 2	P54652	HSP72_HUMAN	NaN	0.916544	1.42216	1.38259	1.12456	NaN	2.51559	1.03623	2.19361
Sodium/potassium-transporting ATPase subunit gamma	P54710	ATNG_HUMAN	2.69187	1.11769	1.73668	1.97664	1.11938	2.50822	1.76917	3.1333	0.932765
Ephrin type-B receptor 3	P54753	EPHB3_HUMAN	24.4909	22.7986	21.9013	23.3566	16.9412	19.5909	15.9732	20.1148	16.6083
Ephrin type-B receptor 4	P54760	EPHB4_HUMAN	67.4365	64.5026	72.2616	75.0287	57.8268	66.142	58.0758	56.9848	48.9924
Ephrin type-A receptor 4	P54764	EPHA4_HUMAN	0.762783	1.32449	NaN	1.02856	NaN	1.14009	NaN	NaN	0.720193
Alpha-N-acetylglucosaminidase	P54802	ANAG_HUMAN	45.3148	39.9323	40.7391	42.7229	37.3371	40.2371	40.6637	38.5755	41.1145
Growth arrest-specific protein 1	P54826	GAS1_HUMAN	NaN	1.30042	1.791	1.30829	NaN	NaN	2.09234	1.74065	1.41524
Glycogen [starch] synthase, liver	P54840	GYS2_HUMAN	NaN	NaN	NaN	NaN	NaN	NaN	1	NaN	NaN
Secreted Ly-6/uPAR-related protein 1	P55000	SLUR1_HUMAN	2.27201	2.24062	3.55136	2.82773	2.57164	3.29516	1.0704	4.44991	NaN
Solute carrier family 12 member 3	P55017	S12A3_HUMAN	6.86949	5.79246	5.51483	5.66281	5.74312	4.54715	4.87721	2.87635	3.98455
Transitional endoplasmic reticulum ATPase	P55072	TERA_HUMAN	NaN	NaN	NaN	NaN	NaN	NaN	7.25781	1	NaN
Laminin subunit beta-2	P55268	LAMB2_HUMAN	NaN	NaN	NaN	NaN	NaN	1.1159	NaN	1	NaN
Cadherin-6	P55285	CADH6_HUMAN	12.1399	9.26147	9.01905	10.0617	8.86015	7.36444	10.7334	6.18724	9.69247
Cadherin-11	P55287	CAD11_HUMAN	19.561	19.9543	14.911	15.9071	15.5302	14.376	17.6963	15.1045	17.264
Cadherin-13	P55290	CAD13_HUMAN	57.7629	70.74	59.6238	56.6156	69.1921	44.6986	55.5525	61.5477	52.3708
Cadherin-15	P55291	CAD15_HUMAN	6.51646	8.57192	5.78285	8.38625	6.72425	5.802	6.09925	6.39733	6.64602
Eukaryotic translation initiation factor 6	P56537	IF6_HUMAN	80.937	76.2649	84.0088	66.6509	65.0533	70.9904	70.5372	71.4732	64.9771
Protein FAM3B	P58499	FAM3B_HUMAN	57.0857	55.293	59.4521	54.3285	56.0636	46.8176	46.3938	47.5562	51.6729
Myotrophin	P58546	MTPN_HUMAN	NaN	NaN	NaN	NaN	NaN	NaN	NaN	NaN	NaN
Neutrophil defensin 1;Neutrophil defensin 3	P59665;P59666	DEF1_HUMAN;DEF3_HUMAN	4.16045	5.52803	4.73966	3.5702	4.52886	9.43954	3.6406	7.59409	3.70711
Actin-related protein 2/3 complex subunit 4	P59998	ARPC4_HUMAN	6.84509	5.09278	5.71058	4.78652	6.12522	3.83358	2.42719	3.97636	3.82665
Beta-defensin 1	P60022	DEFB1_HUMAN	848.996	115.691	95.4787	134.187	188.703	269.893	9.54292	116.428	8.80711
Triosephosphate isomerase	P60174	TPIS_HUMAN	19.7294	20.8434	21.3912	22.6992	22.9781	17.9103	21.903	20.2001	18.6261
Actin, cytoplasmic 1	P60709	ACTB_HUMAN	456.305	463.455	440.831	433.944	485.354	404.101	1437.66	469.555	421.937
Eukaryotic initiation factor 4A-I;Eukaryotic initiation factor 4A-II	P60842;Q14240	IF4A1_HUMAN;IF4A2_HUMAN	NaN	NaN	NaN	NaN	NaN	NaN	NaN	NaN	NaN
Proteasome subunit alpha type-6	P60900	PSA6_HUMAN	NaN	2.30313	1.70722	NaN	NaN	1.38374	NaN	1.69501	1.4335
Cell division control protein 42 homolog	P60953	CDC42_HUMAN	2.77143	4.92806	5.81217	4.12811	3.93246	2.51981	4.05841	3.9527	3.71596
Destrin	P60981	DEST_HUMAN	1.04233	1.36479	1.17208	NaN	NaN	1.33024	NaN	1.26276	NaN
Ras-related protein Rab-5B	P61020	RAB5B_HUMAN	NaN	NaN	NaN	NaN	NaN	NaN	NaN	NaN	NaN
Ras-related protein Rab-14	P61106	RAB14_HUMAN	7.32094	6.87995	9.2515	4.72456	9.31254	5.53785	10.4918	5.77416	6.25158
Actin-related protein 3	P61158	ARP3_HUMAN	1.94054	2.39849	2.21194	1.57189	0.896968	1.87856	1.94925	1.25828	0.959148
Actin-related protein 2	P61160	ARP2_HUMAN	8.0949	3.03181	2.15012	6.93509	5.14933	4.87054	6.87687	6.86283	4.40671
ADP-ribosylation factor 3;ADP-ribosylation factor 1	P61204;P84077	ARF3_HUMAN;ARF1_HUMAN	7.43524	5.64713	8.19664	4.09849	6.06474	7.44279	8.18242	7.82943	7.67028
Ras-related protein Rap-1b	P61224	RAP1B_HUMAN	35.3545	33.0786	33.0637	29.9693	30.2312	31.0775	32.3582	31.3017	24.1442
V-type proton ATPase subunit d 1	P61421	VA0D1_HUMAN	NaN	NaN	1.66872	1.38347	NaN	1	NaN	NaN	0.878007
Pterin-4-alpha-carbinolamine dehydratase	P61457	PHS_HUMAN	9.05792	9.17812	9.0734	9.35082	6.73635	5.32903	7.68412	6.56762	6.89198
Transforming protein RhoA	P61586	RHOA_HUMAN	4.61054	4.96464	10.3639	6.90346	7.97005	4.99814	7.26106	5.80241	2.70722
Alpha-2,8-sialyltransferase 8F	P61647	SIA8F_HUMAN	1	NaN	NaN	NaN	1.21886	NaN	0.967106	NaN	NaN
NPC intracellular cholesterol transporter 2	P61916	NPC2_HUMAN	2.27593	2.41236	2.78362	3.31711	5.77507	2.82408	2.16757	4.11138	3.58778
Nuclear transport factor 2	P61970	NTF2_HUMAN	259.641	243.051	252.141	278.138	256.104	280.14	309.004	248.422	351.91
14-3-3 protein gamma	P61981	1433G_HUMAN	4.80635	4.37573	2.14113	2.60285	3.10672	2.42308	1.79693	1.87577	2.26407
Ras-related protein R-Ras2	P62070	RRAS2_HUMAN	7.92963	5.44397	6.11958	5.3222	4.79537	6.49706	6.08719	5.55923	5.17924
26S proteasome regulatory subunit 8;Ribosome biogenesis protein SPATA5	P62195;Q8NB90	PRS8_HUMAN;SPAT5_HUMAN	NaN	NaN	NaN	NaN	NaN	NaN	1	NaN	NaN
40S ribosomal protein S8	P62241	RS8_HUMAN	NaN	NaN	NaN	NaN	NaN	NaN	1.78725	NaN	NaN
40S ribosomal protein S16	P62249	RS16_HUMAN	NaN	NaN	NaN	NaN	NaN	NaN	1	NaN	NaN
14-3-3 protein epsilon	P62258	1433E_HUMAN	10.9121	12.3013	10.2927	11.0094	7.87468	9.96832	10.9493	8.795	9.65276
40S ribosomal protein S23	P62266	RS23_HUMAN	NaN	NaN	NaN	NaN	NaN	NaN	6.11736	NaN	NaN
40S ribosomal protein S18	P62269	RS18_HUMAN	NaN	NaN	NaN	NaN	NaN	NaN	8.97996	NaN	NaN
ADP-ribosylation factor 6	P62330	ARF6_HUMAN	NaN	NaN	NaN	1	NaN	NaN	1.15643	0.91082	NaN
Ras-related protein Rab-11A;Ras-related protein Rab-11B	P62491;Q15907	RB11A_HUMAN;RB11B_HUMAN	16.1776	14.003	11.5177	15.2118	17.1622	9.90506	16.6142	14.571	13.0118
Histone H4	P62805	H4_HUMAN	8.22307	2.97176	6.37325	6.03992	5.52003	7.57456	114.753	3.73617	3.63429
Ras-related protein Rab-1A	P62820	RAB1A_HUMAN	2.89725	6.0211	6.7055	4.41427	2.25859	3.10566	7.67383	3.85379	4.83642
GTP-binding nuclear protein Ran	P62826	RAN_HUMAN	3.27611	NaN	NaN	0.72588	NaN	1.08872	1.9432	1.64273	3.02501
Guanine nucleotide-binding protein G(I)/G(S)/G(T) subunit beta-1	P62873	GBB1_HUMAN	9.57594	13.9019	12.5189	11.3767	9.474	11.6933	6.95257	10.8203	4.81672
Guanine nucleotide-binding protein G(I)/G(S)/G(T) subunit beta-2	P62879	GBB2_HUMAN	12.8837	15.1858	13.0031	14.2137	12.6865	12.8741	13.1887	11.0215	11.1049
60S ribosomal protein L39;Putative 60S ribosomal protein L39-like 5	P62891;Q59GN2	RL39_HUMAN;R39L5_HUMAN	NaN	NaN	NaN	NaN	NaN	NaN	3.92185	NaN	NaN
60S ribosomal protein L11	P62913	RL11_HUMAN	NaN	NaN	NaN	NaN	NaN	NaN	8.54642	NaN	NaN
Peptidyl-prolyl cis-trans isomerase A;	P62937;PPIA_HUMAN	PPIA_HUMAN;	14.9968	18.6401	15.3603	19.3068	20.9569	16.6221	16.2835	16.4062	14.9004
Peptidyl-prolyl cis-trans isomerase FKBP1A	P62942	FKB1A_HUMAN	1.66522	4.18142	1.72047	2.10248	1.15331	1.66141	0.733657	1.22838	0.96528
Ras-related C3 botulinum toxin substrate 1	P63000	RAC1_HUMAN	18.889	31.3464	20.2259	22.8522	17.6564	26.0543	19.4555	29.0643	21.0728
Guanine nucleotide-binding protein G(s) subunit alpha isoforms short;Guanine nucleotide-binding protein G(s) subunit alpha isoforms XLas	P63092;Q5JWF2	GNAS2_HUMAN;GNAS1_HUMAN	3.66597	3.00907	3.76141	3.41575	2.87031	3.19893	2.17212	2.02575	2.79841
Guanine nucleotide-binding protein G(i) subunit alpha-1	P63096	GNAI1_HUMAN	2.76423	6.22607	4.35793	4.46999	3.25664	4.66167	2.33805	2.54438	3.23847
14-3-3 protein zeta/delta	P63104	1433Z_HUMAN	3.41973	3.70837	3.07241	3.69983	3.46412	3.13027	2.54245	3.08787	2.00982
Eukaryotic translation initiation factor 5A-1	P63241	IF5A1_HUMAN	4.03242	2.12218	4.66996	3.61704	4.03419	2.28061	1.79838	3.69594	2.19377
Elongation factor 1-alpha 1;Putative elongation factor 1-alpha-like 3	P68104;Q5VTE0	EF1A1_HUMAN;EF1A3_HUMAN	36.8412	38.0432	40.2493	35.0704	43.9963	36.0631	137.64	36.0197	33.5595
Tubulin alpha-1B chain	P68363	TBA1B_HUMAN	2.0987	4.80974	1.65049	1.89802	1.85394	3.4358	7.63222	6.04482	1.61812
Tubulin alpha-4A chain	P68366	TBA4A_HUMAN	1.28274	NaN	NaN	2.66975	1.60557	1.5846	NaN	2.45701	1.20384
Tubulin beta-4B chain	P68371	TBB4B_HUMAN	2.10234	2.51099	2.85071	3.93136	2.67867	2.02087	13.5823	2.31159	2.82657
Histone H3.1;Histone H3.3;Histone H3.1t;Histone H3.2	P68431;P84243;Q16695;Q71DI3	H31_HUMAN;H33_HUMAN;H31T_HUMAN;H32_HUMAN	8.49866	2.58828	4.40617	2.70685	6.55512	6.96608	92.7937	3.30568	3.49438
BOS complex subunit NOMO3;BOS complex subunit NOMO1;BOS complex subunit NOMO2	P69849;Q15155;Q5JPE7	NOMO3_HUMAN;NOMO1_HUMAN;NOMO2_HUMAN	NaN	NaN	NaN	NaN	NaN	NaN	NaN	NaN	NaN
Oxidized low-density lipoprotein receptor 1	P78380	OLR1_HUMAN	13.4692	19.4735	14.5264	16.06	17.2135	17.6397	11.6161	13.5365	6.97624
Glutathione S-transferase omega-1	P78417	GSTO1_HUMAN	2.89403	1.49937	1.55464	3.98712	2.13746	3.07698	2.45864	0.993567	NaN
Interleukin-13 receptor subunit alpha-1	P78552	I13R1_HUMAN	NaN	NaN	1.70327	2.99265	NaN	2.09696	3.38794	2.32857	4.11473
Neutrophil gelatinase-associated lipocalin	P80188	NGAL_HUMAN	3.19306	1.97797	1.85503	3.98778	2.24521	2.01485	3.75838	4.49782	2.65062
Protein delta homolog 1	P80370	DLK1_HUMAN	NaN	NaN	1.10107	NaN	NaN	NaN	NaN	1	NaN
Hepcidin	P81172	HEPC_HUMAN	16.4876	36.3598	74.0613	27.4114	28.2924	80.5809	17.1569	80.315	2.08149
Dermcidin	P81605	DCD_HUMAN	NaN	3.12796	1.58501	NaN	15.572	1.17865	1.61905	2.82446	0.7742
Retinol-binding protein 5	P82980	RET5_HUMAN	19.1041	20.8056	13.3821	16.9216	14.5568	11.9538	19.4035	13.642	9.82561
Basement membrane-specific heparan sulfate proteoglycan core protein	P98160	PGBM_HUMAN	2258.13	2215.53	2129.63	2027.26	2360.17	1943.83	2081.16	1918.35	2227.17
Low-density lipoprotein receptor-related protein 2	P98164	LRP2_HUMAN	172.477	177.023	175.432	169.523	175.91	160.117	169.203	171.14	160.017
Ephrin-B1	P98172	EFNB1_HUMAN	1.85659	1.27874	2.26985	1.10771	2.5973	1.19674	1.37312	1.7861	2.76617
;Peroxiredoxin-1	PRDX1_HUMAN;Q06830	;PRDX1_HUMAN	63.7214	71.4305	58.0797	54.8646	64.2826	59.4979	59.3285	69.6113	57.47
Sorbitol dehydrogenase	Q00796	DHSO_HUMAN	12.3528	14.2327	13.182	15.464	7.32309	12.3707	12.957	10.3634	10.9879
Di-N-acetylchitobiase	Q01459	DIAC_HUMAN	NaN	NaN	NaN	NaN	NaN	NaN	NaN	NaN	1
Fatty acid-binding protein 5	Q01469	FABP5_HUMAN	NaN	1.45994	NaN	NaN	1.40193	1.55092	0.946501	5.67372	NaN
Keratin, type II cytoskeletal 2 oral	Q01546	K22O_HUMAN	NaN	NaN	NaN	NaN	NaN	NaN	NaN	1.16191	1
Inactive tyrosine-protein kinase transmembrane receptor ROR1	Q01973	ROR1_HUMAN	7.06167	7.77875	11.4727	8.87804	6.63525	6.89088	4.82448	6.50275	7.54384
Tyrosine-protein kinase transmembrane receptor ROR2	Q01974	ROR2_HUMAN	NaN	NaN	NaN	NaN	NaN	NaN	NaN	NaN	NaN
Collagen alpha-1(VII) chain	Q02388	CO7A1_HUMAN	9.79962	8.56303	5.09195	4.04904	4.12788	4.48225	3.67931	5.1752	2.48663
Desmoglein-1	Q02413	DSG1_HUMAN	1.07723	NaN	0.924915	1.43001	2.08344	3.50373	1.22736	3.10024	1.15411
Desmocollin-2	Q02487	DSC2_HUMAN	30.092	39.6378	38.4942	33.3633	32.434	32.4861	26.0294	32.9712	26.6203
Nucleobindin-1	Q02818	NUCB1_HUMAN	5.62505	7.037	5.16533	5.83755	4.40254	4.40363	5.09812	3.72927	4.418
Histone-lysine N-methyltransferase MECOM	Q03112	MECOM_HUMAN	NaN	1.19599	1.68856	NaN	NaN	1.3544	NaN	NaN	NaN
Aminoacylase-1	Q03154	ACY1_HUMAN	68.4558	52.8677	48.533	61.9212	64.8767	53.2021	55.552	49.2626	57.1552
Trefoil factor 2	Q03403	TFF2_HUMAN	1	NaN	NaN	NaN	NaN	NaN	NaN	NaN	NaN
Keratin, type I cytoskeletal 17	Q04695	K1C17_HUMAN	1.59654	NaN	0.876319	NaN	2.66291	0.598636	0.688361	29.7953	3.45015
Hepatocyte growth factor activator	Q04756	HGFA_HUMAN	2.40627	2.34235	3.21819	1.02037	NaN	1.12858	1.99749	2.01694	2.13513
Lactoylglutathione lyase	Q04760	LGUL_HUMAN	9.76868	9.51483	9.96576	10.2314	4.43982	9.80397	9.60608	7.58264	5.95971
Dynamin-1	Q05193	DYN1_HUMAN	NaN	NaN	NaN	NaN	NaN	NaN	NaN	NaN	NaN
Collagen alpha-1(XIV) chain	Q05707	COEA1_HUMAN	2.95349	2.15271	1.82375	1.46497	3.38425	1.95858	1.35044	1.12172	1.77088
Amyloid beta precursor like protein 2	Q06481	APLP2_HUMAN	2.32216	1.43668	1.35913	NaN	1.08544	1.46293	3.5706	NaN	2.8903
Fibromodulin	Q06828	FMOD_HUMAN	4.99887	2.91338	3.90419	1.66916	4.2061	3.87355	3.16683	1.9142	4.69561
Glutamyl aminopeptidase	Q07075	AMPE_HUMAN	9.55989	6.69435	7.54238	7.79582	8.62736	5.72784	11.9611	5.50806	9.5619
Dermatopontin	Q07507	DERM_HUMAN	83.9494	75.1872	90.4007	69.1713	57.448	70.673	65.0708	65.6462	73.1477
Protocadherin-1	Q08174	PCDH1_HUMAN	49.0998	55.9155	46.105	45.795	54.1096	44.5576	46.8281	43.39	52.7875
Quinone oxidoreductase	Q08257	QOR_HUMAN	4.72302	6.14152	5.45357	5.20713	6.56513	3.89989	3.69527	5.25485	3.29738
Epithelial discoidin domain-containing receptor 1	Q08345	DDR1_HUMAN	26.7153	30.6425	26.7202	28.5981	24.8244	24.187	25.001	28.0313	26.1668
Galectin-3-binding protein	Q08380	LG3BP_HUMAN	80.7999	85.5535	85.9267	84.809	72.6721	75.8014	78.7486	78.0492	75.1542
Cytochrome P450 4F3	Q08477	CP4F3_HUMAN	1	1.52238	NaN	NaN	NaN	NaN	NaN	NaN	NaN
Desmocollin-1	Q08554	DSC1_HUMAN	NaN	NaN	NaN	NaN	1	NaN	NaN	NaN	NaN
Testican-1	Q08629	TICN1_HUMAN	NaN	1.71357	NaN	1.19716	NaN	1.32704	NaN	NaN	3.17923
Leukocyte surface antigen CD47	Q08722	CD47_HUMAN	NaN	NaN	NaN	NaN	NaN	NaN	NaN	NaN	NaN
Neuroblast differentiation-associated protein AHNAK	Q09666	AHNK_HUMAN	NaN	NaN	NaN	NaN	NaN	NaN	NaN	NaN	NaN
ADP-ribosyl cyclase/cyclic ADP-ribose hydrolase 2	Q10588	BST1_HUMAN	5.44252	NaN	NaN	NaN	3.77881	3.64146	4.63798	NaN	4.21218
Hyaluronidase-1	Q12794	HYAL1_HUMAN	26.6095	36.123	28.0035	29.7347	28.3219	30.8741	22.9609	28.894	26.3284
EGF-containing fibulin-like extracellular matrix protein 1	Q12805	FBLN3_HUMAN	49.8067	87.3806	85.7307	76.7874	40.3446	83.832	43.5934	91.1477	31.2826
Follistatin-related protein 1	Q12841	FSTL1_HUMAN	NaN	NaN	1	NaN	NaN	NaN	NaN	NaN	NaN
Contactin-1	Q12860	CNTN1_HUMAN	50.6947	53.1784	52.5984	48.682	40.8298	42.7307	50.3094	40.2131	46.2624
Dihydropyrimidine dehydrogenase [NADP(+)]	Q12882	DPYD_HUMAN	NaN	NaN	NaN	NaN	NaN	NaN	NaN	NaN	NaN
Vesicular integral-membrane protein VIP36	Q12907	LMAN2_HUMAN	628.178	454.938	515.502	542.691	590.814	551.486	664.712	420.434	525.802
Receptor-type tyrosine-protein phosphatase eta	Q12913	PTPRJ_HUMAN	NaN	NaN	NaN	NaN	NaN	NaN	NaN	NaN	NaN
Epidermal growth factor receptor kinase substrate 8	Q12929	EPS8_HUMAN	NaN	NaN	NaN	1	NaN	NaN	NaN	NaN	NaN
Transcriptional repressor NF-X1	Q12986	NFX1_HUMAN	NaN	NaN	NaN	NaN	NaN	NaN	NaN	NaN	NaN
PDZK1-interacting protein 1	Q13113	PDZ1I_HUMAN	NaN	NaN	NaN	NaN	NaN	NaN	NaN	NaN	NaN
RE1-silencing transcription factor	Q13127	REST_HUMAN	1	NaN	NaN	NaN	2.32495	NaN	NaN	NaN	NaN
Peroxiredoxin-4	Q13162	PRDX4_HUMAN	NaN	NaN	NaN	NaN	NaN	NaN	59.5127	NaN	NaN
Multimerin-1	Q13201	MMRN1_HUMAN	1.51259	1.83345	1.0367	2.45232	3.21885	NaN	2.16255	3.16425	1.96257
Glutamate receptor ionotropic, NMDA 2B	Q13224	NMDE2_HUMAN	NaN	NaN	NaN	1.47813	14.9717	4.17018	NaN	5.40766	NaN
Methanethiol oxidase	Q13228	SBP1_HUMAN	5.02465	5.28358	5.52542	3.9987	5.21755	4.09061	4.25017	4.28398	3.75227
Mitogen-activated protein kinase kinase kinase 1	Q13233	M3K1_HUMAN	0.873146	NaN	NaN	1.13242	1.07952	1.04922	0.748513	NaN	NaN
Syntaxin-3	Q13277	STX3_HUMAN	1	NaN	NaN	0.869672	NaN	NaN	NaN	1.73231	NaN
Inactive tyrosine-protein kinase 7	Q13308	PTK7_HUMAN	4.34841	3.51888	2.12624	4.50563	3.19626	2.27609	1.14219	2.71759	2.36795
Receptor-type tyrosine-protein phosphatase S	Q13332	PTPRS_HUMAN	21.0354	20.9796	22.6781	20.1753	20.3045	17.0423	17.6051	19.3789	22.2734
Mesothelin	Q13421	MSLN_HUMAN	1.64767	1.15452	0.973781	1.33162	2.51083	2.09084	2.18163	1.58621	1.64475
Limbic system-associated membrane protein	Q13449	LSAMP_HUMAN	NaN	NaN	NaN	NaN	NaN	NaN	NaN	NaN	1
Mucosal addressin cell adhesion molecule 1	Q13477	MADCA_HUMAN	0.873247	2.13012	1.97111	2.32991	1.62361	0.704989	NaN	2.3011	3.15429
Ecto-ADP-ribosyltransferase 3	Q13508	NAR3_HUMAN	NaN	NaN	NaN	NaN	NaN	NaN	NaN	NaN	NaN
Acid ceramidase	Q13510	ASAH1_HUMAN	40.049	34.9431	35.9958	30.1916	36.752	29.2364	36.8904	27.0351	31.9291
Semaphorin-5A	Q13591	SEM5A_HUMAN	9.01855	6.37233	10.1725	10.7967	10.5157	4.36878	4.56665	3.51533	5.43865
Solute carrier family 12 member 1	Q13621	S12A1_HUMAN	23.8051	27.9791	23.5478	26.6314	21.282	22.1324	20.0223	24.0905	19.8857
Spectrin alpha chain, non-erythrocytic 1	Q13813	SPTN1_HUMAN	NaN	1	NaN	0.934807	NaN	NaN	NaN	1.50605	NaN
Ectonucleotide pyrophosphatase/phosphodiesterase family member 2	Q13822	ENPP2_HUMAN	3.32666	1.75407	2.01964	5.48027	4.87216	NaN	NaN	3.10144	5.59624
Calcyphosin	Q13938	CAYP1_HUMAN	1.90098	1.9975	2.08104	1.51195	2.46253	1.9174	1.21043	1.00344	1.14129
Runt-related transcription factor 2	Q13950	RUNX2_HUMAN	3.58588	2.64367	3.53194	NaN	2.42083	1.52716	4.75713	1.13562	2.87905
Coactosin-like protein	Q14019	COTL1_HUMAN	25.7264	31.2041	19.5216	25.6222	29.0706	28.9006	26.4532	20.6889	26.8991
Dihydropyrimidinase	Q14117	DPYS_HUMAN	2.23576	1.69021	NaN	1.09061	0.805546	2.4224	3.23608	1.29334	NaN
Dystroglycan 1	Q14118	DAG1_HUMAN	114.102	127.378	119.066	112.656	111.286	83.788	104.036	92.4433	87.3473
Desmoglein-2	Q14126	DSG2_HUMAN	5.23644	5.28092	4.47078	3.98169	5.54986	5.09314	1.53334	3.89453	5.16076
Malectin	Q14165	MLEC_HUMAN	NaN	NaN	NaN	1	NaN	NaN	NaN	NaN	NaN
Lymphocyte antigen 6D	Q14210	LY6D_HUMAN	26.341	23.7626	22.1816	20.2601	29.7491	19.2021	18.0116	20.4467	25.204
Src substrate cortactin	Q14247	SRC8_HUMAN	NaN	NaN	1.31313	1.13844	1.26655	1.16017	1.81901	0.943559	1.42376
Fibroleukin	Q14314	FGL2_HUMAN	1.19737	1	NaN	NaN	0.949591	NaN	1.0811	NaN	0.925615
Filamin-C	Q14315	FLNC_HUMAN	7.15341	7.6128	6.72913	5.47089	4.12117	5.59046	5.11262	7.5198	6.76819
Guanine nucleotide-binding protein subunit alpha-13	Q14344	GNA13_HUMAN	2.70836	3.50496	2.27856	2.09533	1.49604	1.53627	1.0413	2.26078	2.61172
Growth arrest-specific protein 6	Q14393	GAS6_HUMAN	15.6853	26.2784	19.2458	23.0315	13.1395	20.7934	14.8911	21.6194	15.0281
WAP four-disulfide core domain protein 2	Q14508	WFDC2_HUMAN	0.984846	NaN	1.19128	NaN	NaN	2.03013	NaN	1.43227	NaN
SPARC-like protein 1	Q14515	SPRL1_HUMAN	5.23523	5.9704	4.23208	6.15936	4.19001	3.89631	5.12813	4.38582	4.51538
Desmocollin-3	Q14574	DSC3_HUMAN	5.49335	5.02989	3.53895	4.62095	3.29584	3.65055	5.49023	4.3311	6.03822
Inter-alpha-trypsin inhibitor heavy chain H4	Q14624	ITIH4_HUMAN	968.689	667.413	789.281	744.453	1064.89	689.601	948.192	613.433	970.906
Neutral alpha-glucosidase AB	Q14697	GANAB_HUMAN	2.96398	2.71715	1.41524	1.88905	1.62845	1.15115	NaN	0.843694	2.69763
Membrane-bound transcription factor site-1 protease	Q14703	MBTP1_HUMAN	NaN	NaN	NaN	NaN	NaN	1.27901	1	NaN	NaN
Latent-transforming growth factor beta-binding protein 2	Q14767	LTBP2_HUMAN	1.09389	1.137	1.67277	2.05444	4.20463	1.46316	NaN	4.80081	1.48026
LIM and SH3 domain protein 1	Q14847	LASP1_HUMAN	3.70605	1.09488	2.09198	2.42008	2.10322	2.89635	1.66886	1.61807	2.18103
Ketimine reductase mu-crystallin	Q14894	CRYM_HUMAN	3.42644	2.86063	2.94549	2.08895	2.68521	2.81386	2.93612	1.64022	2.7235
Prostaglandin reductase 1	Q14914	PTGR1_HUMAN	3.77572	3.96317	3.37641	2.92118	3.2645	4.1681	4.31997	3.79793	3.43873
Transmembrane glycoprotein NMB	Q14956	GPNMB_HUMAN	22.1322	19.5254	17.4381	17.1467	21.1939	15.705	18.3972	21.2596	19.4284
Opioid-binding protein/cell adhesion molecule	Q14982	OPCM_HUMAN	3.1023	2.89292	4.33264	5.92566	4.69882	3.10894	4.03169	3.24457	6.16236
Procollagen C-endopeptidase enhancer 1	Q15113	PCOC1_HUMAN	4.03877	4.37344	5.20736	3.96922	5.68164	3.62418	4.42863	3.85337	6.57443
Nectin-1	Q15223	NECT1_HUMAN	2.18799	3.17706	2.40389	2.55937	3.35603	1.8103	2.64317	1.44766	4.52965
Receptor-type tyrosine-protein phosphatase kappa	Q15262	PTPRK_HUMAN	1.24129	0.709263	NaN	NaN	0.693264	NaN	1.00769	NaN	1.05357
Nicotinate-nucleotide pyrophosphorylase [carboxylating]	Q15274	NADC_HUMAN	16.6429	10.5039	10.1362	14.729	11.7997	13.9253	8.90625	8.07653	8.46878
Poly(rC)-binding protein 1	Q15365	PCBP1_HUMAN	1.11098	0.731884	1.57917	NaN	NaN	0.72914	NaN	NaN	1.34598
Ephrin type-A receptor 7	Q15375	EPHA7_HUMAN	6.64135	10.5899	16.3194	12.1274	5.72282	10.5426	4.301	9.45212	3.50536
Ficolin-2	Q15485	FCN2_HUMAN	12.8513	11.2799	9.02976	10.4483	8.78686	6.26164	8.25749	8.67984	11.0854
Corneodesmosin	Q15517	CDSN_HUMAN	1.61831	NaN	1.26495	2.8029	2.46106	2.7379	NaN	2.63774	5.62526
Myosin light chain kinase, smooth muscle	Q15746	MYLK_HUMAN	2.47736	2.43847	2.33311	1.86283	2.74699	2.46282	1.35485	1.77708	6.73806
Cystatin-M	Q15828	CYTM_HUMAN	19.2162	20.3514	17.5325	15.6708	29.6088	13.8366	15.5117	18.2488	28.2662
V-type proton ATPase subunit S1	Q15904	VAS1_HUMAN	NaN	NaN	NaN	NaN	NaN	NaN	NaN	NaN	NaN
Insulin-like growth factor-binding protein 7	Q16270	IBP7_HUMAN	584.462	773.231	635.496	566.149	453.05	694.626	496.922	647.591	402.98
Cyclic nucleotide-gated olfactory channel	Q16280	CNGA2_HUMAN	NaN	NaN	NaN	NaN	NaN	NaN	NaN	1.27799	1
Prostasin	Q16651	PRSS8_HUMAN	232.073	165.315	205.294	191.718	182.267	173.175	214.162	119.921	193.183
Guanylate cyclase activator 2B	Q16661	GUC2B_HUMAN	2.43798	NaN	NaN	1.47285	NaN	2.45987	5.83921	NaN	NaN
Alpha-mannosidase 2	Q16706	MA2A1_HUMAN	3.11194	6.60316	4.45893	4.52194	3.6912	4.81708	2.11146	6.04184	2.5841
Glutaminyl-peptide cyclotransferase	Q16769	QPCT_HUMAN	743.298	521.533	633.836	697.992	733.101	596.63	655.897	447.983	516.741
Discoidin domain-containing receptor 2	Q16832	DDR2_HUMAN	5.69711	2.13734	1.91134	2.92666	2.0403	2.33503	2.00392	0.900485	2.36823
UTP--glucose-1-phosphate uridylyltransferase	Q16851	UGPA_HUMAN	NaN	NaN	NaN	NaN	NaN	NaN	NaN	NaN	NaN
Transmembrane protein 132A	Q24JP5	T132A_HUMAN	5.56086	1.59988	2.41161	1.6393	1.88301	1.8907	1.53352	2.84759	2.20252
Triokinase/FMN cyclase	Q3LXA3	TKFC_HUMAN	4.57013	4.23935	1.46106	3.27533	3.84891	3.7164	3.82914	3.81599	3.7452
Keratin, type II cytoskeletal 71	Q3SY84	K2C71_HUMAN	NaN	NaN	NaN	NaN	NaN	NaN	NaN	NaN	1
Proton-coupled amino acid transporter 2	Q495M3	S36A2_HUMAN	5.7091	8.28537	4.65674	3.30721	2.22155	3.4984	1.99941	2.31572	2.1521
Leucine-rich repeat-containing protein 24	Q50LG9	LRC24_HUMAN	NaN	NaN	NaN	NaN	NaN	NaN	NaN	NaN	NaN
Nuclear cap-binding protein subunit 3	Q53F19	NCBP3_HUMAN	1.34852	1.36153	NaN	1.80949	1.52928	1.33475	NaN	1.29665	2.62699
Choline transporter-like protein 4	Q53GD3	CTL4_HUMAN	1.02075	0.993577	1.52255	2.0656	NaN	NaN	NaN	1.73656	1.00696
Fibulin-7	Q53RD9	FBLN7_HUMAN	80.4584	77.2914	71.963	68.0226	78.4842	64.3569	60.98	54.4071	61.8623
Plasma membrane ascorbate-dependent reductase CYBRD1	Q53TN4	CYBR1_HUMAN	10.3245	14.1209	10.8283	13.004	10.0255	13.9935	10.1086	5.82813	13.5305
Filaggrin-2	Q5D862	FILA2_HUMAN	NaN	NaN	NaN	NaN	NaN	1	NaN	NaN	NaN
Protein crumbs homolog 2	Q5IJ48	CRUM2_HUMAN	17.4907	13.8932	8.66586	7.48208	7.51158	10.4256	6.03326	3.86369	7.8186
NHL repeat-containing protein 3	Q5JS37	NHLC3_HUMAN	6.82485	3.80158	5.69516	6.02738	6.09862	7.0935	5.9701	4.51165	3.28288
Protein FAM209B	Q5JX69	F209B_HUMAN	NaN	NaN	NaN	NaN	NaN	NaN	NaN	NaN	NaN
Signal-regulatory protein beta-2	Q5JXA9	SIRB2_HUMAN	NaN	NaN	NaN	NaN	NaN	NaN	NaN	NaN	1
Ephrin type-A receptor 10	Q5JZY3	EPHAA_HUMAN	1.09484	0.89042	0.934289	1.16947	NaN	1.11964	NaN	NaN	NaN
FERM and PDZ domain-containing protein 1	Q5SYB0	FRPD1_HUMAN	12.499	14.3247	18.5231	20.8124	19.5026	16.9947	18.3669	18.1376	15.4908
FRAS1-related extracellular matrix protein 2	Q5SZK8	FREM2_HUMAN	2.07522	2.27881	1.52722	2.14835	2.1097	1.75276	1.62299	2.04457	1.92954
Na(+)/H(+) exchange regulatory cofactor NHE-RF3	Q5T2W1	NHRF3_HUMAN	4.60753	6.04343	4.88388	4.65187	5.36502	4.7344	4.82876	5.03137	4.61911
Keratinocyte proline-rich protein	Q5T749	KPRP_HUMAN	NaN	2.22027	4.55826	1.95373	3.36313	2.1955	3.11525	6.68338	2.63712
Kinesin-like protein KIF24	Q5T7B8	KIF24_HUMAN	0.959341	NaN	1.17911	NaN	1	NaN	NaN	NaN	NaN
Protein DDI1 homolog 2	Q5TDH0	DDI2_HUMAN	1.13654	NaN	NaN	NaN	1	NaN	NaN	NaN	NaN
Signal-regulatory protein beta-1 isoform 3	Q5TFQ8	SIRBL_HUMAN	17.6896	24.6323	13.6056	13.0263	10.4106	12.2114	14.3165	12.6074	20.0763
ER membrane protein complex subunit 10	Q5UCC4	EMC10_HUMAN	1.1421	0.913545	1.02029	1.55933	1.3361	NaN	NaN	0.890567	2.38192
Protein FAM171A1	Q5VUB5	F1711_HUMAN	NaN	NaN	NaN	NaN	NaN	NaN	NaN	NaN	NaN
BRO1 domain-containing protein BROX	Q5VW32	BROX_HUMAN	10.8228	14.8001	8.62364	14.2829	11.3499	12.1852	14.7809	11.2325	11.3863
Olfactomedin-like protein 2A	Q68BL7	OLM2A_HUMAN	NaN	NaN	NaN	NaN	NaN	NaN	NaN	NaN	NaN
Sodium-dependent neutral amino acid transporter B(0)AT1	Q695T7	S6A19_HUMAN	8.8788	7.54013	10.2954	10.1598	1.24816	4.70605	6.32808	10.6682	7.07015
Vasorin	Q6EMK4	VASN_HUMAN	2268.94	2107.84	2111.46	1986.26	2328.41	2041.03	1996.75	1895.94	1918.47
Leukocyte-associated immunoglobulin-like receptor 1	Q6GTX8	LAIR1_HUMAN	18.3215	20.9006	18.6174	27.4713	22.7869	17.5949	21.9223	20.9209	31.1675
Zinc finger and SCAN domain-containing protein 25	Q6NSZ9	ZSC25_HUMAN	NaN	NaN	NaN	NaN	NaN	1	NaN	NaN	NaN
Glutathione hydrolase 6	Q6P531	GGT6_HUMAN	13.1235	12.5689	10.9818	10.5599	8.31986	16.3713	7.76083	14.1163	9.52532
Polypeptide N-acetylgalactosaminyltransferase 18	Q6P9A2	GLT18_HUMAN	NaN	NaN	5.59534	2.28582	0.855453	NaN	1.95063	5.53864	3.03227
von Willebrand factor A domain-containing protein 1	Q6PCB0	VWA1_HUMAN	NaN	1.1321	0.929359	NaN	0.627888	1.31374	1.0804	NaN	1.0274
2-oxoglutarate and iron-dependent oxygenase domain-containing protein 3	Q6PK18	OGFD3_HUMAN	7.51068	6.49519	6.56481	6.47142	4.46091	6.0739	6.94258	5.90824	4.42082
POTE ankyrin domain family member E	Q6S8J3	POTEE_HUMAN	1.65845	5.5354	NaN	2.13566	2.24575	1.35039	81.1591	3.4109	1.78231
Chondroitin sulfate proteoglycan 4	Q6UVK1	CSPG4_HUMAN	219.391	230.271	199.631	216.301	210.526	207.242	200.827	198.664	200.637
Olfactomedin-4	Q6UX06	OLFM4_HUMAN	3.44382	3.56607	2.42586	3.27641	3.27433	1.25589	1.73461	1.72887	2.62058
Plexin domain-containing protein 2	Q6UX71	PXDC2_HUMAN	21.9516	23.2759	25.5857	25.5968	22.1171	20.7448	27.7771	21.7155	22.6089
UPF0764 protein C16orf89	Q6UX73	CP089_HUMAN	13.4987	7.64423	9.58515	12.3062	19.4571	6.89726	12.1928	8.502	10.6979
C-type lectin domain family 4 member G	Q6UXB4	CLC4G_HUMAN	139.162	102.976	107.626	112.309	158.652	106.584	136.253	98.7361	132.638
Peptidase inhibitor 16	Q6UXB8	PI16_HUMAN	5.71939	3.35266	4.0649	4.79181	6.63365	3.69713	5.74996	2.91509	10.9322
Seizure 6-like protein 2	Q6UXD5	SE6L2_HUMAN	NaN	NaN	NaN	NaN	NaN	NaN	NaN	NaN	NaN
CMRF35-like molecule 9	Q6UXG3	CLM9_HUMAN	12.5402	19.9321	14.3939	10.1467	15.3321	16.3295	13.1784	17.0872	22.7224
Protein delta homolog 2	Q6UY11	DLK2_HUMAN	5.58526	6.32794	12.3426	5.85454	7.41614	10.6261	2.29093	9.50063	2.58288
Protocadherin Fat 4	Q6V0I7	FAT4_HUMAN	6.81806	7.05273	5.5147	6.05466	5.67346	6.6424	5.27768	4.8617	4.61342
Nicotinate phosphoribosyltransferase	Q6XQN6	PNCB_HUMAN	3.73986	2.57554	2.4321	5.12603	3.63779	3.63743	4.30705	4.31145	2.51715
Zinc finger protein basonuclin-2	Q6ZN30	BNC2_HUMAN	26.1254	17.8947	25.5014	28.1399	24.2182	16.91	31.556	15.1339	22.7133
F-box only protein 50	Q6ZVX7	FBX50_HUMAN	NaN	NaN	NaN	NaN	NaN	NaN	NaN	1	NaN
Protein unc-13 homolog D	Q70J99	UN13D_HUMAN	1	NaN	NaN	NaN	NaN	NaN	NaN	NaN	NaN
Small integral membrane protein 5	Q71RC9	SMIM5_HUMAN	9.78863	9.66276	10.72	9.44292	11.4489	6.85899	5.93828	5.85561	6.88598
Zinc finger protein 534	Q76KX8	ZN534_HUMAN	NaN	NaN	4.23197	2.80149	5.26477	4.52549	5.22804	NaN	2.61004
Butyrophilin subfamily 2 member A1	Q7KYR7	BT2A1_HUMAN	1.89233	3.24264	3.72771	2.26645	4.35305	1.29879	2.00826	2.60446	5.01545
Charged multivesicular body protein 1b	Q7LBR1	CHM1B_HUMAN	48.5551	46.7932	40.4888	40.6846	50.7717	40.7926	48.2014	36.4667	44.51
Serine protease 48	Q7RTY5	PRS48_HUMAN	NaN	NaN	NaN	NaN	NaN	NaN	NaN	1	NaN
Neuronal growth regulator 1	Q7Z3B1	NEGR1_HUMAN	1.92545	1.62858	1.7379	2.862	1.34138	2.80577	1.98271	1.92433	4.61425
Transmembrane protease serine 9	Q7Z410	TMPS9_HUMAN	NaN	NaN	NaN	NaN	NaN	NaN	NaN	NaN	NaN
L-xylulose reductase	Q7Z4W1	DCXR_HUMAN	15.9029	10.1656	8.72652	15.2884	13.0486	13.0358	11.219	7.80494	13.3528
Vitelline membrane outer layer protein 1 homolog	Q7Z5L0	VMO1_HUMAN	105.233	91.065	112.315	99.4381	154.89	79.5699	100.973	90.1264	207.478
Protein sidekick-1	Q7Z5N4	SDK1_HUMAN	1.62663	1.94895	1.94847	1.90571	0.987718	2.27018	1.29058	1.44499	1.46249
Keratin, type II cytoskeletal 1b	Q7Z794	K2C1B_HUMAN	NaN	NaN	NaN	NaN	NaN	NaN	NaN	1	NaN
Target of Nesh-SH3	Q7Z7G0	TARSH_HUMAN	2.33866	1.40502	3.81493	3.08284	NaN	2.37871	3.15185	3.55761	3.06071
Multiple epidermal growth factor-like domains protein 8	Q7Z7M0	MEGF8_HUMAN	11.0191	11.8531	9.97078	11.1428	12.4821	10.7324	12.7954	9.48424	10.4781
C-type lectin domain family 14 member A	Q86T13	CLC14_HUMAN	15.9636	22.4436	24.0515	21.4731	13.6441	23.3431	17.6231	23.2534	6.25572
ADAMTS-like protein 2	Q86TH1	ATL2_HUMAN	7.98238	10.5943	9.31844	6.61844	5.24307	1.99153	5.62609	4.0967	5.54984
Out at first protein homolog	Q86UD1	OAF_HUMAN	9.08133	7.92917	9.36301	9.03031	9.40758	7.61729	6.8137	6.84978	5.81691
Reticulon-4 receptor-like 2	Q86UN3	R4RL2_HUMAN	42.3313	49.0898	44.0268	45.6751	41.4621	51.0757	43.4238	45.413	32.0757
Zinc finger homeobox protein 4	Q86UP3	ZFHX4_HUMAN	NaN	NaN	NaN	NaN	NaN	NaN	NaN	1	NaN
Integral membrane protein GPR180	Q86V85	GP180_HUMAN	NaN	NaN	NaN	NaN	NaN	NaN	NaN	NaN	1
Thioredoxin domain-containing protein 2	Q86VQ3	TXND2_HUMAN	1.4753	NaN	NaN	NaN	1.18609	1.04477	1.10582	1.15131	1.43557
Vacuolar protein sorting-associated protein 37D	Q86XT2	VP37D_HUMAN	2.71453	3.92322	4.20142	3.42091	3.38604	4.03296	2.50665	1.89826	3.34896
Dynein axonemal assembly factor 5	Q86Y56	DAAF5_HUMAN	NaN	NaN	NaN	NaN	NaN	NaN	NaN	NaN	NaN
Hornerin	Q86YZ3	HORN_HUMAN	1.04467	1.35472	3.07013	1.53589	1.46011	0.950028	2.2911	3.34537	1.25736
Polypeptide N-acetylgalactosaminyltransferase 13	Q8IUC8	GLT13_HUMAN	NaN	NaN	NaN	NaN	NaN	NaN	NaN	NaN	NaN
Plexin domain-containing protein 1	Q8IUK5	PLDX1_HUMAN	4.0325	4.05229	4.42951	4.00884	4.29511	2.17781	3.03128	1.96872	3.07054
Cartilage intermediate layer protein 2	Q8IUL8	CILP2_HUMAN	64.9773	63.2744	67.4127	60.1566	60.2102	62.197	58.1301	67.1348	58.8744
5'-3' exonuclease PLD3	Q8IV08	PLD3_HUMAN	35.3905	36.3233	40.2525	39.8114	40.2659	37.9555	32.6878	33.6913	30.2425
Choline transporter-like protein 2	Q8IWA5	CTL2_HUMAN	3.12454	3.54111	3.14448	3.16434	2.44101	1.61274	5.18353	4.02656	2.13059
Extracellular sulfatase Sulf-2	Q8IWU5	SULF2_HUMAN	43.4176	37.1565	36.1225	34.1309	38.4369	33.7464	35.5616	35.4992	29.2038
Ubiquitin-conjugating enzyme E2 variant 3	Q8IX04	UEVLD_HUMAN	NaN	NaN	NaN	NaN	NaN	NaN	NaN	NaN	NaN
Kelch-like protein 7	Q8IXQ5	KLHL7_HUMAN	NaN	NaN	NaN	NaN	NaN	NaN	NaN	NaN	NaN
Osteoclast-associated immunoglobulin-like receptor	Q8IYS5	OSCAR_HUMAN	143.38	129.977	128.814	142.465	157.926	121.846	132.404	127.569	145.506
Biorientation of chromosomes in cell division protein 1-like 2	Q8IYS8	BD1L2_HUMAN	2.04462	NaN	1.00191	NaN	NaN	1.97191	NaN	NaN	1.02527
Protein shisa-5	Q8N114	SHSA5_HUMAN	2.42695	4.85513	6.40526	5.4024	2.60154	8.48007	7.08435	8.27207	1.80005
Cell adhesion molecule 3	Q8N126	CADM3_HUMAN	NaN	NaN	NaN	NaN	NaN	NaN	NaN	NaN	NaN
Centrobin	Q8N137	CNTRB_HUMAN	NaN	NaN	NaN	NaN	1	NaN	NaN	1.65879	NaN
Keratin, type II cytoskeletal 78	Q8N1N4	K2C78_HUMAN	NaN	NaN	NaN	NaN	NaN	NaN	NaN	NaN	NaN
Prominin-2	Q8N271	PROM2_HUMAN	8.88632	8.34354	9.908	10.5064	7.65595	8.04037	7.82533	6.61958	10.8263
Latent-transforming growth factor beta-binding protein 4	Q8N2S1	LTBP4_HUMAN	11.1879	10.3801	12.5396	14.1421	13.1792	12.8842	6.66162	8.83451	5.51515
Transmembrane protein 256	Q8N2U0	TM256_HUMAN	91.2382	54.75	58.5432	40.4932	43.6905	41.4797	43.3336	42.4007	49.8396
Cohesin subunit SA-2	Q8N3U4	STAG2_HUMAN	NaN	NaN	NaN	NaN	NaN	NaN	NaN	NaN	NaN
Arrestin domain-containing protein 1	Q8N5I2	ARRD1_HUMAN	NaN	NaN	NaN	NaN	NaN	NaN	NaN	NaN	1
Leukocyte immunoglobulin-like receptor subfamily A member 3;Leukocyte immunoglobulin-like receptor subfamily B member 1	Q8N6C8;Q8NHL6	LIRA3_HUMAN;LIRB1_HUMAN	4.56365	7.14664	3.09406	7.55395	10.9434	6.1064	4.33825	3.56442	4.07065
ADAMTS-like protein 1	Q8N6G6	ATL1_HUMAN	NaN	1	NaN	1.11956	NaN	NaN	NaN	NaN	NaN
CD177 antigen	Q8N6Q3	CD177_HUMAN	81.2562	90.2564	90.2551	77.3371	79.7615	80.4445	75.1085	77.518	76.4606
Discoidin, CUB and LCCL domain-containing protein 1	Q8N8Z6	DCBD1_HUMAN	NaN	NaN	NaN	1	NaN	NaN	NaN	NaN	NaN
Golgi membrane protein 1	Q8NBJ4	GOLM1_HUMAN	30.8225	32.1782	29.7143	31.4191	25.855	22.8755	29.7435	23.4925	23.5666
E3 ubiquitin-protein ligase RNF149	Q8NC42	RN149_HUMAN	NaN	NaN	NaN	NaN	NaN	NaN	NaN	NaN	NaN
Phospholipase A2 group XV	Q8NCC3	PAG15_HUMAN	8.01985	8.25405	7.4117	6.91249	8.06334	7.36797	9.38904	5.50781	7.8009
Hemicentin-2	Q8NDA2	HMCN2_HUMAN	NaN	NaN	NaN	1	NaN	NaN	NaN	NaN	NaN
Retinoic acid-induced protein 3	Q8NFJ5	RAI3_HUMAN	1.23197	2.36344	1.54404	2.08941	NaN	NaN	NaN	0.945858	1.00995
Cell adhesion molecule 4	Q8NFZ8	CADM4_HUMAN	202.625	220.566	222.982	204.157	235.653	179.394	183.835	223.584	255.403
Olfactory receptor 4S2	Q8NH73	OR4S2_HUMAN	NaN	NaN	NaN	NaN	NaN	NaN	NaN	NaN	NaN
Leukocyte immunoglobulin-like receptor subfamily B member 4	Q8NHJ6	LIRB4_HUMAN	11.6967	18.2599	14.4517	14.2353	10.302	13.1445	11.8819	11.0702	11.7829
Putative phospholipase B-like 2	Q8NHP8	PLBL2_HUMAN	18.4367	15.4809	14.9245	15.436	12.282	11.7613	20.6116	10.8274	16.4814
Centrosomal protein of 70 kDa	Q8NHQ1	CEP70_HUMAN	NaN	NaN	NaN	NaN	NaN	NaN	NaN	NaN	NaN
Protein NEDD1	Q8NHV4	NEDD1_HUMAN	9.77461	6.43483	5.22506	8.60808	2.66098	5.13888	7.07538	2.2442	8.30329
T-cell immunomodulatory protein	Q8TB96	TIP_HUMAN	22.6197	20.0346	18.639	17.2081	22.7769	19.1976	20.3812	15.793	16.6518
Membrane protein FAM174A	Q8TBP5	F174A_HUMAN	2.07861	3.47483	3.15318	1.43875	2.88211	NaN	NaN	3.77264	1.1743
Organic anion transporter 3	Q8TCC7	S22A8_HUMAN	1	NaN	NaN	NaN	NaN	NaN	NaN	NaN	1.43866
5'(3')-deoxyribonucleotidase, cytosolic type	Q8TCD5	NT5C_HUMAN	3.13809	3.66867	3.12582	3.67364	3.16966	3.50037	4.88228	4.31116	4.71677
BPI fold-containing family B member 1	Q8TDL5	BPIB1_HUMAN	NaN	NaN	NaN	NaN	NaN	4.23614	NaN	NaN	NaN
RB1-inducible coiled-coil protein 1	Q8TDY2	RBCC1_HUMAN	NaN	NaN	NaN	NaN	NaN	NaN	NaN	1	NaN
Sushi, nidogen and EGF-like domain-containing protein 1	Q8TER0	SNED1_HUMAN	NaN	NaN	1.40277	1.38284	2.88102	NaN	1.61653	NaN	1.59311
Leucine-rich repeat-containing protein 15	Q8TF66	LRC15_HUMAN	1.09603	3.01161	3.59805	2.07029	2.2368	2.12377	2.31887	1.91229	0.893477
Marginal zone B- and B1-cell-specific protein	Q8WU39	MZB1_HUMAN	1	1.50426	NaN	NaN	NaN	NaN	NaN	NaN	NaN
Programmed cell death 6-interacting protein	Q8WUM4	PDC6I_HUMAN	9.28672	8.28301	8.38154	8.58507	8.61183	7.48175	9.82373	7.19467	8.68046
Leucine-rich repeat neuronal protein 4	Q8WUT4	LRRN4_HUMAN	3.76537	3.40166	2.42637	3.8462	3.65865	3.74445	3.49273	3.53029	3.64692
Secreted and transmembrane protein 1	Q8WVN6	SCTM1_HUMAN	27.0035	18.4905	30.5723	13.5566	38.4024	21.9126	28.7096	11.719	62.1896
Soluble calcium-activated nucleotidase 1	Q8WVQ1	CANT1_HUMAN	5.04918	5.54154	5.07005	4.25543	4.96052	4.02964	4.44908	4.74446	3.78119
Fatty acyl-CoA reductase 1	Q8WVX9	FACR1_HUMAN	0.951422	NaN	NaN	1	NaN	NaN	1.06265	NaN	NaN
Protein FAM151A	Q8WW52	F151A_HUMAN	24.5235	15.1032	18.0505	26.875	23.29	16.5155	26.2574	9.88596	21.3808
Intelectin-1	Q8WWA0	ITLN1_HUMAN	4.81215	5.21961	4.61638	1.84718	2.15744	3.67083	1.17855	2.92875	2.21159
Stabilin-2	Q8WWQ8	STAB2_HUMAN	3.55147	4.16497	4.45496	2.43682	1.85276	1.39773	2.01564	3.24929	2.12017
Ankyrin repeat and SOCS box protein 10	Q8WXI3	ASB10_HUMAN	NaN	NaN	NaN	NaN	1	NaN	NaN	NaN	NaN
Peroxynitrite isomerase THAP4	Q8WY91	THAP4_HUMAN	NaN	NaN	NaN	NaN	NaN	NaN	NaN	NaN	NaN
Titin	Q8WZ42	TITIN_HUMAN	24.4977	29.9952	25.8253	25.3149	38.096	19.189	22.7009	20.158	41.406
Cortactin-binding protein 2	Q8WZ74	CTTB2_HUMAN	NaN	NaN	NaN	NaN	NaN	NaN	NaN	NaN	NaN
Roundabout homolog 4	Q8WZ75	ROBO4_HUMAN	302.147	286.566	278.891	275.173	298.682	247.457	280.161	228.337	234.012
Acid sphingomyelinase-like phosphodiesterase 3a	Q92484	ASM3A_HUMAN	2.94037	1.8772	2.56912	2.74277	1.76855	3.07521	4.24086	1.85458	2.01559
Protein FAM3C	Q92520	FAM3C_HUMAN	27.9987	26.7793	23.9983	25.1869	25.4738	22.7867	22.6256	24.2643	20.0087
Sortilin-related receptor	Q92673	SORL_HUMAN	2.57531	3.66603	2.43413	2.0704	3.38879	2.48537	2.49499	2.4452	2.86817
Nectin-2	Q92692	NECT2_HUMAN	107.853	107.047	97.8608	95.6045	84.1145	104.818	100.68	91.8711	101.323
Gamma-glutamyl hydrolase	Q92820	GGH_HUMAN	132.812	71.9559	89.3204	108.393	123.574	73.3171	119.734	46.6404	125.408
Neogenin	Q92859	NEO1_HUMAN	20.3745	20.5657	18.0272	17.4634	24.8466	19.0707	21.4428	13.2281	22.816
Ubiquitin recognition factor in ER-associated degradation protein 1	Q92890	UFD1_HUMAN	NaN	NaN	NaN	1	NaN	NaN	NaN	NaN	NaN
Golgi apparatus protein 1	Q92896	GSLG1_HUMAN	4.51518	4.917	4.33126	5.98371	3.92622	4.72203	4.16962	5.78244	2.57537
Sarcoplasmic/endoplasmic reticulum calcium ATPase 3	Q93084	AT2A3_HUMAN	NaN	NaN	NaN	NaN	NaN	NaN	1	NaN	NaN
Betaine--homocysteine S-methyltransferase 1	Q93088	BHMT1_HUMAN	62.9509	64.8163	63.9561	65.2886	55.058	66.7323	57.5994	57.788	60.0406
Liver-expressed antimicrobial peptide 2	Q969E1	LEAP2_HUMAN	18.5399	37.7471	22.5874	19.9409	21.9937	25.1881	16.0413	30.6466	10.1354
Protein MAL2	Q969L2	MAL2_HUMAN	6.85369	5.84298	7.43473	10.3127	2.7741	8.06778	6.47189	13.7784	5.391
Immunoglobulin superfamily member 8	Q969P0	IGSF8_HUMAN	17.0122	20.7349	17.779	18.0928	17.5464	13.5012	14.415	14.4543	29.1504
Tumor necrosis factor receptor superfamily member 19L	Q969Z4	TR19L_HUMAN	15.2067	13.2361	12.0881	16.0953	14.7346	10.114	11.2046	10.9371	15.2639
Uncharacterized protein C11orf52	Q96A22	CK052_HUMAN	NaN	NaN	NaN	1	1.59375	NaN	NaN	0.710761	NaN
Endothelial cell-selective adhesion molecule	Q96AP7	ESAM_HUMAN	22.1428	21.4454	23.6118	26.2202	27.0907	18.3775	25.4267	17.5623	25.9737
Phosphotriesterase-related protein	Q96BW5	PTER_HUMAN	NaN	NaN	NaN	NaN	NaN	NaN	NaN	NaN	NaN
Galactose mutarotase	Q96C23	GALM_HUMAN	3.01168	2.39623	1.99145	3.52386	3.50225	2.46899	2.32519	2.9955	2.75113
BTB/POZ domain-containing protein KCTD12	Q96CX2	KCD12_HUMAN	NaN	NaN	NaN	NaN	NaN	NaN	NaN	NaN	NaN
Zymogen granule protein 16 homolog B	Q96DA0	ZG16B_HUMAN	0.524451	NaN	NaN	0.504374	1.05799	3.78818	NaN	2.2263	3.03715
Carboxymethylenebutenolidase homolog	Q96DG6	CMBL_HUMAN	19.8229	17.158	22.3169	23.331	16.5811	15.2224	14.0552	14.5479	12.3069
Mucin-like protein 1	Q96DR8	MUCL1_HUMAN	5.23799	6.31851	7.5074	3.86128	15.6303	3.17324	6.74536	5.02293	1.91498
Multivesicular body subunit 12A	Q96EY5	MB12A_HUMAN	3.35736	5.10243	2.03656	1.47044	0.813282	2.31731	1.75678	2.59152	1.2096
Myeloma-overexpressed gene protein	Q96EZ4	MYEOV_HUMAN	NaN	NaN	NaN	NaN	NaN	NaN	NaN	NaN	NaN
Phosphoinositide-3-kinase-interacting protein 1	Q96FE7	P3IP1_HUMAN	13.7955	20.7357	21.6238	16.4946	12.6426	20.199	15.7917	19.5509	7.3421
Multidrug and toxin extrusion protein 1	Q96FL8	S47A1_HUMAN	NaN	0.935555	0.91391	1.40386	1.28553	2.16501	NaN	1.23731	0.835651
Kinesin-like protein KIF12	Q96FN5	KIF12_HUMAN	7.6817	7.03636	7.38227	5.96869	5.77756	7.77749	5.85648	6.81503	5.11039
Charged multivesicular body protein 6	Q96FZ7	CHMP6_HUMAN	NaN	3.00605	2.07356	1.7628	1.69695	3.22718	2.10838	2.01311	1.17942
Brevican core protein	Q96GW7	PGCB_HUMAN	3.13483	1.38947	2.78892	1.45633	4.2604	NaN	1.68823	2.01264	2.68239
N-acyl-aromatic-L-amino acid amidohydrolase (carboxylate-forming)	Q96HD9	ACY3_HUMAN	NaN	NaN	NaN	NaN	NaN	NaN	NaN	NaN	NaN
ERO1-like protein alpha	Q96HE7	ERO1A_HUMAN	NaN	1	NaN	NaN	NaN	NaN	NaN	1.55506	NaN
DDRGK domain-containing protein 1	Q96HY6	DDRGK_HUMAN	NaN	NaN	NaN	NaN	NaN	NaN	NaN	NaN	NaN
Putative protein-lysine deacylase ABHD14B	Q96IU4	ABHEB_HUMAN	16.004	12.9097	15.8992	16.3324	15.7885	13.743	15.1986	12.9229	12.7625
Kin of IRRE-like protein 1	Q96J84	KIRR1_HUMAN	2.05228	2.37561	1.64247	1.95079	2.52479	2.40152	2.88984	2.28553	3.15475
Protocadherin-16	Q96JQ0	PCD16_HUMAN	12.3252	8.65083	10.2417	11.5436	11.4401	8.81541	8.99869	8.02	16.0287
Cytosolic non-specific dipeptidase	Q96KP4	CNDP2_HUMAN	30.8915	24.4473	20.4994	23.2877	26.8571	21.6387	24.2223	21.5308	24.3373
Tektin-5	Q96M29	TEKT5_HUMAN	NaN	NaN	NaN	NaN	NaN	NaN	NaN	NaN	NaN
FYVE, RhoGEF and PH domain-containing protein 4	Q96M96	FGD4_HUMAN	NaN	NaN	NaN	NaN	NaN	NaN	NaN	NaN	NaN
Nectin-4	Q96NY8	NECT4_HUMAN	76.0205	80.2492	75.7285	72.801	80.2607	68.6481	68.0049	74.5056	62.4249
Serpin B12	Q96P63	SPB12_HUMAN	NaN	0.909167	NaN	NaN	1.25966	NaN	NaN	2.70909	3.33426
N-acetylmuramoyl-L-alanine amidase	Q96PD5	PGRP2_HUMAN	24.2353	15.608	19.8696	17.8481	19.2826	16.6953	19.1713	17.7839	17.6133
Protein-glutamine gamma-glutamyltransferase Z	Q96PF1	TGM7_HUMAN	NaN	NaN	NaN	NaN	NaN	NaN	NaN	NaN	NaN
Erbin	Q96RT1	ERBIN_HUMAN	NaN	1.07704	0.736158	1.86906	1.86037	1.92107	NaN	NaN	NaN
Hemicentin-1	Q96RW7	HMCN1_HUMAN	24.1722	23.5447	26.3385	24.7318	24.3643	21.0473	25.8655	21.737	23.7
Phosphatidylethanolamine-binding protein 4	Q96S96	PEBP4_HUMAN	3.01369	2.45266	1.84347	3.20371	2.40284	2.33534	3.06811	2.36298	2.11711
Cell division cycle 5-like protein	Q99459	CDC5L_HUMAN	358.182	356.134	304.961	289	344.639	318.768	349.103	298.223	330.416
Parkinson disease protein 7	Q99497	PARK7_HUMAN	26.8269	40.4391	29.7604	36.5289	32.9353	32.7324	18.751	27.9017	27.9027
Sialidase-1	Q99519	NEUR1_HUMAN	34.629	34.5542	37.912	31.7099	31.8258	26.3451	32.6541	29.771	29.5158
Sortilin	Q99523	SORT_HUMAN	1.69842	1.61198	1.04678	1.18161	NaN	1.26836	2.25838	1.61532	1.16114
Synaptic vesicle membrane protein VAT-1 homolog	Q99536	VAT1_HUMAN	8.12421	7.29249	8.36538	7.88502	3.31597	6.99845	5.93544	7.82623	8.6413
Neuroserpin	Q99574	NEUS_HUMAN	10.1442	9.85482	10.8523	8.23441	10.2642	10.723	9.47315	9.5315	10.1545
Collagen alpha-1(XII) chain	Q99715	COCA1_HUMAN	18.0085	22.4296	16.9857	16.0735	16.5353	18.1344	13.2055	19.3302	19.8136
Tumor susceptibility gene 101 protein	Q99816	TS101_HUMAN	7.87634	6.62242	6.76432	6.89141	8.59644	4.1529	7.50894	5.2325	7.90436
Smoothened homolog	Q99835	SMO_HUMAN	NaN	NaN	NaN	NaN	NaN	NaN	NaN	NaN	NaN
Retinoic acid receptor responder protein 2	Q99969	RARR2_HUMAN	7.15827	9.43957	8.70195	6.9895	5.72895	6.76641	7.91139	8.75645	2.0718
Osteomodulin	Q99983	OMD_HUMAN	8.47148	3.72011	3.03127	2.54009	14.4525	4.79789	7.97649	2.78141	12.0489
Programmed cell death 1 ligand 2	Q9BQ51	PD1L2_HUMAN	8.21665	11.6813	8.50578	10.5442	10.0401	7.05939	2.64436	6.82734	14.8181
Thioredoxin domain-containing protein 17	Q9BRA2	TXD17_HUMAN	10.1229	13.2445	8.54061	7.86053	8.1367	11.806	8.75257	8.08164	10.8617
Matrix remodeling-associated protein 8	Q9BRK3	MXRA8_HUMAN	198.21	202.793	197.207	185.976	203.335	167.909	185.865	164.678	170.424
45 kDa calcium-binding protein	Q9BRK5	CAB45_HUMAN	NaN	1.21352	2.85573	NaN	NaN	NaN	1.54515	NaN	0.891828
Endoplasmic reticulum resident protein 44	Q9BS26	ERP44_HUMAN	1.40981	NaN	1.06649	NaN	NaN	1.10796	NaN	0.586827	NaN
Plasma alpha-L-fucosidase	Q9BTY2	FUCO2_HUMAN	6.10382	4.35329	6.66155	6.66585	5.15109	4.56635	5.91402	3.23563	3.58771
Programmed cell death protein 10	Q9BUL8	PDC10_HUMAN	5.08817	1.51206	1.56417	1.73115	1.75679	1.80116	2.99489	NaN	1.22684
Dehydrogenase/reductase SDR family member 6	Q9BUT1	DHRS6_HUMAN	7.93526	7.77436	7.11637	7.77904	5.73303	5.95259	6.22908	5.08939	5.21856
Enoyl-[acyl-carrier-protein] reductase, mitochondrial	Q9BV79	MECR_HUMAN	NaN	NaN	NaN	NaN	NaN	NaN	NaN	NaN	NaN
Gamma-glutamylaminecyclotransferase	Q9BVM4	GGACT_HUMAN	2.60044	4.50758	3.83124	3.87934	2.18092	4.70859	2.56415	4.11001	1.86223
Junctional adhesion molecule C	Q9BX67	JAM3_HUMAN	21.557	19.6377	21.944	23.226	25.2553	18.1709	20.9089	18.5234	26.0518
Pappalysin-2	Q9BXP8	PAPP2_HUMAN	4.34788	4.34452	2.71226	3.07804	3.29078	1.89744	3.44757	2.19208	3.30369
Angiotensin-converting enzyme 2	Q9BYF1	ACE2_HUMAN	4.76171	1.31439	1.32882	3.85838	3.06008	1.07475	3.3753	1.44858	2.22712
E3 ubiquitin-protein ligase TRIM34	Q9BYJ4	TRI34_HUMAN	NaN	NaN	NaN	NaN	NaN	NaN	NaN	NaN	NaN
GTP-binding protein 4	Q9BZE4	GTPB4_HUMAN	1.81338	2.74722	NaN	1.81056	1.5872	1.08341	1.93614	2.84378	2.43439
Reticulon-4 receptor	Q9BZR6	RTN4R_HUMAN	1	NaN	NaN	NaN	NaN	NaN	NaN	NaN	NaN
Alpha-ketoglutarate-dependent dioxygenase FTO	Q9C0B1	FTO_HUMAN	NaN	7.36581	2.57147	NaN	NaN	7.72123	4.05216	0.797441	NaN
Protein YIPF3	Q9GZM5	YIPF3_HUMAN	172.731	169.058	143.318	215.574	191.474	154.53	163.701	103.266	117.506
Twisted gastrulation protein homolog 1	Q9GZX9	TWSG1_HUMAN	NaN	NaN	NaN	NaN	NaN	NaN	NaN	NaN	1
ADP/ATP translocase 4	Q9H0C2	ADT4_HUMAN	NaN	NaN	NaN	NaN	NaN	NaN	1	NaN	NaN
Toll-interacting protein	Q9H0E2	TOLIP_HUMAN	1.57783	0.967455	1.40106	2.44755	3.41108	2.01151	1.77814	1.89196	3.01476
Guanylate-binding protein 3	Q9H0R5	GBP3_HUMAN	NaN	NaN	NaN	NaN	NaN	NaN	NaN	NaN	NaN
Ester hydrolase C11orf54	Q9H0W9	CK054_HUMAN	11.0499	12.0836	6.976	11.1128	9.46231	9.27381	9.44606	9.45895	6.10758
Cadherin-19	Q9H159	CAD19_HUMAN	14.121	12.936	12.7618	14.4149	12.5954	11.3308	12.1029	11.0123	17.2664
Cysteine-rich and transmembrane domain-containing protein 1	Q9H1C7	CYTM1_HUMAN	1	1.64602	0.778277	NaN	NaN	NaN	NaN	1.73811	NaN
EH domain-containing protein 4	Q9H223	EHD4_HUMAN	2.0099	NaN	NaN	0.71652	1.16059	1.52608	1.64281	0.749009	0.895208
SH3 domain-binding glutamic acid-rich-like protein 3	Q9H299	SH3L3_HUMAN	51.6834	54.6096	48.303	49.6164	63.1674	35.7813	35.1738	44.8024	66.4736
Gigaxonin	Q9H2C0	GAN_HUMAN	NaN	NaN	NaN	NaN	NaN	NaN	NaN	NaN	NaN
S-methylmethionine--homocysteine S-methyltransferase BHMT2	Q9H2M3	BHMT2_HUMAN	2.3054	1.55033	1.50069	NaN	NaN	1.51711	NaN	NaN	1.32587
Ran-binding protein 17	Q9H2T7	RBP17_HUMAN	NaN	NaN	NaN	NaN	NaN	NaN	NaN	NaN	NaN
Probable serine carboxypeptidase CPVL	Q9H3G5	CPVL_HUMAN	73.4856	58.5764	60.0227	70.4784	69.8458	55.7864	70.5545	48.6382	55.3667
BolA-like protein 2	Q9H3K6	BOLA2_HUMAN	2.32597	4.96412	5.28935	1.56842	1.36596	3.26377	3.93108	2.41673	2.05334
Charged multivesicular body protein 4b	Q9H444	CHM4B_HUMAN	8.61116	11.4767	8.86987	11.4479	8.73351	8.17771	9.5363	7.80616	8.03369
EH domain-containing protein 1	Q9H4M9	EHD1_HUMAN	3.68357	2.14234	1.2846	1.99277	2.03466	1.00561	1.74861	1.01435	3.56691
PR domain zinc finger protein 13	Q9H4Q3	PRD13_HUMAN	NaN	NaN	NaN	NaN	NaN	NaN	NaN	NaN	NaN
IGF-like family receptor 1	Q9H665	IGFR1_HUMAN	NaN	NaN	NaN	NaN	NaN	NaN	NaN	NaN	NaN
CXADR-like membrane protein	Q9H6B4	CLMP_HUMAN	11.7998	5.45	13.3836	12.4572	11.3058	8.95319	13.324	7.46817	7.6129
Epidermal growth factor receptor kinase substrate 8-like protein 2	Q9H6S3	ES8L2_HUMAN	19.3812	13.5013	12.7603	15.8131	17.3895	13.4561	17.2026	11.5591	14.9754
Anthrax toxin receptor 1	Q9H6X2	ANTR1_HUMAN	4.05766	4.58608	5.5412	4.26511	3.78102	5.90782	4.93177	4.46407	8.42668
Leucine-rich repeat-containing protein 19	Q9H756	LRC19_HUMAN	NaN	NaN	NaN	NaN	NaN	NaN	NaN	NaN	NaN
Multimerin-2	Q9H8L6	MMRN2_HUMAN	76.391	106.067	71.358	76.2201	73.8666	78.2604	69.5621	85.2509	70.1883
Pleckstrin homology domain-containing family F member 2	Q9H8W4	PKHF2_HUMAN	NaN	NaN	NaN	NaN	NaN	NaN	NaN	NaN	NaN
Vacuolar protein sorting-associated protein 37B	Q9H9H4	VP37B_HUMAN	2.00512	2.37969	1.50719	2.49156	1.49441	NaN	2.62325	2.51223	NaN
Sialate O-acetylesterase	Q9HAT2	SIAE_HUMAN	35.8221	25.8917	25.8535	29.5457	34.5906	32.7696	26.6801	29.5688	30.4295
Retinoid-inducible serine carboxypeptidase	Q9HB40	RISC_HUMAN	27.2528	14.8343	20.9543	23.0802	24.4261	20.4641	26.327	15.4019	25.8129
Cadherin-related family member 5	Q9HBB8	CDHR5_HUMAN	25.5327	21.0104	18.75	33.6495	26.7587	16.4111	9.27271	20.3601	18.9291
V-type proton ATPase 116 kDa subunit a 4	Q9HBG4	VPP4_HUMAN	1.68342	NaN	NaN	NaN	NaN	1	NaN	NaN	NaN
Glyoxalase domain-containing protein 4	Q9HC38	GLOD4_HUMAN	2.35914	1.49817	2.13791	1.57812	2.7712	1.43877	1.75007	1.34873	1.17112
Mucin-5B	Q9HC84	MUC5B_HUMAN	NaN	NaN	NaN	NaN	NaN	NaN	NaN	NaN	NaN
Platelet glycoprotein VI	Q9HCN6	GPVI_HUMAN	5.24039	9.08397	6.67499	6.89915	6.68297	3.85768	4.89651	8.11468	10.8804
Endosialin	Q9HCU0	CD248_HUMAN	338.866	426.562	414.111	352.137	402.91	343.157	327.402	392.565	414.448
Charged multivesicular body protein 1a	Q9HD42	CHM1A_HUMAN	16.5749	15.1487	12.0076	15.6587	13.7504	7.70887	9.59118	11.0146	10.047
Resistin	Q9HD89	RETN_HUMAN	35.0106	33.5029	33.7521	41.1186	38.2951	33.6739	33.1335	32.2116	13.0233
BPI fold-containing family A member 1	Q9NP55	BPIA1_HUMAN	NaN	NaN	NaN	NaN	NaN	2.17797	NaN	NaN	NaN
Vacuolar protein sorting-associated protein VTA1 homolog	Q9NP79	VTA1_HUMAN	33.7433	34.5242	27.3363	37.134	26.165	25.0237	30.3649	25.879	21.7652
Calcium-independent phospholipase A2-gamma	Q9NP80	PLPL8_HUMAN	45.3735	43.461	41.7641	32.7913	48.2894	36.7955	41.1027	23.6571	38.7852
Podocin	Q9NP85	PODO_HUMAN	NaN	1.46636	0.814538	NaN	NaN	1.13678	NaN	NaN	1.00385
Protocadherin-12	Q9NPG4	PCD12_HUMAN	3.67303	4.13696	3.98025	3.70493	3.62127	2.46532	3.34569	2.69983	3.39305
Interleukin-1 receptor accessory protein	Q9NPH3	IL1AP_HUMAN	NaN	NaN	NaN	NaN	NaN	NaN	NaN	NaN	NaN
Semaphorin-4B	Q9NPR2	SEM4B_HUMAN	1.69025	1.53613	1.78942	4.09844	2.50382	1.28786	NaN	1.14036	2.68821
Cartilage acidic protein 1	Q9NQ79	CRAC1_HUMAN	15.8748	10.8454	10.8894	13.4381	11.7485	10.9508	12.4273	10.3185	11.9287
G-protein coupled receptor family C group 5 member C	Q9NQ84	GPC5C_HUMAN	64.9333	67.2316	58.9911	62.5957	67.4839	58.0863	60.83	55.8748	57.1418
Reticulon-4	Q9NQC3	RTN4_HUMAN	NaN	NaN	NaN	NaN	NaN	NaN	NaN	NaN	NaN
Ras-related GTP-binding protein D	Q9NQL2	RRAGD_HUMAN	NaN	NaN	NaN	NaN	NaN	NaN	NaN	NaN	NaN
Omega-amidase NIT2	Q9NQR4	NIT2_HUMAN	5.04609	4.71665	4.96234	2.17081	3.39877	3.39123	2.78239	3.48673	4.61816
Heme-binding protein 1	Q9NRV9	HEBP1_HUMAN	2.05618	1.87154	1.9365	NaN	NaN	2.33171	NaN	1.03387	1.90261
14 kDa phosphohistidine phosphatase	Q9NRX4	PHP14_HUMAN	11.7154	7.51694	9.62649	5.2128	11.0798	5.86104	7.56881	7.48857	9.87782
Transmembrane 7 superfamily member 3	Q9NS93	TM7S3_HUMAN	1.76026	6.33799	2.7811	1.32979	1.80698	1.17211	3.10632	3.44259	5.64336
Glycoprotein integral membrane protein 1	Q9NU53	GINM1_HUMAN	NaN	NaN	NaN	NaN	NaN	NaN	NaN	NaN	NaN
Transmembrane protein 106B	Q9NUM4	T106B_HUMAN	NaN	NaN	NaN	NaN	NaN	NaN	NaN	NaN	1
ADP-ribosylation factor-like protein 15	Q9NXU5	ARL15_HUMAN	NaN	NaN	NaN	1.67844	NaN	NaN	NaN	1	0.691199
Toll-like receptor 7	Q9NYK1	TLR7_HUMAN	NaN	NaN	NaN	NaN	NaN	NaN	NaN	NaN	NaN
G-protein coupled receptor family C group 5 member B	Q9NZH0	GPC5B_HUMAN	42.3494	47.697	35.319	40.6472	45.2491	35.4501	35.4745	36.9841	32.398
Complement C1r subcomponent-like protein	Q9NZP8	C1RL_HUMAN	100.488	96.4503	103.797	97.8894	99.0542	111.522	101.553	88.5612	94.8232
Leucine-rich repeat transmembrane protein FLRT3	Q9NZU0	FLRT3_HUMAN	NaN	NaN	NaN	1.06722	0.950491	1.21672	1.15622	NaN	0.921133
Leucine-rich repeat transmembrane protein FLRT1	Q9NZU1	FLRT1_HUMAN	NaN	NaN	NaN	NaN	NaN	NaN	NaN	NaN	NaN
Charged multivesicular body protein 5	Q9NZZ3	CHMP5_HUMAN	9.14055	13.4474	6.7775	10.1934	6.9878	9.50667	5.87177	11.4445	7.5053
Neurotrimin	Q9P121	NTRI_HUMAN	2.63213	3.36252	2.52309	2.48731	4.92887	2.45776	3.2143	3.25635	3.71075
Disco-interacting protein 2 homolog B	Q9P265	DIP2B_HUMAN	NaN	NaN	NaN	NaN	NaN	NaN	NaN	NaN	NaN
Prostaglandin F2 receptor negative regulator	Q9P2B2	FPRP_HUMAN	7.79209	6.46344	9.54144	8.27348	7.05346	8.10004	6.64914	7.62636	6.95123
Inhibitor of Bruton tyrosine kinase	Q9P2D0	IBTK_HUMAN	NaN	NaN	NaN	NaN	NaN	NaN	NaN	NaN	NaN
REST corepressor 3	Q9P2K3	RCOR3_HUMAN	NaN	NaN	NaN	NaN	NaN	NaN	NaN	NaN	NaN
Tuftelin-interacting protein 11	Q9UBB9	TFP11_HUMAN	1.45795	NaN	2.01463	1.34621	0.916988	1.16122	1.0547	NaN	NaN
Guanine nucleotide-binding protein G(I)/G(S)/G(O) subunit gamma-12	Q9UBI6	GBG12_HUMAN	10.6736	13.8603	7.03364	11.245	5.82861	4.35798	8.78155	8.52422	7.44745
Cathepsin Z	Q9UBR2	CATZ_HUMAN	18.0673	17.8584	16.5176	16.1048	18.9787	16.2658	15.1736	14.455	16.589
Peflin	Q9UBV8	PEF1_HUMAN	6.4876	2.37146	3.91014	6.78774	4.66451	3.42086	3.8875	2.52126	3.42879
Fibulin-5	Q9UBX5	FBLN5_HUMAN	42.749	47.0718	47.1024	42.2706	50.1745	39.4928	42.7579	47.5212	44.8234
Kallikrein-11	Q9UBX7	KLK11_HUMAN	NaN	NaN	NaN	NaN	NaN	NaN	NaN	NaN	NaN
Pleckstrin homology domain-containing family B member 1	Q9UF11	PKHB1_HUMAN	1.88692	1	NaN	NaN	NaN	0.993936	NaN	NaN	NaN
Deleted in malignant brain tumors 1 protein	Q9UGM3	DMBT1_HUMAN	NaN	NaN	NaN	NaN	NaN	5.60509	NaN	NaN	NaN
CMRF35-like molecule 8	Q9UGN4	CLM8_HUMAN	NaN	NaN	NaN	NaN	NaN	NaN	NaN	NaN	1
Sushi domain-containing protein 2	Q9UGT4	SUSD2_HUMAN	25.4558	21.6999	24.581	22.3168	27.9306	25.2626	28.4476	17.2092	21.9203
NPC1-like intracellular cholesterol transporter 1	Q9UHC9	NPCL1_HUMAN	NaN	NaN	NaN	NaN	NaN	NaN	NaN	NaN	NaN
ProSAAS	Q9UHG2	PCS1N_HUMAN	17.1768	11.1237	12.826	13.1193	12.8195	9.07056	9.22348	4.01423	12.7194
Solute carrier family 23 member 1	Q9UHI7	S23A1_HUMAN	NaN	1	NaN	NaN	NaN	NaN	NaN	NaN	NaN
Dipeptidyl peptidase 2	Q9UHL4	DPP2_HUMAN	60.9069	54.5768	52.7071	54.0193	51.1749	53.47	49.4134	43.5729	53.4568
V-type proton ATPase subunit H	Q9UI12	VATH_HUMAN	1.09518	5.28933	1.37197	3.68147	7.22919	4.31268	4.37892	1.89987	4.93584
SLAM family member 5	Q9UIB8	SLAF5_HUMAN	5.04529	5.96178	5.33588	7.90203	7.32245	3.90755	5.81055	7.63251	15.8065
Vacuolar protein sorting-associated protein 28 homolog	Q9UK41	VPS28_HUMAN	4.94413	4.01297	4.65214	4.57826	3.94666	3.66895	3.96669	4.27723	4.601
Thyrotropin-releasing hormone-degrading ectoenzyme	Q9UKU6	TRHDE_HUMAN	12.4319	9.94581	9.28241	10.2663	8.23534	9.55453	10.3386	8.57658	11.1712
Angiopoietin-related protein 2	Q9UKU9	ANGL2_HUMAN	112.214	100.92	114.659	110.385	111.604	113.029	114.853	101.853	97.9384
Mammalian ependymin-related protein 1	Q9UM22	EPDR1_HUMAN	5.54007	7.0731	4.14391	3.30677	4.66651	3.8518	3.50577	6.53925	6.9342
Neurogenic locus notch homolog protein 3	Q9UM47	NOTC3_HUMAN	NaN	NaN	NaN	NaN	NaN	NaN	NaN	NaN	NaN
Lysosomal thioesterase PPT2	Q9UMR5	PPT2_HUMAN	NaN	NaN	NaN	NaN	NaN	NaN	1	NaN	NaN
Neudesin	Q9UMX5	NENF_HUMAN	NaN	NaN	NaN	NaN	NaN	NaN	NaN	NaN	NaN
Synergin gamma	Q9UMZ2	SYNRG_HUMAN	NaN	NaN	NaN	NaN	NaN	NaN	NaN	NaN	NaN
Vacuolar protein sorting-associated protein 4A	Q9UN37	VPS4A_HUMAN	36.0725	42.0008	35.4056	34.7551	34.9188	30.1053	33.7912	29.0871	30.6904
Protocadherin gamma-C3	Q9UN70	PCDGK_HUMAN	85.2563	86.0009	86.6114	83.4396	80.2383	72.0448	92.7932	69.5112	82.8636
Endothelial protein C receptor	Q9UNN8	EPCR_HUMAN	311.279	272.112	357.951	384.356	419.317	298.125	315.548	395.833	401.235
Multiple inositol polyphosphate phosphatase 1	Q9UNW1	MINP1_HUMAN	NaN	NaN	NaN	NaN	NaN	NaN	NaN	NaN	NaN
Transferrin receptor protein 2	Q9UP52	TFR2_HUMAN	NaN	NaN	NaN	NaN	NaN	NaN	NaN	NaN	NaN
Brain-specific angiogenesis inhibitor 1-associated protein 2	Q9UQB8	BAIP2_HUMAN	NaN	NaN	NaN	NaN	NaN	NaN	NaN	1	NaN
Charged multivesicular body protein 2b	Q9UQN3	CHM2B_HUMAN	6.82539	7.00473	4.91727	7.6034	6.08057	5.52778	1.93439	3.51878	7.76879
V-set and immunoglobulin domain-containing protein 4	Q9Y279	VSIG4_HUMAN	4.33462	8.50434	5.90874	9.4499	8.15271	5.60437	4.28564	6.68639	14.8095
Cofilin-2	Q9Y281	COF2_HUMAN	NaN	NaN	NaN	0.814682	NaN	NaN	1	NaN	1.25214
Integral membrane protein 2B	Q9Y287	ITM2B_HUMAN	3.35383	1.83856	2.41929	1.90933	3.1797	NaN	1.82048	1.67826	2.97702
Epididymis-specific alpha-mannosidase	Q9Y2E5	MA2B2_HUMAN	45.1141	56.7228	41.5172	45.158	36.696	42.4464	46.851	45.0769	41.6495
Lambda-crystallin homolog	Q9Y2S2	CRYL1_HUMAN	3.4053	0.872892	2.07035	1.55319	1.1229	1.25477	1.35937	NaN	1.51365
Calcium-binding protein 39	Q9Y376	CAB39_HUMAN	2.28281	1.94102	0.996144	NaN	1.5668	1.07335	NaN	1.59021	2.81898
Charged multivesicular body protein 3	Q9Y3E7	CHMP3_HUMAN	NaN	NaN	NaN	0.791364	NaN	NaN	1	NaN	1.40704
V-type proton ATPase 116 kDa subunit a 2	Q9Y487	VPP2_HUMAN	NaN	NaN	NaN	NaN	NaN	NaN	NaN	NaN	NaN
Rho family-interacting cell polarization regulator 2	Q9Y4F9	RIPR2_HUMAN	0.971309	NaN	1.09266	1.52067	1.22326	NaN	1.21823	1.93138	NaN
Protocadherin beta-14	Q9Y5E9	PCDBE_HUMAN	NaN	NaN	NaN	NaN	NaN	NaN	NaN	NaN	NaN
Protocadherin gamma-C5	Q9Y5F6	PCDGM_HUMAN	NaN	NaN	NaN	NaN	NaN	1.04326	NaN	NaN	NaN
Suppressor of tumorigenicity 14 protein	Q9Y5Y6	ST14_HUMAN	NaN	NaN	NaN	NaN	NaN	NaN	NaN	NaN	NaN
Lymphatic vessel endothelial hyaluronic acid receptor 1	Q9Y5Y7	LYVE1_HUMAN	NaN	NaN	NaN	NaN	NaN	NaN	NaN	NaN	NaN
Junctional adhesion molecule A	Q9Y624	JAM1_HUMAN	8.91393	6.58853	10.9673	7.38713	7.08685	8.15895	7.76809	5.5848	11.0096
Carboxypeptidase Q	Q9Y646	CBPQ_HUMAN	78.3198	66.0271	70.7744	77.7266	69.3017	72.5188	70.7061	68.1321	75.1307
Adhesion G-protein coupled receptor G1	Q9Y653	AGRG1_HUMAN	1.86958	2.07855	2.03599	1.24611	2.37366	0.988636	2.12656	1.33403	2.16357
Chloride intracellular channel protein 4	Q9Y696	CLIC4_HUMAN	2.99507	3.03036	1.80879	2.26425	2.37709	0.913459	5.91394	NaN	4.32446
Brefeldin A-inhibited guanine nucleotide-exchange protein 1	Q9Y6D6	BIG1_HUMAN	NaN	NaN	NaN	NaN	NaN	NaN	NaN	NaN	NaN
Tumor necrosis factor receptor superfamily member 11A	Q9Y6Q6	TNR11_HUMAN	NaN	NaN	NaN	NaN	NaN	NaN	NaN	1	NaN
Electrogenic sodium bicarbonate cotransporter 1	Q9Y6R1	S4A4_HUMAN	NaN	NaN	NaN	NaN	NaN	NaN	NaN	NaN	NaN
IgGFc-binding protein	Q9Y6R7	FCGBP_HUMAN	3.25092	3.41609	2.951	3.05312	4.65042	3.5321	2.17498	2.42377	3.60941
Scinderin	Q9Y6U3	SCIN_HUMAN	5.00965	1.34758	2.26329	1.65887	1.02816	1.45889	2.18557	1.62025	1.96265
Calpain-7	Q9Y6W3	CAN7_HUMAN	5.71749	5.53573	5.19133	4.94017	4.56862	4.32142	5.9892	4.08927	4.57801
	TRYP_PIG		10455	14388.6	12145.2	11086.7	10008.1	11131.7	10251.9	14213.9	9739.8

## Sheet: OM pep
PEP.StrippedSequence	EG.PrecursorId	[1] C- Merck 3.wiff.EG.TotalQuantity (Settings)	[2] A - Merck 3.wiff.EG.TotalQuantity (Settings)	[3] C- Merck 1.wiff.EG.TotalQuantity (Settings)	[4] B - Merck 3.wiff.EG.TotalQuantity (Settings)	[5] C- Merck 2.wiff.EG.TotalQuantity (Settings)	[6] A - Merck 2.wiff.EG.TotalQuantity (Settings)	[7] B - Merck 1.wiff.EG.TotalQuantity (Settings)	[8] A - Merck 1.wiff.EG.TotalQuantity (Settings)	[9] B - Merck 2.wiff.EG.TotalQuantity (Settings)
EIVMTQSPPTLSLSPGER	_EIVMTQSPPTLSLSPGER_.3	21.2713	33.4043	23.9631	32.0976	26.3456	27.0007	25.8346	29.2735	47.4108
TLIYSTNTR	_TLIYSTNTR_.2	6.15721	8.09339	24.7701	22.6457	12.1545	22.6569	12.1073	16.4592	32.271
FSGSILGNK	_FSGSILGNK_.2	28.3437	4.56138	Filtered	2.81024	Filtered	14.5056	8.4546	8.03732	5.12694
SSGVPDRFSGSILGNK	_SSGVPDRFSGSILGNK_.3	1.1318	12.6913	18.8607	19.0979	26.305	23.4133	23.6199	18.5016	20.1407
FSGSLLGGK	_FSGSLLGGK_.2	68.921	59.964	54.1017	104.926	61.7326	95.115	87.7979	68.1116	99.4793
HSWTPAR	_HSWTPAR_.2	Filtered	Filtered	Filtered	Filtered	1.57829	Filtered	Filtered	Filtered	Filtered
VSWYQQPPGTAPK	_VSWYQQPPGTAPK_.2	13.1187	48.4305	24.0989	56.5904	30.3342	52.4431	61.2718	55.2329	50.6188
VSWYQQPPGTAPK	_VSWYQQPPGTAPK_.3	5.31735	5.23344	6.48522	9.46232	3.40001	6.22709	3.79542	4.00739	8.62211
LMIYEVSNRPSGVPDR	_LMIYEVSNRPSGVPDR_.3	1.10968	4.95363	1.43774	3.59423	Filtered	6.74439	1.09709	2.15802	1
FSGSNSGNTATLTISR	_FSGSNSGNTATLTISR_.2	2.68126	15.124	4.11551	7.24228	8.57783	18.6648	8.13874	13.4795	8.18808
FSGSNSGNTATLTISR	_FSGSNSGNTATLTISR_.3	3.45018	4.97656	2.45346	4.04753	Filtered	3.32652	2.29124	5.95809	2.34142
FSGSGSGTDFTLK	_FSGSGSGTDFTLK_.2	394.042	105.668	112.68	101.22	95.3133	128.231	121.054	136.844	101.616
ASGVPDRFSGSGSGTDFTLK	_ASGVPDRFSGSGSGTDFTLK_.3	10.7196	103.436	92.199	100.477	88.8204	82.5124	77.5665	121.351	109.311
ASGVPDRFSGSGSGTDFTLK	_ASGVPDRFSGSGSGTDFTLK_.2	Filtered	1.58487	1.91867	1.99595	Filtered	1.02727	1	1.99477	1
ASGVPDRFSGSGSGTDFTLKISR	_ASGVPDRFSGSGSGTDFTLKISR_.4	Filtered	38.5304	44.5656	34.6473	15.9716	40.5306	31.1236	31.966	57.5551
ASGVPDRFSGSGSGTDFTLKISR	_ASGVPDRFSGSGSGTDFTLKISR_.3	Filtered	2.01063	1.4712	Filtered	Filtered	2.1806	Filtered	1	6.2745
PGQSPQLLIYLGSNR	_PGQSPQLLIYLGSNR_.2	Filtered	1	Filtered	Filtered	Filtered	Filtered	Filtered	Filtered	Filtered
FSGSGSGTDFTLKISR	_FSGSGSGTDFTLKISR_.3	Filtered	8.07464	Filtered	Filtered	Filtered	3.44787	Filtered	1.75515	Filtered
NTLYLQMGSLR	_NTLYLQMGSLR_.2	Filtered	1	Filtered	Filtered	Filtered	Filtered	Filtered	Filtered	1
FSGSGAGTDFTLK	_FSGSGAGTDFTLK_.2	Filtered	1.03238	Filtered	Filtered	Filtered	Filtered	1.26345	1.00444	Filtered
FSGVPDRFSGSGAGTDFTLK	_FSGVPDRFSGSGAGTDFTLK_.3	Filtered	1	1	Filtered	Filtered	1	1	Filtered	Filtered
LLIYAASTLQSGVPSR	_LLIYAASTLQSGVPSR_.2	4.31056	9.35402	3.87645	1	6.99898	6.55559	8.68439	8.48582	12.2261
LLIYAASTLQSGVPSR	_LLIYAASTLQSGVPSR_.3	1	27.9644	Filtered	Filtered	Filtered	13.0674	2.22379	20.1316	10.395
LLIYGASIR	_LLIYGASIR_.2	36.1213	16.2351	46.7414	40.152	34.0647	3.39885	42.4578	23.3746	46.482
LLIYDASNR	_LLIYDASNR_.2	998.266	350.117	1248.6	1163.28	1075.56	432.865	920.028	508.398	1091.54
LLIYDASNR	_LLIYDASNR_.1	Filtered	1	Filtered	1	Filtered	1	1	1	Filtered
ASQSVSSYLAWYQQKPGQAPR	_ASQSVSSYLAWYQQKPGQAPR_.3	7.99995	19.2368	35.8534	22.4752	8.48773	24.5416	20.5568	19.5712	28.4789
ASQSVSSYLAWYQQKPGQAPR	_ASQSVSSYLAWYQQKPGQAPR_.4	Filtered	2.34537	Filtered	Filtered	Filtered	2.89518	3.82138	3.52453	4.51645
LLIYDASNRATGIPAR	_LLIYDASNRATGIPAR_.3	Filtered	17.3108	16.9089	31.2709	Filtered	5.8233	21.6325	3.26718	21.3996
ASQSVSSYLAWYQQK	_ASQSVSSYLAWYQQK_.2	Filtered	Filtered	1	Filtered	Filtered	Filtered	Filtered	Filtered	Filtered
GLEWLGR	_GLEWLGR_.2	21.7999	15.0568	9.68386	26.3923	19.1362	26.4257	24.5367	26.9411	24.4132
GLVWVSR	_GLVWVSR_.2	55.7571	67.8223	88.1965	96.2972	44.8919	72.829	86.2821	32.842	92.7456
GLEWVGR	_GLEWVGR_.2	81.4136	57.7238	59.3672	70.6368	52.9578	84.1482	68.575	45.0917	67.7522
QAPGKGLEWVGR	_QAPGKGLEWVGR_.3	Filtered	1.12414	Filtered	Filtered	Filtered	Filtered	Filtered	3.18301	1
SEDTAVYYCAR	_SEDTAVYYC[Carbamidomethyl (C)]AR_.2	Filtered	1	Filtered	Filtered	Filtered	Filtered	1.56302	1.51065	1.42369
LLIYDASSR	_LLIYDASSR_.2	471.846	205.756	714.64	689.534	551.633	241.961	552.79	245.538	712.258
LLIYDASSR	_LLIYDASSR_.1	1.44553	1	Filtered	Filtered	Filtered	1.19237	2.56537	Filtered	1.66697
SDDTAVYYCAR	_SDDTAVYYC[Carbamidomethyl (C)]AR_.2	30.0982	20.9757	Filtered	Filtered	21.9471	17.5243	41.001	30.7546	Filtered
AEDTAVYYCVR	_AEDTAVYYC[Carbamidomethyl (C)]VR_.2	Filtered	1	Filtered	Filtered	Filtered	1	1	Filtered	1
LSSVTAADTAVYYCAR	_LSSVTAADTAVYYC[Carbamidomethyl (C)]AR_.2	Filtered	Filtered	Filtered	Filtered	Filtered	1.24518	Filtered	Filtered	Filtered
VTISVDTSK	_VTISVDTSK_.2	1	Filtered	Filtered	Filtered	Filtered	Filtered	Filtered	Filtered	Filtered
SGINVGTYR	_SGINVGTYR_.2	1.08931	4.55728	Filtered	Filtered	Filtered	4.17673	1	7.45632	4.92819
ALMRRPGCSLLEK	_ALM[Oxidation (M)]RRPGC[Carbamidomethyl (C)]SLLEK_.3	Filtered	85.4992	Filtered	97.4256	3.08263	50.0123	Filtered	77.4026	Filtered
EHHIDPTAITRHDFIETNGDNCLVTLLPLLNMAYK	_EHHIDPTAITRHDFIETNGDNC[Carbamidomethyl (C)]LVTLLPLLNMAYK_.4	11.7436	1	5.58257	7.28952	6.46299	Filtered	3.81255	1.25618	7.07978
VGVVGYGR	_VGVVGYGR_.2	Filtered	103.39	96.3025	78.4454	48.8368	65.94	56.1454	105.376	40.7418
SNILYAGNDR	_SNILYAGNDR_.2	3.13569	1.64755	Filtered	Filtered	Filtered	1	Filtered	1.58586	Filtered
ATLWAEPGSVISR	_ATLWAEPGSVISR_.2	29.4792	20.5435	73.5429	40.1632	9.31637	21.6924	48.7649	24.8798	30.2996
CQGTLEAQEYR	_C[Carbamidomethyl (C)]QGTLEAQEYR_.2	7.00408	17.2824	6.70207	2.19937	5.86815	21.9939	16.1675	21.0189	7.70389
EGSPEPWDTQNPLEPK	_EGSPEPWDTQNPLEPK_.2	3.54798	3.99952	1.3653	1.74386	Filtered	4.17528	5.86924	3.74462	1
FSIPSMTEHHAGR	_FSIPSMTEHHAGR_.2	Filtered	Filtered	Filtered	Filtered	Filtered	Filtered	Filtered	1	Filtered
PCNNPEGPLLQGMEAADWTGIGVCLPPGGAR	_PC[Carbamidomethyl (C)]NNPEGPLLQGM[Oxidation (M)]EAADWTGIGVC[Carbamidomethyl (C)]LPPGGAR_.4	Filtered	Filtered	Filtered	Filtered	1	Filtered	Filtered	Filtered	Filtered
KVPQVSTPTLVEVSR	_KVPQVSTPTLVEVSR_.3	19390.4	18781	26247.6	27462.5	23306.8	28441.5	23762.7	18164.4	29118.9
KVPQVSTPTLVEVSR	_KVPQVSTPTLVEVSR_.2	3090.15	3525.47	4090.66	4330.02	3364.85	4656.35	3262.69	2853.9	3708.56
KVPQVSTPTLVEVSR	_KVPQVSTPTLVEVSR_.4	5.15928	13.2737	1.03012	4.95081	Filtered	7.75065	3.32316	5.92773	1.85998
QTALVELVK	_QTALVELVK_.2	6879.18	5882.4	7272.64	6689.59	6713.83	7087.08	5751.28	5483.55	5936.62
QTALVELVK	_QTALVELVK_.1	44.0523	74.8753	19.7016	15.2897	21.5764	77.7576	30.1826	54.7273	11.5296
CCTESLVNR	_C[Carbamidomethyl (C)]C[Carbamidomethyl (C)]TESLVNR_.2	12602.5	9299.6	14684.5	15896.6	12987.3	14257.6	13860.5	10459.3	17240.8
LVNEVTEFAK	_LVNEVTEFAK_.2	8549.69	2604.76	2433.32	2395.57	2636.41	2787.21	3022.65	2507.61	2275.65
AEFAEVSK	_AEFAEVSK_.2	3339.61	1944.03	1700.31	2085.58	2215.33	2060.54	2295.54	1671.84	1587.38
AEFAEVSK	_AEFAEVSK_.1	181.172	207.606	47.7466	89.5387	39.1918	198.864	119.706	164.407	102.654
VPQVSTPTLVEVSR	_VPQVSTPTLVEVSR_.2	2060.67	1458.58	2514.6	2687.47	2286.33	2012.52	2117.96	1469.7	1997.07
VPQVSTPTLVEVSR	_VPQVSTPTLVEVSR_.3	662.92	473.996	813.611	905.739	676.299	707.186	724.182	503.707	683.963
QEPERNECFLQHKDDNPNLPR	_QEPERNEC[Carbamidomethyl (C)]FLQHKDDNPNLPR_.5	518.771	1512.35	1949.49	2086.5	1570.57	1842	1787.56	1542.93	2091.66
QEPERNECFLQHKDDNPNLPR	_QEPERNEC[Carbamidomethyl (C)]FLQHKDDNPNLPR_.4	349.263	719.475	1243.92	1194.68	972.277	982.285	957.522	775.221	1128
QEPERNECFLQHKDDNPNLPR	_QEPERNEC[Carbamidomethyl (C)]FLQHKDDNPNLPR_.3	33.8471	210.391	173.971	216.458	81.9843	261.964	198.031	150.764	188.618
DDNPNLPR	_DDNPNLPR_.2	4445.42	1654.17	1552.73	2025.44	1428.04	1965.39	1588.22	1270.16	1779.96
DDNPNLPR	_DDNPNLPR_.1	24.7621	53.9186	7.77818	3.41641	5.54993	55.9361	5.89139	44.697	28.0906
FKDLGEENFK	_FKDLGEENFK_.3	2386.06	231.831	391.815	779.771	1129.55	243.298	935.781	738.857	564.566
FKDLGEENFK	_FKDLGEENFK_.2	1362.87	227.09	221.789	398.316	777.31	184.052	707.646	534.451	368.954
LCTVATLR	_LC[Carbamidomethyl (C)]TVATLR_.2	5037.93	447.274	326.294	326.691	506.293	500.663	483.638	579.046	400.676
RPCFSALEVDETYVPK	_RPC[Carbamidomethyl (C)]FSALEVDETYVPK_.3	3352.8	541.232	555.58	696.817	611.745	634.814	808.315	717.445	563.78
RPCFSALEVDETYVPK	_RPC[Carbamidomethyl (C)]FSALEVDETYVPK_.2	92.026	22.3375	6.05098	10.0757	6.86575	24.1846	11.9977	25.311	6.72055
LKECCEKPLLEK	_LKEC[Carbamidomethyl (C)]C[Carbamidomethyl (C)]EKPLLEK_.3	821.615	729.604	788.353	980.061	809.257	892.116	882.384	998.177	1218.71
LKECCEKPLLEK	_LKEC[Carbamidomethyl (C)]C[Carbamidomethyl (C)]EKPLLEK_.2	26.1964	80.1001	28.4919	28.182	14.4212	91.2435	51.1204	103.236	32.9456
KQTALVELVK	_KQTALVELVK_.2	452.413	195.191	362.225	366.603	370.812	217.613	318.53	209.323	310.065
QEPERNECFLQHK	_QEPERNEC[Carbamidomethyl (C)]FLQHK_.4	365.284	75.8598	153.572	198.545	69.4477	262.946	168.948	234.995	296.079
QEPERNECFLQHK	_QEPERNEC[Carbamidomethyl (C)]FLQHK_.3	354.536	185.407	94.0373	190.318	68.4843	273.494	153.659	235.167	208.137
QEPERNECFLQHK	_QEPERNEC[Carbamidomethyl (C)]FLQHK_.2	1	1	Filtered	1.96289	1.78128	1	1.09581	1	1.44077
LVTDLTK	_LVTDLTK_.1	367.417	209.427	99.6435	168.83	175.952	223.092	137.093	149.365	130.07
VFDEFKPLVEEPQNLIK	_VFDEFKPLVEEPQNLIK_.3	1486.93	132.261	142.396	180.502	160.459	133.099	242.775	210.847	139.351
VFDEFKPLVEEPQNLIK	_VFDEFKPLVEEPQNLIK_.2	226.453	23.8217	6.85576	14.2461	5.43877	18.6567	24.637	34.2615	20.6013
LVAASQAALGL	_LVAASQAALGL_.2	362.805	71.2193	128.959	144.994	176.027	53.6193	198	115.207	136.971
LVAASQAALGL	_LVAASQAALGL_.1	360.556	99.6751	66.1478	153.365	147.611	69.3798	213.762	125.159	134.693
AACLLPK	_AAC[Carbamidomethyl (C)]LLPK_.1	96.3519	104.113	70.5842	100.805	28.7209	143.498	94.7177	91.7824	84.7761
KLVAASQAALGL	_KLVAASQAALGL_.2	60.6508	63.4607	58.9544	103.351	72.3141	52.7804	111.795	118.336	96.2478
FQNALLVR	_FQNALLVR_.2	8032.14	832.25	1051.3	882.664	1104.4	823.538	1042.83	919.846	973.057
FQNALLVR	_FQNALLVR_.1	Filtered	4.11248	1.08775	2.31149	Filtered	1.96124	1.29372	4.68688	1.71381
YLYEIAR	_YLYEIAR_.2	7562.12	4052.43	4543.85	7434.61	8757.42	4700.28	8286.82	6627.16	5028.31
YLYEIAR	_YLYEIAR_.1	11.8245	37.1126	11.0641	Filtered	24.5098	28.4299	23.0011	52.3935	10.3409
TYETTLEK	_TYETTLEK_.2	3095.73	2613.71	2994.39	3856.68	2738.29	3554.78	3593.97	2779.8	3925.76
TYETTLEK	_TYETTLEK_.1	3.30682	36.3886	3.46368	7.14637	Filtered	35.602	5.58014	19.5688	Filtered
YICENQDSISSK	_YIC[Carbamidomethyl (C)]ENQDSISSK_.2	2078.35	1706.82	1746.92	2219.96	1878.61	2059.79	2107.89	1689.3	2016.67
YICENQDSISSK	_YIC[Carbamidomethyl (C)]ENQDSISSK_.3	7.11925	7.25687	7.34046	8.20514	1	13.6159	4.75328	6.60395	10.1015
HPDYSVVLLLR	_HPDYSVVLLLR_.3	1270.45	1873.13	1765.41	1873.73	1678.73	2866.33	1515.19	1788.84	1906.62
HPDYSVVLLLR	_HPDYSVVLLLR_.2	146.137	283.821	298.744	298.535	243.986	383.327	190.804	256.768	296.233
QNCELFEQLGEYK	_QNC[Carbamidomethyl (C)]ELFEQLGEYK_.2	756.433	36.9056	23.5424	28.052	7.42712	37.7492	41.8576	40.3184	39.9459
QNCELFEQLGEYK	_QNC[Carbamidomethyl (C)]ELFEQLGEYK_.3	362.608	14.0492	1.17408	2.23141	Filtered	8.90833	10.3006	10.9926	15.0937
LVRPEVDVMCTAFHDNEETFLKK	_LVRPEVDVMC[Carbamidomethyl (C)]TAFHDNEETFLKK_.5	412.911	494.518	248.873	565.638	421.516	399.421	629.927	660.108	373.852
LVRPEVDVMCTAFHDNEETFLKK	_LVRPEVDVMC[Carbamidomethyl (C)]TAFHDNEETFLKK_.4	356.043	291.636	206.303	582.814	328.729	255.178	609.99	491.078	360.659
LVRPEVDVMCTAFHDNEETFLKK	_LVRPEVDVM[Oxidation (M)]C[Carbamidomethyl (C)]TAFHDNEETFLKK_.4	1.05241	1.19859	1	1.36742	1	1.14913	2.28072	3.00547	1
LVRPEVDVMCTAFHDNEETFLKK	_LVRPEVDVMC[Carbamidomethyl (C)]TAFHDNEETFLKK_.3	Filtered	13.0556	6.59499	10.6666	15.0679	8.99734	17.2506	18.4616	7.83623
LSQRFPK	_LSQRFPK_.2	196.565	713.725	694.322	780.971	683.646	597.138	1121.39	4.29662	10.8692
VHTECCHGDLLECADDRADLAK	_VHTEC[Carbamidomethyl (C)]C[Carbamidomethyl (C)]HGDLLEC[Carbamidomethyl (C)]ADDRADLAK_.5	516.597	433.989	222.445	302.609	328.934	406.35	359.107	403.156	245.348
VHTECCHGDLLECADDRADLAK	_VHTEC[Carbamidomethyl (C)]C[Carbamidomethyl (C)]HGDLLEC[Carbamidomethyl (C)]ADDRADLAK_.4	261.946	193.863	102.654	126.496	131.376	193.936	126.209	175.481	123.703
VHTECCHGDLLECADDRADLAK	_VHTEC[Carbamidomethyl (C)]C[Carbamidomethyl (C)]HGDLLEC[Carbamidomethyl (C)]ADDRADLAK_.3	18.3883	54.9694	8.4395	13.6662	6.84004	51.7986	19.7923	40.5482	15.5409
MPCAEDYLSVVLNQLCVLHEK	_MPC[Carbamidomethyl (C)]AEDYLSVVLNQLC[Carbamidomethyl (C)]VLHEK_.3	29.4823	6.24368	19.6441	15.5883	17.2981	4.07876	18.2506	5.88749	10.6618
SHCIAEVENDEMPADLPSLAADFVESK	_SHC[Carbamidomethyl (C)]IAEVENDEMPADLPSLAADFVESK_.3	18.1117	793.531	17.7655	29.823	7.68912	675.966	111.009	540.404	308.664
SHCIAEVENDEMPADLPSLAADFVESK	_SHC[Carbamidomethyl (C)]IAEVENDEM[Oxidation (M)]PADLPSLAADFVESK_.3	1	2.15879	1	1	1	1.22119	2.31643	1.38591	1.77471
SHCIAEVENDEMPADLPSLAADFVESK	_SHC[Carbamidomethyl (C)]IAEVENDEMPADLPSLAADFVESK_.4	1.18715	73.6082	1	1	Filtered	55.5228	2.0575	42.6002	8.988
KYLYEIAR	_KYLYEIAR_.2	38.4402	48.7691	Filtered	30.6828	15.0506	35.314	57.6439	53.1766	36.4383
RHPDYSVVLLLR	_RHPDYSVVLLLR_.3	1191.47	497.439	1907.47	1815.29	1220.63	654.333	1495.99	634.443	1812.1
RHPDYSVVLLLR	_RHPDYSVVLLLR_.2	3.11328	10.6357	28.5215	17.8486	6.88017	15.39	22.3436	11.883	16.1541
ETYGEMADCCAK	_ETYGEMADC[Carbamidomethyl (C)]C[Carbamidomethyl (C)]AK_.2	1350.78	1221.61	1236.75	1575.98	1198.63	1431.14	1312.7	1482.32	1263.07
ETYGEMADCCAK	_ETYGEMADC[Carbamidomethyl (C)]C[Carbamidomethyl (C)]AK_.3	87.1062	87.2848	82.8356	97.162	23.8734	117.334	75.812	123.851	99.2339
ETYGEMADCCAK	_ETYGEM[Oxidation (M)]ADC[Carbamidomethyl (C)]C[Carbamidomethyl (C)]AK_.2	2.3008	18.2996	1	3.43249	Filtered	15.9219	9.89098	Filtered	Filtered
CCAAADPHECYAK	_C[Carbamidomethyl (C)]C[Carbamidomethyl (C)]AAADPHEC[Carbamidomethyl (C)]YAK_.3	505.707	1457.23	290.883	489.854	307.205	887.188	893.002	2220.44	774.016
CCAAADPHECYAK	_C[Carbamidomethyl (C)]C[Carbamidomethyl (C)]AAADPHEC[Carbamidomethyl (C)]YAK_.2	9.16508	139.622	4.22676	26.791	6.94169	51.8503	44.6755	104.631	24.7863
NECFLQHKDDNPNLPR	_NEC[Carbamidomethyl (C)]FLQHKDDNPNLPR_.4	454.646	271.844	413.276	337.719	502.356	274.22	498.002	366.742	314.915
NECFLQHKDDNPNLPR	_NEC[Carbamidomethyl (C)]FLQHKDDNPNLPR_.3	190.551	114.26	148.526	138.788	206.127	109.778	212.498	147.324	105.489
NECFLQHKDDNPNLPR	_NEC[Carbamidomethyl (C)]FLQHKDDNPNLPR_.2	Filtered	7.41664	Filtered	1.40862	2.79228	6.53928	3.70411	5.85717	1.1405
TCVADESAENCDK	_TC[Carbamidomethyl (C)]VADESAENC[Carbamidomethyl (C)]DK_.2	852.225	554.623	382.846	485.426	389.091	57.4326	176.189	6.9671	1
TCVADESAENCDK	_TC[Carbamidomethyl (C)]VADESAENC[Carbamidomethyl (C)]DK_.3	62.181	43.3908	30.3818	27.5241	13.7407	1	7.30187	Filtered	Filtered
ECCEKPLLEK	_EC[Carbamidomethyl (C)]C[Carbamidomethyl (C)]EKPLLEK_.3	98.1561	188.879	160.901	172.48	121.983	252.38	188.942	367.969	328.045
ECCEKPLLEK	_EC[Carbamidomethyl (C)]C[Carbamidomethyl (C)]EKPLLEK_.2	10.772	25.3441	2.90921	3.43386	1.06392	25.0045	10.2157	32.8437	15.948
QNCELFEQLGEYKFQNALLVR	_QNC[Carbamidomethyl (C)]ELFEQLGEYKFQNALLVR_.3	Filtered	62.5174	49.8447	81.93	90.3043	54.6249	156.212	87.6506	75.4121
QNCELFEQLGEYKFQNALLVR	_QNC[Carbamidomethyl (C)]ELFEQLGEYKFQNALLVR_.4	Filtered	6.05029	1.03694	4.38439	1.82737	2.71168	4.89709	2.93258	1.63736
RMPCAEDYLSVVLNQLCVLHEK	_RMPC[Carbamidomethyl (C)]AEDYLSVVLNQLC[Carbamidomethyl (C)]VLHEK_.3	5.3165	7.49141	13.7746	8.58877	7.61882	3.3155	8.60768	5.59929	11.7071
RMPCAEDYLSVVLNQLCVLHEK	_RMPC[Carbamidomethyl (C)]AEDYLSVVLNQLC[Carbamidomethyl (C)]VLHEK_.4	17.0925	27.627	40.2696	48.8839	28.5873	17.8346	28.1862	16.3014	36.1095
SLHTLFGDKLCTVATLR	_SLHTLFGDKLC[Carbamidomethyl (C)]TVATLR_.4	644.264	594.204	498.863	636.446	601.008	801.886	747.097	684.319	565.992
SLHTLFGDKLCTVATLR	_SLHTLFGDKLC[Carbamidomethyl (C)]TVATLR_.3	269.734	189.565	193.125	233.55	200.161	268.381	271.217	240.086	207.293
SLHTLFGDKLCTVATLR	_SLHTLFGDKLC[Carbamidomethyl (C)]TVATLR_.2	11.8426	18.1746	10.0622	9.38474	9.24939	18.2353	11.5879	13.8961	6.31628
LDELRDEGK	_LDELRDEGK_.2	361.727	1	192.684	272.687	225.382	1	15.6592	1	Filtered
LDELRDEGK	_LDELRDEGK_.1	1	Filtered	1	1	Filtered	1	Filtered	Filtered	1
ADDKETCFAEEGKK	_ADDKETC[Carbamidomethyl (C)]FAEEGKK_.3	171.772	89.0685	79.2079	107.855	75.9707	36.8017	175.638	Filtered	1
ADDKETCFAEEGKK	_ADDKETC[Carbamidomethyl (C)]FAEEGKK_.4	Filtered	53.4912	62.1219	67.9835	49.5895	29.6477	124.004	Filtered	1
ADDKETCFAEEGKK	_ADDKETC[Carbamidomethyl (C)]FAEEGKK_.2	1.68378	10.0953	1	2.34778	1	1	6.75509	Filtered	1
AAFTECCQAADK	_AAFTEC[Carbamidomethyl (C)]C[Carbamidomethyl (C)]QAADK_.2	972.683	514.295	541.786	653.677	516.347	735.773	692.301	571.732	688.115
AAFTECCQAADK	_AAFTEC[Carbamidomethyl (C)]C[Carbamidomethyl (C)]QAADK_.3	1	1	1	1	1	1	Filtered	1	1
SLHTLFGDK	_SLHTLFGDK_.2	456.776	26.8218	6.03196	12.3528	4.1583	26.038	26.1959	33.6088	5.49265
SLHTLFGDK	_SLHTLFGDK_.1	2.50069	1	Filtered	Filtered	Filtered	1	Filtered	1.03174	1
LVRPEVDVMCTAFHDNEETFLK	_LVRPEVDVMC[Carbamidomethyl (C)]TAFHDNEETFLK_.4	106.989	61.0278	11.0765	21.9929	16.0119	42.8324	54.7239	80.0337	34.9737
LVRPEVDVMCTAFHDNEETFLK	_LVRPEVDVMC[Carbamidomethyl (C)]TAFHDNEETFLK_.3	1	3.74708	Filtered	1.47381	1	1.30352	1.42199	3.33815	2.2775
LVRPEVDVMCTAFHDNEETFLK	_LVRPEVDVM[Oxidation (M)]C[Carbamidomethyl (C)]TAFHDNEETFLK_.4	Filtered	1	1	Filtered	Filtered	Filtered	Filtered	Filtered	Filtered
NECFLQHK	_NEC[Carbamidomethyl (C)]FLQHK_.2	75.2801	11.1573	Filtered	5.79446	Filtered	11.3012	3.81984	Filtered	Filtered
RHPYFYAPELLFFAK	_RHPYFYAPELLFFAK_.3	154.58	308.637	367.426	388.811	170.894	434.993	229.552	201.797	308.81
RHPYFYAPELLFFAK	_RHPYFYAPELLFFAK_.4	40.8047	160.395	145.261	134.253	46.3458	223.412	80.1453	96.5997	133.022
RHPYFYAPELLFFAK	_RHPYFYAPELLFFAK_.2	Filtered	11.5998	5.97686	1	2.00674	13.0477	1.81794	2.75676	5.89941
DLGEENFK	_DLGEENFK_.2	580.646	210.109	127.396	229.367	404.324	170.864	292.371	303.841	151.03
DLGEENFK	_DLGEENFK_.1	Filtered	1.90122	Filtered	Filtered	1.0571	1	Filtered	1	Filtered
CCTESLVNRR	_C[Carbamidomethyl (C)]C[Carbamidomethyl (C)]TESLVNRR_.3	Filtered	5.63583	1	1	Filtered	3.29615	1	3.63117	2.49952
AVMDDFAAFVEK	_AVMDDFAAFVEK_.2	604.359	126.059	125.16	191.034	155.304	100.161	278.856	169.584	144.951
AVMDDFAAFVEK	_AVMDDFAAFVEK_.3	65.4523	7.83099	1.73923	8.14215	1.79313	5.65269	23.2928	13.7632	10.148
AVMDDFAAFVEK	_AVM[Oxidation (M)]DDFAAFVEK_.2	3.04104	1.01305	Filtered	Filtered	Filtered	1	1.28057	1	1
ETCFAEEGKK	_ETC[Carbamidomethyl (C)]FAEEGKK_.3	102.111	48.7653	45.3157	60.8198	24.0518	18.9592	105.708	1	1
LKCASLQK	_LKC[Carbamidomethyl (C)]ASLQK_.2	1.31343	Filtered	4.75673	25.7755	12.0702	Filtered	1	1	Filtered
AEFAEVSKLVTDLTK	_AEFAEVSKLVTDLTK_.3	Filtered	160.337	244.798	274.254	338.326	105.379	364.535	263.694	194.458
AEFAEVSKLVTDLTK	_AEFAEVSKLVTDLTK_.2	Filtered	69.3261	94.5957	89.9629	97.2896	36.473	104.393	95.5898	66.5935
VHTECCHGDLLECADDR	_VHTEC[Carbamidomethyl (C)]C[Carbamidomethyl (C)]HGDLLEC[Carbamidomethyl (C)]ADDR_.4	351.391	133.376	83.2804	99.8082	85.5864	109.854	136.414	130.53	92.2557
VHTECCHGDLLECADDR	_VHTEC[Carbamidomethyl (C)]C[Carbamidomethyl (C)]HGDLLEC[Carbamidomethyl (C)]ADDR_.3	110.771	55.9837	25.0654	10.8508	14.7881	36.2208	25.7755	49.2177	28.2692
VHTECCHGDLLECADDR	_VHTEC[Carbamidomethyl (C)]C[Carbamidomethyl (C)]HGDLLEC[Carbamidomethyl (C)]ADDR_.2	3.09219	1	Filtered	Filtered	Filtered	1	Filtered	1	Filtered
AAFTECCQAADKAACLLPK	_AAFTEC[Carbamidomethyl (C)]C[Carbamidomethyl (C)]QAADKAAC[Carbamidomethyl (C)]LLPK_.3	26.6009	125.698	122.344	166.603	98.7152	171.552	154.509	103.456	168.489
AAFTECCQAADKAACLLPK	_AAFTEC[Carbamidomethyl (C)]C[Carbamidomethyl (C)]QAADKAAC[Carbamidomethyl (C)]LLPK_.2	Filtered	1.30176	1	1	2.31206	1	2.97236	2.82157	3.52852
EFNAETFTFHADICTLSEKER	_EFNAETFTFHADIC[Carbamidomethyl (C)]TLSEKER_.4	24.6416	13.4446	15.8075	3.46373	5.05897	14.7585	10.6754	23.6078	18.6531
EFNAETFTFHADICTLSEKER	_EFNAETFTFHADIC[Carbamidomethyl (C)]TLSEKER_.3	1.03225	1	1	1.17962	1.36446	1.86004	Filtered	1.92745	1.01825
AFKAWAVAR	_AFKAWAVAR_.2	Filtered	703.785	1575.71	1095.16	424.761	674.707	964.997	589.521	1313.64
TCVADESAENCDKSLHTLFGDKLCTVATLR	_TC[Carbamidomethyl (C)]VADESAENC[Carbamidomethyl (C)]DKSLHTLFGDKLC[Carbamidomethyl (C)]TVATLR_.5	Filtered	58.2565	51.9775	67.1623	88.6602	65.9213	104.321	68.5036	81.0413
TCVADESAENCDKSLHTLFGDKLCTVATLR	_TC[Carbamidomethyl (C)]VADESAENC[Carbamidomethyl (C)]DKSLHTLFGDKLC[Carbamidomethyl (C)]TVATLR_.4	Filtered	39.781	35.9696	48.4253	44.6306	50.4168	72.3259	55.0015	57.7511
SHCIAEVENDEMPADLPSLAADFVESKDVCK	_SHC[Carbamidomethyl (C)]IAEVENDEMPADLPSLAADFVESKDVC[Carbamidomethyl (C)]K_.4	1	79.138	80.3771	149.047	63.5614	87.7375	107.8	79.8568	143.756
SHCIAEVENDEMPADLPSLAADFVESKDVCK	_SHC[Carbamidomethyl (C)]IAEVENDEM[Oxidation (M)]PADLPSLAADFVESKDVC[Carbamidomethyl (C)]K_.4	Filtered	1	1	1	1	1	1	1	1
SHCIAEVENDEMPADLPSLAADFVESKDVCK	_SHC[Carbamidomethyl (C)]IAEVENDEMPADLPSLAADFVESKDVC[Carbamidomethyl (C)]K_.5	Filtered	1	Filtered	Filtered	Filtered	1	Filtered	1	1
EFNAETFTFHADICTLSEK	_EFNAETFTFHADIC[Carbamidomethyl (C)]TLSEK_.3	166.786	10.5999	10.2537	16.878	15.3175	15.6853	31.9493	31.092	9.13689
LDELRDEGKASSAK	_LDELRDEGKASSAK_.3	Filtered	7.66123	1	2.41185	1	3.81859	1.73247	12.4913	10.8848
ALVLIAFAQYLQQCPFEDHVK	_ALVLIAFAQYLQQC[Carbamidomethyl (C)]PFEDHVK_.3	8.27832	1	1	Filtered	1	1.20673	Filtered	Filtered	Filtered
YTKKVPQVSTPTLVEVSR	_YTKKVPQVSTPTLVEVSR_.4	Filtered	538.123	933.994	972.09	163.935	706.167	536.199	567.042	1260.53
YTKKVPQVSTPTLVEVSR	_YTKKVPQVSTPTLVEVSR_.3	Filtered	215.014	402.15	442.793	52.7635	279.306	227.445	243.295	546.952
YTKKVPQVSTPTLVEVSR	_YTKKVPQVSTPTLVEVSR_.2	Filtered	20.3253	2.8738	10.4674	Filtered	16.2958	1	14.7283	18.0635
RPCFSALEVDETYVPKEFNAETFTFHADICTLSEK	_RPC[Carbamidomethyl (C)]FSALEVDETYVPKEFNAETFTFHADIC[Carbamidomethyl (C)]TLSEK_.5	116.639	95.084	219.937	107.816	240.829	61.7127	192.788	161.663	174.053
RPCFSALEVDETYVPKEFNAETFTFHADICTLSEK	_RPC[Carbamidomethyl (C)]FSALEVDETYVPKEFNAETFTFHADIC[Carbamidomethyl (C)]TLSEK_.4	32.3169	16.0819	37.0343	11.1223	39.1527	14.2052	35.0051	34.3572	36.2079
SHCIAEVENDEMPADLPSLAADFVESKDVCKNYAEAK	_SHC[Carbamidomethyl (C)]IAEVENDEMPADLPSLAADFVESKDVC[Carbamidomethyl (C)]KNYAEAK_.5	Filtered	11.0481	6.71926	7.18704	7.33789	1	18.6638	23.8867	9.97268
TCVADESAENCDKSLHTLFGDK	_TC[Carbamidomethyl (C)]VADESAENC[Carbamidomethyl (C)]DKSLHTLFGDK_.4	Filtered	1	1	Filtered	1	1.29574	1.62179	1	1
TCVADESAENCDKSLHTLFGDK	_TC[Carbamidomethyl (C)]VADESAENC[Carbamidomethyl (C)]DKSLHTLFGDK_.3	Filtered	1.17053	Filtered	1	1.56655	1	1	1.7135	1
MPCAEDYLSVVLNQLCVLHEKTPVSDR	_MPC[Carbamidomethyl (C)]AEDYLSVVLNQLC[Carbamidomethyl (C)]VLHEKTPVSDR_.4	Filtered	1	1	1	1	1	1.15751	1	2.69322
ATKEQLKAVMDDFAAFVEK	_ATKEQLKAVMDDFAAFVEK_.2	Filtered	2.21194	1	1.40971	Filtered	1.68793	1	1	1
ATKEQLKAVMDDFAAFVEK	_ATKEQLKAVMDDFAAFVEK_.4	Filtered	52.6073	45.9898	54.8059	4.20312	61.7771	41.6687	36.6501	69.4287
ATKEQLKAVMDDFAAFVEK	_ATKEQLKAVMDDFAAFVEK_.3	Filtered	28.7318	15.8166	33.5912	3.07072	32.1546	27.5919	18.8479	24.8581
YKAAFTECCQAADK	_YKAAFTEC[Carbamidomethyl (C)]C[Carbamidomethyl (C)]QAADK_.3	20.0229	9.92026	22.6512	31.7432	8.17833	17.8332	32.3406	23.0172	51.8752
TPVSDRVTK	_TPVSDRVTK_.2	Filtered	Filtered	4.69024	42.5978	13.776	Filtered	Filtered	Filtered	Filtered
VHTECCHGDLLECADDRADLAKYICENQDSISSK	_VHTEC[Carbamidomethyl (C)]C[Carbamidomethyl (C)]HGDLLEC[Carbamidomethyl (C)]ADDRADLAKYIC[Carbamidomethyl (C)]ENQDSISSK_.5	Filtered	3.71696	4.47292	3.39743	7.74185	Filtered	5.58818	8.17114	6.76059
VHTECCHGDLLECADDRADLAKYICENQDSISSK	_VHTEC[Carbamidomethyl (C)]C[Carbamidomethyl (C)]HGDLLEC[Carbamidomethyl (C)]ADDRADLAKYIC[Carbamidomethyl (C)]ENQDSISSK_.4	Filtered	1.10061	Filtered	1.34873	2.48596	Filtered	2.81625	2.07559	1.04028
AAFTECCQAADKAACLLPKLDELR	_AAFTEC[Carbamidomethyl (C)]C[Carbamidomethyl (C)]QAADKAAC[Carbamidomethyl (C)]LLPKLDELR_.4	Filtered	107.45	257.821	135.689	28.08	51.4867	167.921	58.2854	91.8887
AAFTECCQAADKAACLLPKLDELR	_AAFTEC[Carbamidomethyl (C)]C[Carbamidomethyl (C)]QAADKAAC[Carbamidomethyl (C)]LLPKLDELR_.3	Filtered	20.8227	66.0991	34.8005	6.59107	6.03787	35.0999	12.1802	23.8182
LSQRFPKAEFAEVSK	_LSQRFPKAEFAEVSK_.4	Filtered	85.348	64.2512	106.457	8.84734	30.9648	40.4259	29.9885	113.696
LSQRFPKAEFAEVSK	_LSQRFPKAEFAEVSK_.3	Filtered	27.2493	12.5651	26.6815	6.23846	11.1262	10.2374	4.88161	18.8901
SLHTLFGDKLCTVATLRETYGEMADCCAK	_SLHTLFGDKLC[Carbamidomethyl (C)]TVATLRETYGEMADC[Carbamidomethyl (C)]C[Carbamidomethyl (C)]AK_.5	Filtered	67.7523	68.549	54.3184	5.39485	73.2981	27.5772	36.9153	68.4852
SLHTLFGDKLCTVATLRETYGEMADCCAK	_SLHTLFGDKLC[Carbamidomethyl (C)]TVATLRETYGEMADC[Carbamidomethyl (C)]C[Carbamidomethyl (C)]AK_.4	Filtered	38.7086	Filtered	9.82398	2.89494	39.7555	14.9145	11.4657	37.9629
LAKTYETTLEK	_LAKTYETTLEK_.3	Filtered	30.7597	52.0082	70.6543	5.30377	26.4009	18.2846	16.5086	59.533
LAKTYETTLEK	_LAKTYETTLEK_.2	Filtered	5.0113	2.2796	8.24505	Filtered	5.99494	1.16637	5.18709	10.5631
EQLKAVMDDFAAFVEK	_EQLKAVMDDFAAFVEK_.2	Filtered	2.55448	1.71269	1	2.10354	1	1	2.03459	1.7749
EQLKAVMDDFAAFVEK	_EQLKAVMDDFAAFVEK_.3	Filtered	29.7662	17.7054	26.667	14.8934	13.1768	43.3511	41.096	24.8469
ADDKETCFAEEGK	_ADDKETC[Carbamidomethyl (C)]FAEEGK_.3	7.61444	25.2018	5.04368	10.4912	2.80266	20.9226	13.2449	34.3242	5.49887
ADDKETCFAEEGK	_ADDKETC[Carbamidomethyl (C)]FAEEGK_.2	1	1.64142	Filtered	Filtered	Filtered	1	1.02785	1	1
CCTESLVNRRPCFSALEVDETYVPK	_C[Carbamidomethyl (C)]C[Carbamidomethyl (C)]TESLVNRRPC[Carbamidomethyl (C)]FSALEVDETYVPK_.4	Filtered	6.86236	2.94155	9.27554	1	7.82696	12.4627	27.0703	1.91838
CCTESLVNRRPCFSALEVDETYVPK	_C[Carbamidomethyl (C)]C[Carbamidomethyl (C)]TESLVNRRPC[Carbamidomethyl (C)]FSALEVDETYVPK_.3	Filtered	1	1	1	Filtered	1	1	1	Filtered
CCAAADPHECYAKVFDEFKPLVEEPQNLIK	_C[Carbamidomethyl (C)]C[Carbamidomethyl (C)]AAADPHEC[Carbamidomethyl (C)]YAKVFDEFKPLVEEPQNLIK_.4	Filtered	4.0281	2.32524	9.03623	1	8.70874	1.44735	1.767	3.48297
CCAAADPHECYAKVFDEFKPLVEEPQNLIK	_C[Carbamidomethyl (C)]C[Carbamidomethyl (C)]AAADPHEC[Carbamidomethyl (C)]YAKVFDEFKPLVEEPQNLIK_.5	Filtered	3.73079	1	3.41114	Filtered	9.62387	3.03553	1.29756	1
HPYFYAPELLFFAK	_HPYFYAPELLFFAK_.3	1.38742	Filtered	1.02589	Filtered	4.59974	1	1.71346	1	1.62194
HPYFYAPELLFFAK	_HPYFYAPELLFFAK_.2	Filtered	Filtered	1.20132	Filtered	Filtered	Filtered	Filtered	Filtered	Filtered
ALVLIAFAQYLQQCPFEDHVKLVNEVTEFAK	_ALVLIAFAQYLQQC[Carbamidomethyl (C)]PFEDHVKLVNEVTEFAK_.4	Filtered	1	Filtered	Filtered	Filtered	1	1	1	1
FPKAEFAEVSK	_FPKAEFAEVSK_.3	Filtered	7.99185	4.66298	3.06904	2.78673	5.67285	10.3746	14.5153	2.2921
FPKAEFAEVSK	_FPKAEFAEVSK_.2	Filtered	1.27341	Filtered	Filtered	Filtered	1	Filtered	Filtered	Filtered
KVPQVSTPTLVEVSRNLGK	_KVPQVSTPTLVEVSRNLGK_.4	Filtered	8.63445	33.618	39.0089	Filtered	109.441	1.18508	Filtered	45.3232
KVPQVSTPTLVEVSRNLGK	_KVPQVSTPTLVEVSRNLGK_.3	Filtered	6.42882	81.6902	58.8843	Filtered	107.708	Filtered	Filtered	64.8224
QIKKQTALVELVK	_QIKKQTALVELVK_.3	Filtered	25.2203	45.091	55.4769	13.2853	17.5592	93.0114	70.5709	48.7625
QIKKQTALVELVK	_QIKKQTALVELVK_.2	Filtered	1	Filtered	Filtered	Filtered	1	Filtered	3.08177	Filtered
AACLLPKLDELR	_AAC[Carbamidomethyl (C)]LLPKLDELR_.3	Filtered	13.5544	9.90443	Filtered	3.7951	Filtered	60.7545	24.6579	7.09293
QTALVELVKHKPK	_QTALVELVKHKPK_.3	Filtered	2.0509	Filtered	6.88001	Filtered	7.46082	13.5277	15.4582	27.8147
AACLLPKLDELRDEGK	_AAC[Carbamidomethyl (C)]LLPKLDELRDEGK_.3	Filtered	1.40902	Filtered	2.28869	1.3759	Filtered	2.19698	2.34288	1.99621
NYAEAKDVFLGMFLYEYAR	_NYAEAKDVFLGM[Oxidation (M)]FLYEYAR_.3	Filtered	1.97006	Filtered	1	1	2.69808	Filtered	1	3.51792
LKCASLQKFGER	_LKC[Carbamidomethyl (C)]ASLQKFGER_.3	Filtered	34.0802	62.8256	71.1564	Filtered	42.2289	1	2.44736	87.4598
LKCASLQKFGER	_LKC[Carbamidomethyl (C)]ASLQKFGER_.2	Filtered	2.16279	Filtered	Filtered	Filtered	1.2242	Filtered	Filtered	1.02041
CASLQKFGER	_C[Carbamidomethyl (C)]ASLQKFGER_.2	Filtered	17.0987	12.4979	8.13583	Filtered	52.8647	Filtered	Filtered	36.5627
VPQVSTPTLVEVSRNLGK	_VPQVSTPTLVEVSRNLGK_.3	Filtered	3.52861	3.5584	9.49187	Filtered	31.1148	Filtered	Filtered	5.12575
YICENQDSISSKLK	_YIC[Carbamidomethyl (C)]ENQDSISSKLK_.3	Filtered	Filtered	Filtered	1.80895	9.19608	Filtered	16.9753	22.6876	1.03375
PEVDVMCTAFHDNEETFLKK	_PEVDVMC[Carbamidomethyl (C)]TAFHDNEETFLKK_.4	1	1	Filtered	Filtered	1	Filtered	Filtered	1.13374	1
FGERAFKAWAVAR	_FGERAFKAWAVAR_.3	Filtered	2.4892	6.30239	Filtered	Filtered	96.925	Filtered	Filtered	9.51886
HPYFYAPELLFFAKR	_HPYFYAPELLFFAKR_.4	Filtered	2.3816	1.87333	Filtered	Filtered	Filtered	Filtered	1	1.38755
HPYFYAPELLFFAKR	_HPYFYAPELLFFAKR_.3	Filtered	1	Filtered	Filtered	Filtered	1	Filtered	Filtered	Filtered
RHPYFYAPELLFFAKR	_RHPYFYAPELLFFAKR_.4	Filtered	2.66268	Filtered	Filtered	Filtered	1.30808	Filtered	1	5.37489
TYETTLEKCCAAADPHECYAK	_TYETTLEKC[Carbamidomethyl (C)]C[Carbamidomethyl (C)]AAADPHEC[Carbamidomethyl (C)]YAK_.4	Filtered	1.481	Filtered	Filtered	Filtered	Filtered	Filtered	Filtered	6.2956
RHPDYSVVLLLRLAK	_RHPDYSVVLLLRLAK_.4	Filtered	1	Filtered	Filtered	Filtered	5.84596	Filtered	Filtered	Filtered
DIPMNPMCIYR	_DIPMNPMC[Carbamidomethyl (C)]IYR_.2	8.57162	22.4062	18.3596	10.2618	2.7118	28.0673	6.9683	19.1008	21.1617
RVWELSK	_RVWELSK_.2	1.05939	4.75241	Filtered	2.06073	Filtered	7.55405	Filtered	3.15312	2.98822
ANRPFLVFIR	_ANRPFLVFIR_.3	4.35516	4.84013	16.365	18.615	5.223	10.5634	11.4536	3.73794	10.3031
ANRPFLVFIR	_ANRPFLVFIR_.2	Filtered	Filtered	Filtered	Filtered	Filtered	1	Filtered	Filtered	Filtered
ATEDEGSEQKIPEATNR	_ATEDEGSEQKIPEATNR_.3	8.27147	18.5354	6.44239	18.6335	Filtered	15.9386	8.35683	20.6244	4.36979
ATEDEGSEQKIPEATNR	_ATEDEGSEQKIPEATNR_.2	Filtered	1.08491	Filtered	Filtered	Filtered	Filtered	Filtered	Filtered	Filtered
LQPLDFKENAEQSR	_LQPLDFKENAEQSR_.3	Filtered	13.6555	15.8977	11.3632	11.597	6.28644	10.1615	18.831	10.4275
LQPLDFKENAEQSR	_LQPLDFKENAEQSR_.2	Filtered	1	Filtered	Filtered	Filtered	Filtered	Filtered	1	Filtered
EVPLNTIIFMGR	_EVPLNTIIFMGR_.2	4.67984	10.1515	12.3602	5.23197	Filtered	10.2445	6.01594	8.72756	9.6949
EVPLNTIIFMGR	_EVPLNTIIFMGR_.3	Filtered	1	Filtered	1	Filtered	1	1	1	Filtered
ADGESCSASMMYQEGK	_ADGESC[Carbamidomethyl (C)]SASMMYQEGK_.2	Filtered	1	Filtered	Filtered	Filtered	Filtered	Filtered	Filtered	Filtered
SKLPGIVAEGRDDLYVSDAFHK	_SKLPGIVAEGRDDLYVSDAFHK_.4	Filtered	1.09	1	Filtered	Filtered	1.82533	Filtered	3.2431	1.88546
TSDQIHFFFAK	_TSDQIHFFFAK_.3	Filtered	1	Filtered	Filtered	Filtered	1	Filtered	1	1.02187
DDLYVSDAFHK	_DDLYVSDAFHK_.3	Filtered	1	Filtered	Filtered	Filtered	Filtered	Filtered	Filtered	Filtered
DDLYVSDAFHK	_DDLYVSDAFHK_.2	Filtered	Filtered	Filtered	1.03232	Filtered	Filtered	Filtered	1	Filtered
AFLEVNEEGSEAAASTAVVIAGR	_AFLEVNEEGSEAAASTAVVIAGR_.3	Filtered	1.8642	Filtered	Filtered	Filtered	Filtered	1	1.45794	Filtered
SKLPGIVAEGR	_SKLPGIVAEGR_.2	Filtered	1	Filtered	Filtered	Filtered	Filtered	Filtered	Filtered	Filtered
LPGIVAEGR	_LPGIVAEGR_.2	Filtered	1	Filtered	Filtered	Filtered	Filtered	Filtered	Filtered	Filtered
FATTFYQHLADSK	_FATTFYQHLADSK_.3	Filtered	Filtered	Filtered	Filtered	Filtered	Filtered	Filtered	Filtered	1
GTVTDFPGFDER	_GTVTDFPGFDER_.2	1	3.5878	2.09337	1.93205	1.41993	2.99333	1	2.98136	Filtered
VLTEIIASR	_VLTEIIASR_.2	3.61885	9.6128	Filtered	Filtered	Filtered	13.5465	5.53278	6.15947	8.03305
LYDAYELK	_LYDAYELK_.2	Filtered	4.27318	1.6654	Filtered	1.77823	6.75552	Filtered	1	4.51322
QEISAAFK	_QEISAAFK_.2	Filtered	1.13683	Filtered	Filtered	Filtered	1.33992	Filtered	1	Filtered
SEIDLFNIR	_SEIDLFNIR_.2	1	Filtered	Filtered	Filtered	Filtered	Filtered	Filtered	Filtered	Filtered
NFATSLYSMIK	_NFATSLYSMIK_.2	Filtered	Filtered	Filtered	Filtered	Filtered	Filtered	Filtered	1	Filtered
SEIDLFNIRK	_SEIDLFNIRK_.3	Filtered	1	Filtered	1	Filtered	Filtered	Filtered	1	1
SEIDLFNIRK	_SEIDLFNIRK_.2	Filtered	1.41431	Filtered	1	Filtered	1	1	Filtered	Filtered
KNFATSLYSMIK	_KNFATSLYSMIK_.3	Filtered	Filtered	Filtered	Filtered	Filtered	1	Filtered	Filtered	Filtered
GTVTDFPGFDERADAETLRK	_GTVTDFPGFDERADAETLRK_.4	Filtered	1	Filtered	Filtered	Filtered	1.10713	Filtered	Filtered	Filtered
VNHVTLSQPK	_VNHVTLSQPK_.2	289.983	389.373	240.989	305.526	195.035	444.653	317.316	602.633	469.828
SNFLNCYVSGFHPSDIEVDLLK	_SNFLNC[Carbamidomethyl (C)]YVSGFHPSDIEVDLLK_.3	4.48429	Filtered	2.67943	2.77086	2.17728	1	1.18868	1.60254	4.10592
VEHSDLSFSK	_VEHSDLSFSK_.2	36.597	4.48283	Filtered	3.12485	Filtered	1	1.40031	1.44509	Filtered
SNFLNCYVSGFHPSDIEVDLLKNGER	_SNFLNC[Carbamidomethyl (C)]YVSGFHPSDIEVDLLKNGER_.4	Filtered	24.195	34.2343	39.0894	6.60085	38.6686	19.2556	19.9467	27.2198
SNFLNCYVSGFHPSDIEVDLLKNGER	_SNFLNC[Carbamidomethyl (C)]YVSGFHPSDIEVDLLKNGER_.3	Filtered	4.91233	8.36586	9.02012	1.17085	2.14449	6.62386	1.27376	4.72274
IQVYSRHPAENGK	_IQVYSRHPAENGK_.3	Filtered	24.8288	2.90672	11.5051	17.8538	12.767	17.3352	16.9752	22.802
HPAENGKSNFLNCYVSGFHPSDIEVDLLK	_HPAENGKSNFLNC[Carbamidomethyl (C)]YVSGFHPSDIEVDLLK_.4	Filtered	2.60725	5.11136	1.70356	1	3.54894	1.06521	2.25633	3.1245
HPAENGKSNFLNCYVSGFHPSDIEVDLLK	_HPAENGKSNFLNC[Carbamidomethyl (C)]YVSGFHPSDIEVDLLK_.5	Filtered	3.89553	1	Filtered	Filtered	6.12394	1.0549	2.04816	1
IEKVEHSDLSFSK	_IEKVEHSDLSFSK_.3	1.33335	1	1.60113	Filtered	1	1	1	1	Filtered
IVKWDRDM	_IVKWDRDM_.2	Filtered	26.0553	7.13019	12.8422	Filtered	28.0855	Filtered	3.14825	23.6173
HPAENGKSNFLNCYVSGFHPSDIEVDLLKNGER	_HPAENGKSNFLNC[Carbamidomethyl (C)]YVSGFHPSDIEVDLLKNGER_.5	Filtered	6.58464	8.3145	Filtered	Filtered	20.5576	Filtered	2.7351	4.95199
HLAQVGDSMDR	_HLAQVGDSMDR_.3	1.67267	17.5883	5.5756	2.80813	Filtered	15.732	7.9811	19.2328	6.6601
IEADSESQEDIIR	_IEADSESQEDIIR_.2	3.20163	8.33232	Filtered	1.32478	Filtered	12.6354	Filtered	8.84709	3.55985
HFQHIQVCIPWLEGR	_HFQHIQVC[Carbamidomethyl (C)]IPWLEGR_.3	1	3.93541	Filtered	Filtered	Filtered	Filtered	Filtered	Filtered	Filtered
SLLSNVEGDNAVPMQHNNRPTQPLK	_SLLSNVEGDNAVPMQHNNRPTQPLK_.4	1	4.06547	Filtered	1.16085	Filtered	Filtered	1	1	Filtered
ESISVSSEQLAQFR	_ESISVSSEQLAQFR_.2	Filtered	1	Filtered	Filtered	Filtered	1	Filtered	Filtered	1
ADGLAVIGVLMK	_ADGLAVIGVLMK_.2	Filtered	Filtered	Filtered	Filtered	Filtered	1	Filtered	Filtered	Filtered
HDTSLKPISVSYNPATAK	_HDTSLKPISVSYNPATAK_.4	Filtered	1	Filtered	Filtered	1	1	Filtered	Filtered	Filtered
HDTSLKPISVSYNPATAK	_HDTSLKPISVSYNPATAK_.3	Filtered	1	Filtered	Filtered	Filtered	1	Filtered	Filtered	1
GGPLDGTYR	_GGPLDGTYR_.2	12.6072	16.195	3.51935	17.948	7.3732	12.2559	19.2393	14.7207	11.969
SADFTNFDPR	_SADFTNFDPR_.2	3.99131	7.00361	1.71538	1.18578	2.78185	3.13603	7.8922	7.29125	3.64248
QSPVDIDTHTAK	_QSPVDIDTHTAK_.3	4.72261	11.6447	7.18258	Filtered	6.07015	6.14716	Filtered	10.5198	4.98137
QSPVDIDTHTAK	_QSPVDIDTHTAK_.2	Filtered	1.46799	3.60368	2.09562	Filtered	1	Filtered	1	1
YDPSLKPLSVSYDQATSLR	_YDPSLKPLSVSYDQATSLR_.3	5.77522	3.20397	4.71857	1.10269	4.32334	3.28335	1.02735	6.15457	2.73831
YDPSLKPLSVSYDQATSLR	_YDPSLKPLSVSYDQATSLR_.2	Filtered	Filtered	Filtered	Filtered	Filtered	Filtered	Filtered	Filtered	1
VVDVLDSIK	_VVDVLDSIK_.1	4.34519	1.7377	1.24407	Filtered	Filtered	1.17367	1.60116	Filtered	3.38171
ILNNGHAFNVEFDDSQDKAVLK	_ILNNGHAFNVEFDDSQDKAVLK_.4	1	1	1	1	1	1	1	1	Filtered
ILNNGHAFNVEFDDSQDKAVLK	_ILNNGHAFNVEFDDSQDKAVLK_.3	Filtered	1	1	Filtered	Filtered	Filtered	1.0929	1	1.01624
YAAELHLVHWNTK	_YAAELHLVHWNTK_.3	1.28479	1	Filtered	Filtered	Filtered	Filtered	1.64414	Filtered	Filtered
KLNFNGEGEPEELMVDNWRPAQPLK	_KLNFNGEGEPEELMVDNWRPAQPLK_.4	Filtered	2.64918	1	1.06663	2.3069	3.76396	1.44298	1.32684	1.04121
EPISVSSEQVLK	_EPISVSSEQVLK_.2	3.78272	4.57788	Filtered	Filtered	Filtered	5.79995	Filtered	3.89151	1.90512
LNFNGEGEPEELMVDNWRPAQPLK	_LNFNGEGEPEELMVDNWRPAQPLK_.3	Filtered	1	Filtered	Filtered	Filtered	1	Filtered	1	1
AVPYPQR	_AVPYPQR_.2	Filtered	11.8663	Filtered	Filtered	Filtered	10.2177	8.5625	11.6344	1.01498
VSTLPAITLK	_VSTLPAITLK_.2	198.255	154.15	160.59	186.362	204.545	165.569	202.245	151.322	185.29
VGFAEAAR	_VGFAEAAR_.2	295.079	160.316	289.783	290.253	166.053	199.353	237.579	188.352	283.83
QPGITFIAAK	_QPGITFIAAK_.2	34.2773	23.6199	21.1685	22.6019	9.22195	24.162	14.302	21.0941	27.515
EGCEAIVDTGTSLMVGPVDEVR	_EGC[Carbamidomethyl (C)]EAIVDTGTSLMVGPVDEVR_.3	21.043	14.1578	8.04687	12.8824	5.89072	7.49579	7.76342	18.3785	7.7939
AIGAVPLIQGEYMIPCEK	_AIGAVPLIQGEYMIPC[Carbamidomethyl (C)]EK_.2	31.8547	30.1712	22.0535	23.3828	26.6413	23.8388	34.4457	34.2206	29.1196
AIGAVPLIQGEYMIPCEK	_AIGAVPLIQGEYMIPC[Carbamidomethyl (C)]EK_.3	13.2038	14.1451	13.0375	6.87703	5.03048	10.2137	9.41012	11.2593	15.7856
AIGAVPLIQGEYMIPCEK	_AIGAVPLIQGEYM[Oxidation (M)]IPC[Carbamidomethyl (C)]EK_.2	77.9038	38.9844	46.6689	Filtered	32.3721	33.097	53.8199	46.6953	37.9961
AIGAVPLIQGEYMIPCEK	_AIGAVPLIQGEYM[Oxidation (M)]IPC[Carbamidomethyl (C)]EK_.3	13.2597	16.6218	Filtered	Filtered	7.77331	15.8332	11.801	17.7384	20.9147
TMSEVGGSVEDLIAK	_TMSEVGGSVEDLIAK_.2	12.1914	17.2763	7.29421	16.3594	1	14.5208	2.42107	9.81952	8.83652
TMSEVGGSVEDLIAK	_TMSEVGGSVEDLIAK_.3	1.38885	1.79632	1	1	Filtered	1.8	Filtered	Filtered	1
FDGILGMAYPR	_FDGILGMAYPR_.2	70.5	96.5593	124.282	111.386	62.5541	127.169	82.7679	80.4801	138.554
FDGILGMAYPR	_FDGILGMAYPR_.3	Filtered	1	Filtered	1	Filtered	1	Filtered	1	Filtered
FDGILGMAYPR	_FDGILGM[Oxidation (M)]AYPR_.2	Filtered	1	Filtered	Filtered	Filtered	1	Filtered	1	Filtered
LSPEDYTLK	_LSPEDYTLK_.2	138.994	62.0189	67.3186	100.459	70.0341	97.7687	89.8815	82.124	79.0932
LSPEDYTLK	_LSPEDYTLK_.1	1.35277	1	Filtered	Filtered	Filtered	1.22276	Filtered	Filtered	Filtered
VGFAEAARL	_VGFAEAARL_.2	Filtered	71.8375	96.8398	75.9678	71.662	84.0208	42.9308	47.9783	73.8419
RTMSEVGGSVEDLIAK	_RTMSEVGGSVEDLIAK_.3	3.08209	Filtered	1	2.01628	Filtered	1	1.61705	Filtered	1.62223
QVFGEATK	_QVFGEATK_.2	10.1146	10.4344	10.4037	9.25011	4.77215	16.1606	6.01168	Filtered	Filtered
QVFGEATK	_QVFGEATK_.1	Filtered	1	1	Filtered	Filtered	Filtered	Filtered	Filtered	1
YYTVFDRDNNR	_YYTVFDRDNNR_.3	10.509	23.702	10.0619	39.8345	27.5401	19.8705	41.0352	19.0147	31.9156
YYTVFDRDNNR	_YYTVFDRDNNR_.2	1	1.7667	Filtered	1.47522	Filtered	1.84711	Filtered	Filtered	Filtered
QVFGEATKQPGITFIAAK	_QVFGEATKQPGITFIAAK_.3	1.16182	7.49999	7.47419	8.45319	4.38405	18.0504	5.14366	11.1268	11.978
QVFGEATKQPGITFIAAK	_QVFGEATKQPGITFIAAK_.2	Filtered	Filtered	Filtered	1.16274	Filtered	1	Filtered	1	1
YSQAVPAVTEGPIPEVLK	_YSQAVPAVTEGPIPEVLK_.2	Filtered	1	Filtered	Filtered	Filtered	Filtered	2.03514	Filtered	Filtered
YSQAVPAVTEGPIPEVLK	_YSQAVPAVTEGPIPEVLK_.3	Filtered	Filtered	Filtered	Filtered	Filtered	Filtered	Filtered	1	Filtered
DPDAQPGGELMLGGTDSK	_DPDAQPGGELMLGGTDSK_.2	25.4435	37.3143	23.6108	21.9689	5.72853	52.4217	20.9012	29.8736	35.1577
DPDAQPGGELMLGGTDSK	_DPDAQPGGELMLGGTDSK_.3	6.6791	7.89724	1	1.12785	Filtered	11.6149	Filtered	5.16641	2.46554
DPDAQPGGELMLGGTDSK	_DPDAQPGGELM[Oxidation (M)]LGGTDSK_.2	1	Filtered	Filtered	Filtered	Filtered	Filtered	Filtered	Filtered	Filtered
EGCEAIVDTGTSLMVGPVDEVRELQK	_EGC[Carbamidomethyl (C)]EAIVDTGTSLMVGPVDEVRELQK_.3	Filtered	Filtered	Filtered	1	Filtered	Filtered	Filtered	1	Filtered
AYWQVHLDQVEVASGLTLCK	_AYWQVHLDQVEVASGLTLC[Carbamidomethyl (C)]K_.3	2.81737	1	Filtered	1	Filtered	Filtered	1	1	1
TMSEVGGSVEDLIAKGPVSK	_TMSEVGGSVEDLIAKGPVSK_.3	Filtered	4.12671	12.1818	1.29153	1	1.98766	6.48027	2.26292	4.23825
TMSEVGGSVEDLIAKGPVSK	_TMSEVGGSVEDLIAKGPVSK_.2	Filtered	Filtered	Filtered	Filtered	Filtered	Filtered	Filtered	1	1
LLDIACWIHHK	_LLDIAC[Carbamidomethyl (C)]WIHHK_.3	Filtered	1.10303	Filtered	Filtered	Filtered	1	1	1	1
LVDQNIFSFYLSR	_LVDQNIFSFYLSR_.2	Filtered	Filtered	Filtered	Filtered	Filtered	Filtered	1.62725	Filtered	1.20614
GYKLSPEDYTLK	_GYKLSPEDYTLK_.3	Filtered	Filtered	Filtered	1	Filtered	Filtered	Filtered	1	Filtered
IESSSLQGLGR	_IESSSLQGLGR_.2	2569.71	1881.89	3462.59	2934.91	2882.67	1972.67	2794.89	1999.1	2655.15
INLHSSFVPLGELK	_INLHSSFVPLGELK_.3	422.672	295.984	234.047	265.471	371.329	260.806	360.045	413.502	287.517
INLHSSFVPLGELK	_INLHSSFVPLGELK_.2	31.2652	20.7754	8.13436	6.16769	9.19069	16.0972	18.1681	21.559	15.375
LFWTDTGINPR	_LFWTDTGINPR_.2	505.216	212.719	343.317	343.329	291.833	289.535	307.633	234.946	369.202
LFWTDTGINPR	_LFWTDTGINPR_.3	24.1953	12.2794	21.148	14.8384	7.82072	21.0367	8.43589	11.5489	10.6549
LGTAWCSCR	_LGTAWC[Carbamidomethyl (C)]SC[Carbamidomethyl (C)]R_.2	432.663	235.06	590.3	555.032	362.795	277.335	498.77	285.275	556.589
IYWVDLER	_IYWVDLER_.2	554.006	438.925	380.475	445.409	616.99	195.454	630.83	513.76	514.543
AEDDTWEPEQK	_AEDDTWEPEQK_.2	389.109	431.821	643.887	655.739	497.926	593.059	490.001	420.09	585.587
AEDDTWEPEQK	_AEDDTWEPEQK_.3	22.2901	38.5787	40.7925	61.887	11.6456	35.5108	43.1139	28.8097	67.0761
RLFWTDTGINPR	_RLFWTDTGINPR_.3	117.85	239.517	704.658	558.61	430.272	348.354	494.887	244.37	717.786
RLFWTDTGINPR	_RLFWTDTGINPR_.2	8.3184	25.8256	77.0793	57.8457	39.6039	34.9275	37.1071	25.8492	72.7409
NQVTPLDILSK	_NQVTPLDILSK_.2	183.056	24.7355	9.83503	4.80245	21.8874	17.3104	16.2699	32.5862	10.7048
LFWIQYNR	_LFWIQYNR_.2	69.1842	88.061	55.9386	87.5362	96.6988	30.1553	132.755	99.1656	72.438
LYWCDAK	_LYWC[Carbamidomethyl (C)]DAK_.2	261.955	31.2996	16.7119	15.9722	28.9577	23.4623	42.1356	70.2318	17.5971
TIWIANK	_TIWIANK_.2	596.961	407.33	667.848	672.254	789.698	624.698	508.034	387.382	686.366
TIWIANK	_TIWIANK_.1	3.2619	9.32544	Filtered	5.09776	Filtered	5.38479	3.19605	2.85494	Filtered
LQGSMLKPSSLVVVHPLAK	_LQGSMLKPSSLVVVHPLAK_.4	177.51	373.475	425.512	448.99	169.121	666.983	253.355	289.392	458.627
LQGSMLKPSSLVVVHPLAK	_LQGSMLKPSSLVVVHPLAK_.3	40.3151	106.126	136.568	120.493	46.9634	185.231	87.5178	92.2072	137.16
LQGSMLKPSSLVVVHPLAK	_LQGSMLKPSSLVVVHPLAK_.2	1.25674	3.88889	1	1	1.57057	9.30586	Filtered	1.181	2.5642
LQGSMLKPSSLVVVHPLAK	_LQGSM[Oxidation (M)]LKPSSLVVVHPLAK_.4	Filtered	5.86451	2.11892	1	Filtered	7.51224	2.60346	4.16047	3.97606
LQGSMLKPSSLVVVHPLAK	_LQGSM[Oxidation (M)]LKPSSLVVVHPLAK_.3	Filtered	1	Filtered	1	Filtered	1	1	1	1.16184
ADLDGVGVK	_ADLDGVGVK_.2	476.612	306.636	265.232	291.194	433.903	215.443	476.447	401.544	326.346
ADLDGVGVK	_ADLDGVGVK_.1	Filtered	5.66855	Filtered	1.36642	1.80758	1.01152	1	3.36223	1.18362
ITAVSLDVLDKR	_ITAVSLDVLDKR_.3	154.349	24.1168	6.90202	5.03017	19.617	18.4486	28.8093	47.8022	11.7029
ITAVSLDVLDKR	_ITAVSLDVLDKR_.2	12.5834	1.24279	2.07965	1	Filtered	2.27791	6.0494	2.84338	1.09116
RIYWVDLER	_RIYWVDLER_.3	24.3559	53.3292	26.1657	60.0169	38.7733	7.08233	58.3635	56.0493	55.189
RIYWVDLER	_RIYWVDLER_.2	Filtered	1.57583	1	1	Filtered	Filtered	2.04741	1.27203	1
CISEGEDATCQCLK	_C[Carbamidomethyl (C)]ISEGEDATC[Carbamidomethyl (C)]QC[Carbamidomethyl (C)]LK_.2	11.1944	16.558	9.26148	13.3488	6.03932	17.0387	10.8016	20.1154	10.9409
CISEGEDATCQCLK	_C[Carbamidomethyl (C)]ISEGEDATC[Carbamidomethyl (C)]QC[Carbamidomethyl (C)]LK_.3	1.08544	4.6231	1	Filtered	Filtered	3.60144	7.73397	3.48656	3.94706
RLGTAWCSCR	_RLGTAWC[Carbamidomethyl (C)]SC[Carbamidomethyl (C)]R_.3	Filtered	38.3584	56.1126	55.5589	21.2033	50.3941	58.9386	31.8036	88.8433
YCEDVNECAFWNHGCTLGCK	_YC[Carbamidomethyl (C)]EDVNEC[Carbamidomethyl (C)]AFWNHGC[Carbamidomethyl (C)]TLGC[Carbamidomethyl (C)]K_.3	8.20883	21.2448	15.5346	8.67201	9.26196	27.8882	3.92309	19.9436	14.6698
YPANVAVDPVER	_YPANVAVDPVER_.2	375.171	63.4711	31.3035	41.0796	74.994	48.584	65.9642	69.4192	41.1752
YPANVAVDPVER	_YPANVAVDPVER_.3	4.74967	2.06125	1.79774	Filtered	Filtered	1.00442	Filtered	1.54746	1.83261
ALLETSEK	_ALLETSEK_.2	397.612	101.971	78.7601	67.1391	106.927	79.8455	157.54	123.91	121.011
ALLETSEK	_ALLETSEK_.1	Filtered	1	Filtered	Filtered	Filtered	1	Filtered	1	Filtered
QSVIEMANLDGSK	_QSVIEMANLDGSK_.2	233.229	186.555	293.413	318.574	241.459	255.877	247.891	199.075	286.208
QSVIEMANLDGSK	_QSVIEMANLDGSK_.3	3.55694	3.61855	7.11583	3.57953	Filtered	8.836	1.22294	4.75475	1
QSVIEMANLDGSK	_QSVIEM[Oxidation (M)]ANLDGSK_.2	Filtered	2.71758	Filtered	1.41121	Filtered	1	1.0188	1	3.3229
IFYSTWK	_IFYSTWK_.2	56.3781	52.377	31.74	25.0351	55.7363	63.2665	52.7933	32.7137	27.9154
IFYSTWK	_IFYSTWK_.1	2.02018	1.70016	Filtered	Filtered	Filtered	Filtered	Filtered	Filtered	1.47374
EGSNSLICSCDYDGGSVHISK	_EGSNSLIC[Carbamidomethyl (C)]SC[Carbamidomethyl (C)]DYDGGSVHISK_.3	162.987	149.285	240.553	217.279	222.255	211.05	143.487	145.275	207.276
EGSNSLICSCDYDGGSVHISK	_EGSNSLIC[Carbamidomethyl (C)]SC[Carbamidomethyl (C)]DYDGGSVHISK_.4	1.09698	1.55122	1.20335	1	Filtered	1.39024	1	1	1
TCLALDGHQLLAGGEVDLK	_TC[Carbamidomethyl (C)]LALDGHQLLAGGEVDLK_.3	20.2752	1.5957	1	2.49231	1.76936	2.28473	1.12789	1.77829	1
TCLALDGHQLLAGGEVDLK	_TC[Carbamidomethyl (C)]LALDGHQLLAGGEVDLK_.2	1.53343	1	Filtered	Filtered	Filtered	Filtered	Filtered	Filtered	Filtered
LIEEGVDVPEGLAVDWIGR	_LIEEGVDVPEGLAVDWIGR_.2	Filtered	3.16923	13.6046	12.997	7.60541	3.27754	Filtered	4.50486	7.18699
LIEEGVDVPEGLAVDWIGR	_LIEEGVDVPEGLAVDWIGR_.3	3.71729	Filtered	3.87571	1.35033	2.77924	Filtered	Filtered	1	1
TCLALDGHQLLAGGEVDLKNQVTPLDILSK	_TC[Carbamidomethyl (C)]LALDGHQLLAGGEVDLKNQVTPLDILSK_.4	2.02993	3.75822	2.29824	2.98325	1.1457	5.32341	1.01794	2.19072	2.02814
GIAVHPMAK	_GIAVHPMAK_.2	187.058	283.374	391.047	480.497	101.947	469.474	346.886	422.212	748.194
GIAVHPMAK	_GIAVHPMAK_.1	1	10.7922	Filtered	Filtered	Filtered	3.72279	1.55251	6.61763	3.11501
GIAVHPMAK	_GIAVHPM[Oxidation (M)]AK_.2	3.50105	Filtered	1.12939	1.2163	Filtered	Filtered	Filtered	Filtered	Filtered
LIEEGVDVPEGLAVDWIGRR	_LIEEGVDVPEGLAVDWIGRR_.3	40.6767	100.537	197.425	217.559	100.662	125.517	163.711	119.966	172.653
LIEEGVDVPEGLAVDWIGRR	_LIEEGVDVPEGLAVDWIGRR_.4	Filtered	1	1	Filtered	Filtered	1.15212	1	1	1
CHQLVSCPR	_C[Carbamidomethyl (C)]HQLVSC[Carbamidomethyl (C)]PR_.2	Filtered	2.71564	1	Filtered	Filtered	3.14638	Filtered	1	1
VVHPLAQPK	_VVHPLAQPK_.2	220.66	333.617	141.445	135.774	105.706	303.701	236.856	519.255	241.391
VVHPLAQPK	_VVHPLAQPK_.1	Filtered	1	Filtered	Filtered	Filtered	Filtered	Filtered	Filtered	Filtered
QSVIEMANLDGSKR	_QSVIEMANLDGSKR_.3	35.9362	81.5745	97.121	114.813	46.1405	121.707	78.9698	113.118	123.577
QSVIEMANLDGSKR	_QSVIEMANLDGSKR_.2	4.04825	20.6749	15.5613	9.69403	6.94996	26.6122	6.83794	16.5379	11.5846
QSVIEMANLDGSKR	_QSVIEM[Oxidation (M)]ANLDGSKR_.3	Filtered	1	Filtered	1	Filtered	1	Filtered	Filtered	1
IYFAHTALK	_IYFAHTALK_.2	153.614	31.3765	7.49987	5.58433	16.0353	18.5802	38.9984	62.0156	17.6314
IYFAHTALK	_IYFAHTALK_.1	Filtered	1	Filtered	Filtered	Filtered	1	Filtered	1.04549	1
FIFWSSEVAGSLYR	_FIFWSSEVAGSLYR_.2	6.78802	35.4397	4.93167	9.35952	8.68392	6.24314	15.46	36.4014	11.7886
NTPGSYYCTCPVGFVLLPDGKR	_NTPGSYYC[Carbamidomethyl (C)]TC[Carbamidomethyl (C)]PVGFVLLPDGKR_.3	Filtered	24.7211	5.9766	10.2658	Filtered	42.5195	7.82155	19.4859	8.58403
RFYWTDR	_RFYWTDR_.2	Filtered	1.1745	10.5049	5.84774	Filtered	4.59595	8.31951	5.61325	31.413
PGADPCLYQNGGCEHICK	_PGADPC[Carbamidomethyl (C)]LYQNGGC[Carbamidomethyl (C)]EHIC[Carbamidomethyl (C)]K_.3	259.247	209.165	304.704	311.76	201.819	314.877	237.7	268.197	261.165
PGADPCLYQNGGCEHICK	_PGADPC[Carbamidomethyl (C)]LYQNGGC[Carbamidomethyl (C)]EHIC[Carbamidomethyl (C)]K_.2	1	6.89599	1.47519	1	Filtered	3.9961	1	1.69737	2.11336
PGADPCLYQNGGCEHICK	_PGADPC[Carbamidomethyl (C)]LYQNGGC[Carbamidomethyl (C)]EHIC[Carbamidomethyl (C)]K_.4	3.29639	5.91688	1	1.96158	Filtered	5.16108	2.23524	2.1818	2.26342
KYCEDVNECAFWNHGCTLGCK	_KYC[Carbamidomethyl (C)]EDVNEC[Carbamidomethyl (C)]AFWNHGC[Carbamidomethyl (C)]TLGC[Carbamidomethyl (C)]K_.4	3.23798	22.5921	15.218	7.84545	5.16152	36.3858	12.2805	26.1814	12.942
KYCEDVNECAFWNHGCTLGCK	_KYC[Carbamidomethyl (C)]EDVNEC[Carbamidomethyl (C)]AFWNHGC[Carbamidomethyl (C)]TLGC[Carbamidomethyl (C)]K_.3	2.35585	12.8713	4.94037	1.81363	1.29669	10.0581	4.52407	5.2177	2.90464
SCAASGPQPFLLFANSQDIR	_SC[Carbamidomethyl (C)]AASGPQPFLLFANSQDIR_.3	Filtered	1	Filtered	Filtered	Filtered	1.02031	1.10897	1	Filtered
SCAASGPQPFLLFANSQDIR	_SC[Carbamidomethyl (C)]AASGPQPFLLFANSQDIR_.2	Filtered	Filtered	1	Filtered	Filtered	Filtered	Filtered	Filtered	Filtered
RCHQLVSCPR	_RC[Carbamidomethyl (C)]HQLVSC[Carbamidomethyl (C)]PR_.3	Filtered	Filtered	Filtered	Filtered	Filtered	1	1	1	Filtered
ERLIEEGVDVPEGLAVDWIGRR	_ERLIEEGVDVPEGLAVDWIGRR_.4	Filtered	23.7279	17.3935	17.8541	6.24156	17.9717	13.5949	17.7037	31.0575
ERLIEEGVDVPEGLAVDWIGRR	_ERLIEEGVDVPEGLAVDWIGRR_.3	Filtered	2.84057	3.6922	1.34791	Filtered	2.37003	3.29088	5.26589	4.05664
HPTQHNLFAMSLFGDR	_HPTQHNLFAMSLFGDR_.3	6.43954	16.346	2.32069	6.55315	Filtered	17.0261	1.58141	1	Filtered
HPTQHNLFAMSLFGDR	_HPTQHNLFAMSLFGDR_.4	Filtered	11.8492	10.0412	3.66901	Filtered	27.4915	1	1.93724	Filtered
ERLIEEGVDVPEGLAVDWIGR	_ERLIEEGVDVPEGLAVDWIGR_.3	41.4681	25.9389	25.7172	29.8535	12.7882	34.621	24.359	26.9826	23.3169
ERLIEEGVDVPEGLAVDWIGR	_ERLIEEGVDVPEGLAVDWIGR_.4	Filtered	1	Filtered	Filtered	Filtered	Filtered	Filtered	Filtered	Filtered
GFAGDGKLCSDIDECEMGVPVCPPASSK	_GFAGDGKLC[Carbamidomethyl (C)]SDIDEC[Carbamidomethyl (C)]EMGVPVC[Carbamidomethyl (C)]PPASSK_.3	Filtered	2.56417	Filtered	Filtered	3.64398	5.88227	Filtered	1.06145	1
GFAGDGKLCSDIDECEMGVPVCPPASSK	_GFAGDGKLC[Carbamidomethyl (C)]SDIDEC[Carbamidomethyl (C)]EMGVPVC[Carbamidomethyl (C)]PPASSK_.4	Filtered	1	Filtered	Filtered	Filtered	Filtered	Filtered	Filtered	1
LCSDIDECEMGVPVCPPASSK	_LC[Carbamidomethyl (C)]SDIDEC[Carbamidomethyl (C)]EMGVPVC[Carbamidomethyl (C)]PPASSK_.3	Filtered	Filtered	1.01236	Filtered	Filtered	Filtered	Filtered	Filtered	Filtered
PSSLVVVHPLAK	_PSSLVVVHPLAK_.3	Filtered	14.2138	Filtered	Filtered	Filtered	17.5708	Filtered	15.8674	2.18677
PSSLVVVHPLAK	_PSSLVVVHPLAK_.2	Filtered	Filtered	Filtered	Filtered	Filtered	Filtered	Filtered	Filtered	1
ASDGKTCLALDGHQLLAGGEVDLKNQVTPLDILSK	_ASDGKTC[Carbamidomethyl (C)]LALDGHQLLAGGEVDLKNQVTPLDILSK_.5	1	7.53474	2.19371	8.85047	1.10183	9.89106	6.11274	7.80735	5.32043
IITKENISQPR	_IITKENISQPR_.3	16.1249	206.007	675.822	616.89	686.745	332.466	552.915	305.701	693.234
IITKENISQPR	_IITKENISQPR_.2	Filtered	12.8598	18.8525	14.9559	22.8594	24.0351	26.9003	10.4863	43.0206
SKIITKENISQPR	_SKIITKENISQPR_.3	Filtered	20.2493	20.5839	27.7212	30.5949	8.44223	11.2452	18.5007	52.0411
PGADPCLYQNGGCEHICKK	_PGADPC[Carbamidomethyl (C)]LYQNGGC[Carbamidomethyl (C)]EHIC[Carbamidomethyl (C)]KK_.4	1.33959	11.2815	13.5568	9.37942	5.69315	17.7367	3.64525	14.1335	14.164
PGADPCLYQNGGCEHICKK	_PGADPC[Carbamidomethyl (C)]LYQNGGC[Carbamidomethyl (C)]EHIC[Carbamidomethyl (C)]KK_.3	Filtered	1	1	1.36014	Filtered	1	Filtered	1	1
HMHFDGTDYGTLLSQQMGMVYALDHDPVENK	_HMHFDGTDYGTLLSQQMGMVYALDHDPVENK_.5	13.2346	1.60781	Filtered	1	1.33451	1	1.67808	3.72783	1
HMHFDGTDYGTLLSQQMGMVYALDHDPVENK	_HMHFDGTDYGTLLSQQMGMVYALDHDPVENK_.4	23.2616	4.69737	Filtered	Filtered	6.64027	2.8281	Filtered	7.09983	2.3527
NTPGSYYCTCPVGFVLLPDGK	_NTPGSYYC[Carbamidomethyl (C)]TC[Carbamidomethyl (C)]PVGFVLLPDGK_.3	Filtered	4.34414	Filtered	Filtered	Filtered	2.47228	Filtered	3.8643	Filtered
INLHSSFVPLGELKVVHPLAQPK	_INLHSSFVPLGELKVVHPLAQPK_.4	Filtered	20.7375	11.9275	2.4823	2.44006	35.5152	7.65256	4.16493	18.8174
INLHSSFVPLGELKVVHPLAQPK	_INLHSSFVPLGELKVVHPLAQPK_.5	Filtered	42.5756	30.729	24.2789	Filtered	71.9565	5.68393	8.57017	42.6467
INLHSSFVPLGELKVVHPLAQPK	_INLHSSFVPLGELKVVHPLAQPK_.3	Filtered	1.13144	1.06641	1.77865	Filtered	1	Filtered	1	1
ALLETSEKITAVSLDVLDKR	_ALLETSEKITAVSLDVLDKR_.4	Filtered	5.21674	1	1	10.2898	1	9.39089	13.5354	2.15754
ALLETSEKITAVSLDVLDKR	_ALLETSEKITAVSLDVLDKR_.3	Filtered	2.54949	Filtered	Filtered	1.75569	Filtered	3.17796	8.85899	1.07019
HMHFDGTDYGTLLSQQMGMVYALDHDPVENKIYFAHTALK	_HMHFDGTDYGTLLSQQMGMVYALDHDPVENKIYFAHTALK_.6	Filtered	7.92885	7.11034	9.4814	Filtered	6.90403	Filtered	2.43222	4.84357
HMHFDGTDYGTLLSQQMGMVYALDHDPVENKIYFAHTALK	_HMHFDGTDYGTLLSQQMGMVYALDHDPVENKIYFAHTALK_.5	Filtered	1.20099	Filtered	Filtered	Filtered	Filtered	Filtered	Filtered	Filtered
VRLQGSMLKPSSLVVVHPLAK	_VRLQGSMLKPSSLVVVHPLAK_.4	Filtered	2.00913	Filtered	Filtered	Filtered	12.025	Filtered	1	1
IYWVDLERQLLQR	_IYWVDLERQLLQR_.3	Filtered	1.54546	1	2.36212	Filtered	4.58853	Filtered	Filtered	3.10309
SLIGRSDLNGKR	_SLIGRSDLNGKR_.3	Filtered	2.91094	Filtered	Filtered	Filtered	Filtered	Filtered	Filtered	9.19452
AEDDTWEPEQKLCK	_AEDDTWEPEQKLC[Carbamidomethyl (C)]K_.3	Filtered	9.23192	Filtered	Filtered	Filtered	Filtered	2.4426	Filtered	Filtered
HPTQHNLFAMSLFGDRIFYSTWK	_HPTQHNLFAMSLFGDRIFYSTWK_.4	Filtered	Filtered	Filtered	Filtered	Filtered	Filtered	Filtered	Filtered	1
SLGVGFATR	_SLGVGFATR_.2	48.5193	61.1397	46.3232	52.6707	32.0747	51.5824	110.759	77.672	66.4011
SIVTLDGGK	_SIVTLDGGK_.2	9.45961	6.41507	Filtered	Filtered	Filtered	2.14447	2.19142	1.44201	5.01543
VDAFLGTWK	_[Acetyl (Protein N-term)]VDAFLGTWK_.1	Filtered	Filtered	Filtered	Filtered	Filtered	Filtered	1.21242	Filtered	1.41535
VDAFLGTWK	_[Acetyl (Protein N-term)]VDAFLGTWK_.2	Filtered	Filtered	Filtered	Filtered	1	Filtered	Filtered	Filtered	Filtered
NFDDYMK	_NFDDYMK_.2	Filtered	1	Filtered	Filtered	Filtered	Filtered	Filtered	1	Filtered
NGDILTLK	_NGDILTLK_.2	Filtered	1	Filtered	Filtered	Filtered	1	1.48222	Filtered	Filtered
QVASMTKPTTIIEK	_QVASMTKPTTIIEK_.3	Filtered	Filtered	Filtered	Filtered	Filtered	1	Filtered	1	Filtered
QVASMTKPTTIIEK	_QVASMTKPTTIIEK_.2	Filtered	Filtered	Filtered	Filtered	Filtered	Filtered	Filtered	1	Filtered
YIETDPANRDR	_YIETDPANRDR_.3	169.94	608.13	516.512	572.284	294.14	827.966	540.199	1121.33	1023.33
TPSAAYLWVGTGASEAEK	_TPSAAYLWVGTGASEAEK_.2	160.348	52.6711	60.518	55.9709	61.6588	51.6193	64.0989	58.2046	46.4366
TPSAAYLWVGTGASEAEK	_TPSAAYLWVGTGASEAEK_.3	47.9849	31.0298	23.0143	10.8259	17.098	30.7981	13.5857	29.1888	18.1605
AQPVQVAEGSEPDGFWEALGGK	_AQPVQVAEGSEPDGFWEALGGK_.3	102.987	69.5843	102.992	101.005	59.6339	77.3744	91.3868	81.1607	87.3606
AVEVLPK	_AVEVLPK_.1	60.4372	66.3934	45.0945	47.6188	51.1864	87.2388	53.5451	58.3446	54.7435
AMAELAA	_AMAELAA_.1	2.22246	19.6306	13.1917	33.8661	7.16727	29.1035	11.1302	25.9014	25.6555
RTPITVVK	_RTPITVVK_.2	54.966	92.4137	Filtered	119.048	60.4415	144.695	94.1958	152.266	177.13
HVVPNEVVVQR	_HVVPNEVVVQR_.3	28.0156	29.8068	15.3363	8.464	10.405	27.4652	5.9828	19.459	6.88965
HVVPNEVVVQR	_HVVPNEVVVQR_.2	Filtered	1.00109	1	1.0767	Filtered	4.7567	1	1.03975	1
DSQEEEKTEALTSAK	_DSQEEEKTEALTSAK_.2	1	1	1	1.38037	1.19059	3.72529	1	2.42967	1
DSQEEEKTEALTSAK	_DSQEEEKTEALTSAK_.3	101.886	16.92	11.1916	12.4478	11.7666	33.6445	3.93481	21.0208	27.7092
EVQGFESATFLGYFK	_EVQGFESATFLGYFK_.2	1	1.70147	1	Filtered	1	1	2.26939	1	1
RYIETDPANR	_RYIETDPANR_.3	21.2741	11.9866	8.51276	8.53501	1.40854	18.0372	7.72711	11.8825	17.6493
RYIETDPANR	_RYIETDPANR_.2	2.16166	1.70575	Filtered	1.54987	Filtered	4.60725	Filtered	Filtered	2.19813
TASDFITK	_TASDFITK_.2	33.222	16.6669	3.59332	Filtered	16.4443	13.1219	Filtered	16.4499	18.5061
YIETDPANR	_YIETDPANR_.2	938.947	398.391	542.45	521.934	258.057	678.147	506.25	534.435	622.689
YIETDPANR	_YIETDPANR_.1	Filtered	6.04762	Filtered	Filtered	Filtered	10.1565	Filtered	10.4113	2.85437
TGAQELLR	_TGAQELLR_.2	665.164	359.224	400.015	402.88	441.481	383.495	472.016	437.822	423.316
TGAQELLR	_TGAQELLR_.1	1	Filtered	Filtered	Filtered	Filtered	Filtered	1	1	Filtered
AGALNSNDAFVLK	_AGALNSNDAFVLK_.2	217.748	105.297	218.828	205.738	205.184	149.489	207.277	147.163	195.022
AGALNSNDAFVLK	_AGALNSNDAFVLK_.3	Filtered	1	Filtered	Filtered	Filtered	1	Filtered	1	Filtered
TPITVVK	_TPITVVK_.1	Filtered	16.9224	1.36079	4.11706	Filtered	15.7878	Filtered	8.60859	5.09713
IEGSNKVPVDPATYGQFYGGDSYIILYNYR	_IEGSNKVPVDPATYGQFYGGDSYIILYNYR_.4	1	8.22162	5.952	4.6261	9.67613	3.36531	6.83148	14.4301	7.93507
AGKEPGLQIWR	_AGKEPGLQIWR_.3	2.42408	1	1.73295	1.50152	1.88333	2.93179	5.95276	4.05437	1.18567
AGKEPGLQIWR	_AGKEPGLQIWR_.2	Filtered	1	Filtered	Filtered	Filtered	Filtered	Filtered	Filtered	2.29013
VPEARPNSMVVEHPEFLK	_VPEARPNSMVVEHPEFLK_.4	1	1	1	1	Filtered	2.43357	1	1	1
VPEARPNSMVVEHPEFLK	_VPEARPNSMVVEHPEFLK_.3	Filtered	1	2.26446	Filtered	Filtered	1	1	1	1
VPFDAATLHTSTAMAAQHGMDDDGTGQK	_VPFDAATLHTSTAMAAQHGMDDDGTGQK_.4	22.472	14.7923	1.29958	2.809	1	19.2519	2.81168	9.04339	4.12033
VPFDAATLHTSTAMAAQHGMDDDGTGQK	_VPFDAATLHTSTAMAAQHGMDDDGTGQK_.3	Filtered	1.22002	Filtered	Filtered	Filtered	1.09825	Filtered	Filtered	Filtered
VPFDAATLHTSTAMAAQHGMDDDGTGQK	_VPFDAATLHTSTAMAAQHGM[Oxidation (M)]DDDGTGQK_.4	1	1	Filtered	Filtered	Filtered	Filtered	Filtered	Filtered	1
VPFDAATLHTSTAMAAQHGMDDDGTGQK	_VPFDAATLHTSTAM[Oxidation (M)]AAQHGMDDDGTGQK_.4	Filtered	1	Filtered	Filtered	Filtered	Filtered	Filtered	Filtered	Filtered
LFACSNK	_LFAC[Carbamidomethyl (C)]SNK_.2	606.15	Filtered	651.659	853.832	486.4	Filtered	3.83489	Filtered	Filtered
LFACSNK	_LFAC[Carbamidomethyl (C)]SNK_.1	2.68451	1	Filtered	Filtered	Filtered	Filtered	Filtered	Filtered	Filtered
EPAHLMSLFGGK	_EPAHLMSLFGGK_.3	2.9629	5.3278	Filtered	Filtered	Filtered	9.88853	Filtered	1	2.13373
EPAHLMSLFGGKPMIIYK	_EPAHLMSLFGGKPMIIYK_.4	29.4284	130.73	138.797	111.201	22.6856	225.202	58.5377	67.9632	140.542
[truncated: 9,515 more rows]

## Sheet: OM Prot
PG.ProteinDescriptions	PG.UniProtIds	PG.ProteinNames	[1] C- Merck 3.wiff.PG.Quantity	[2] A - Merck 3.wiff.PG.Quantity	[3] C- Merck 1.wiff.PG.Quantity	[4] B - Merck 3.wiff.PG.Quantity	[5] C- Merck 2.wiff.PG.Quantity	[6] A - Merck 2.wiff.PG.Quantity	[7] B - Merck 1.wiff.PG.Quantity	[8] A - Merck 1.wiff.PG.Quantity	[9] B - Merck 2.wiff.PG.Quantity
[truncated: 1,074 more rows]
